# Supplementary material for: Genome Patterns of Selection and Introgression of Haplotypes in Natural Populations of the House Mouse (Mus musculus)
Source: PLoS Genet. 2012 Aug 30;8(8):e1002891. doi: 10.1371/journal.pgen.1002891 (PMC3431316; doi:10.1371/journal.pgen.1002891)
Supplement: Table S1 — Results of sweep statistics and candidate gene lists. (XLS) [file pgen.1002891.s003.xls]

## Sheet: comments
supplementary Table S1
Results of sweep statistics and candidate gene lists
Description of sheets
domesticus all	Fst, deltaDAF and Rsb statistics in 100kb windows wth sliding increments of 50kb for the M. m. domesticus population comparisons (Fra versus Ger)
musculus all	Fst, deltaDAF and Rsb statistics in 100kb windows wth sliding increments of 50kb for the M. m. musculus population comparisons (Cze versus Kaz)
cutoffs	all cutoff values for simulation runs at different Ne
data tracks	chromosome windows with significant signatures according to cutoffs chosen for Fst, deltaDAF and Rsb, formated to be used in UCSC browser (mm9)
XPCLR tracks	chromosome windows for XPCLR candidate regions, formated to be used in UCSC browser (mm9)
Ger candidate genes	all genes overlapping with regions identified by the XPCLR candidate windows for Ger
Fra candidate genes	all genes overlapping with regions identified by the XPCLR candidate windows for Fra
Cze candidate genes	all genes overlapping with regions identified by the XPCLR candidate windows for Cze
Kaz candidate genes	all genes overlapping with regions identified by the XPCLR candidate windows for Kaz

## Sheet: domesticus all
chromosome	center of 100kb window	Fra-Ger Fst	Ger-Fra deltaDAF	Ger-Fra Rsb	N SNPs in window
1	3086178	0.304002	-0.173295	0.487356	16
1	3186178	0.0548442	-0.0151515	0.187134	12
1	3236178	0.0795119	0.020202	0.186021	18
1	3286178	0.239229	-0.20979	0.144062	13
1	3336178	0.197881	-0.0804196	-0.280209	26
1	3386178	0.209104	-0.0218855	-0.405252	27
1	3436178	0.239944	0.0367965	-0.488826	21
1	3486178	0.169685	0.136364	-0.346316	20
1	3536178	0.146501	0.053719	0.118994	11
1	3586178	0.18694	-0.154545	-0.191536	10
1	3636178	0.160305	-0.104895	-0.588587	13
1	3686178	0.149547	-0.0174825	-0.589438	13
1	3986178	0.0535617	-0.0590909	-0.341712	10
1	4036178	0.0424597	-0.0314685	-0.130316	13
1	4086178	0.0237656	0.0151515	0.116249	12
1	4336178	0.0718863	0.00802139	0.379558	17
1	4386178	0.0785816	0.0454545	0.417396	17
1	4486178	0.0260236	0.0495868	0.431314	11
1	4636178	0.0463612	0.0454545	0.085568	10
1	4786178	0.289051	-0.256198	-0.152396	11
1	4936178	0.0801841	0.0104895	-0.0513122	13
1	4986178	0.0481687	0.00909091	-0.0348083	15
1	5036178	0.0428736	0.0318182	-0.188042	10
1	5136178	0.0883278	0.0590909	-0.134328	10
1	5186178	0.111856	0.0643939	-0.0760907	12
1	5236178	0.136971	-0.0227273	-0.0349184	12
1	5286178	0.157168	0.0416667	0.044472	12
1	5586178	0.0602891	-0.00378788	-0.149059	12
1	5636178	0.0587757	-0.0409091	-0.180285	10
1	5736178	0.0380339	-0.0454545	0.201639	10
1	6086178	0.0224566	0.00826446	0.240675	11
1	6136178	0.12823	0.0272727	0.304197	10
1	6436178	0.252509	0.318182	0.085265	11
1	6486178	0.322531	0.199495	0.264609	18
1	6536178	0.338867	0.175325	0.353925	14
1	6586178	0.188805	0.0909091	0.172521	11
1	6636178	0.173971	0.0484848	0.0314646	15
1	6686178	0.154041	0.013986	-0.108909	13
1	6736178	0.204776	0.0426136	-0.168463	16
1	6786178	0.340307	-0.0429293	-0.214372	18
1	6836178	0.422828	-0.0519481	-0.288832	14
1	6886178	0.287898	0.25	-0.242176	14
1	6936178	0.220826	0.280992	-0.37973	11
1	7986178	0.0404362	0.0409091	0.804013	10
1	8036178	0.0453248	0.0636364	0.854776	15
1	8086178	0.0488013	0.0289256	0.83925	11
1	8636178	0.042388	0.0804196	0.355372	13
1	8686178	0.0273924	0.0409091	0.441739	10
1	8886178	0.0342299	0.0409091	0.344078	10
1	8936178	0.0850666	0.0181818	0.438431	10
1	9086178	0.228602	-0.0524476	0.589689	13
1	9136178	0.162663	0.0413223	0.736404	22
1	9186178	0.0747117	0.0629371	0.806342	13
1	9536178	0.168241	0.0212121	1.12698	15
1	9586178	0.145272	-0.0367965	1.18481	21
1	9636178	0.139971	-0.118881	1.08821	13
1	9686178	0.11658	-0.170455	0.752163	16
1	9736178	0.14427	-0.105114	0.604137	16
1	9936178	0.0881182	0.0247934	-0.0263097	11
1	9986178	0.140479	0.00974026	0.429781	14
1	10036178	0.126116	0.0719697	0.523098	12
1	10136178	0.0526437	0.106061	0.233398	12
1	10186178	0.0743517	0.0757576	0.364285	12
1	10236178	0.118006	-7.40510083807599e-18	0.330905	15
1	10286178	0.172806	0.121212	0.270435	12
1	10586178	0.0533844	0.136364	0.965014	10
1	10736178	0.0740214	0.165289	0.744575	11
1	10786178	0.0545575	0.0984848	0.630492	12
1	10836178	0.0707734	-0.00454545	0.684866	10
1	11036178	0.0888395	0.136364	-0.258289	12
1	11086178	0.114974	0.166667	-0.389791	18
1	11136178	0.124309	0.0568182	-0.724922	16
1	11186178	0.106152	-0.0909091	-1.2315	15
1	11236178	0.151003	0.0113636	-1.31888	16
1	11286178	0.177428	0.0909091	-1.2034	11
1	11336178	0.0956731	-0.069697	-0.955878	15
1	11386178	0.172532	-0.0502392	-1.07382	19
1	11436178	0.242543	-0.0590909	-1.18796	10
1	11536178	0.0730112	0.0743802	-0.988829	11
1	11686178	0.0421259	-0.0123967	-0.0907901	11
1	11936178	0.160898	0.198052	0.54597	14
1	11986178	0.11361	0.129371	0.639554	13
1	12086178	0.360134	0.297521	0.44083	11
1	12136178	0.329371	0.383117	0.531662	14
1	12386178	0.360455	0.134091	0.813994	20
1	12436178	0.463916	0.0818182	0.699007	15
1	12736178	0.215764	0.230303	0.0263222	15
1	12786178	0.163184	0.107576	0.289042	30
1	12836178	0.111311	0.034632	0.404295	21
1	12886178	0.0878223	0.122159	-0.0833002	16
1	12936178	0.0973625	0.0557851	-0.0144112	22
1	12986178	0.18706	0.125	0.078625	12
1	13036178	0.130579	0.151515	0.261484	12
1	13086178	0.0815312	-0.0431818	0.323257	20
1	13136178	0.0886765	-0.0645933	0.223523	19
1	13186178	0.124341	0.020979	0.44828	26
1	13236178	0.194854	0.0290909	0.585049	25
1	13286178	0.2131	-0.0479798	0.456977	18
1	13336178	0.174285	0.0828877	0.287617	17
1	13436178	0.174192	-0.0212121	-0.135691	15
1	13486178	0.130622	0.0802139	-0.166476	17
1	13586178	0.0933058	0.140496	-0.393213	11
1	13636178	0.052558	-0.0113636	-0.378496	12
1	13686178	0.0414456	-0.0661157	-0.190968	11
1	13736178	0.0698734	0.0227273	0.0709124	14
1	13786178	0.0928359	0.0664336	0.227	13
1	13836178	0.0953985	0.0734266	0.202466	13
1	13886178	0.135282	0.181818	0.180146	11
1	14186178	0.153348	0.104545	0.119579	10
1	14236178	0.103436	0.0848485	0.124347	15
1	14286178	0.0853694	0.113636	0.0773363	12
1	14336178	0.096465	0.053719	-0.151956	11
1	14386178	0.0548584	0.0530303	-0.841834	12
1	14436178	0.0637812	0.129371	-1.10402	13
1	14486178	0.224336	-0.0559441	-1.13196	13
1	14536178	0.321755	-0.216783	-1.30494	13
1	14586178	0.211798	-0.218182	-1.54139	10
1	14636178	0.0943305	-0.152893	-1.37846	11
1	14686178	0.0668159	-0.0757576	-1.07615	12
1	14736178	0.0716343	-0.0636364	-0.61125	10
1	14886178	0.0453363	0.113636	0.00118919	10
1	15236178	0.101912	-0.0454545	-0.0239745	10
1	15286178	0.105583	0.0487013	-0.0145858	14
1	15336178	0.0355751	0.0805785	-0.00572946	22
1	15386178	0.0441673	-0.00189394	-0.118769	24
1	15436178	0.0664156	-0.0555556	-0.388479	18
1	15486178	0.10291	0.0539773	-0.481241	16
1	15536178	0.144014	0.0746753	-0.587365	14
1	15586178	0.0841529	-0.0422078	-0.658688	14
1	15636178	0.0468205	-0.0409091	-0.687918	10
1	15686178	0.035024	-0.0227273	-0.694003	10
1	15786178	0.0146054	0.048951	-0.464221	13
1	15836178	0.0140066	0.0206612	-0.430572	22
1	15886178	0.0209112	0.0272727	-0.45865	15
1	17286178	0.386197	0.309091	0.203946	10
1	17336178	0.290228	0.20979	0.217567	13
1	17486178	0.118545	-0.0909091	0.691028	10
1	17536178	0.218922	0.0409091	0.762355	10
1	17736178	0.252202	-0.0181818	0.35438	10
1	18136178	0.113063	-0.0871212	-0.260463	12
1	18486178	0.108703	0.1	-0.258497	10
1	18536178	0.0552301	0.136364	-0.302526	10
1	18686178	0.0648965	0.115385	-0.4043	13
1	18736178	0.266939	0.0855615	-0.268177	17
1	18786178	0.327203	0	-0.231661	12
1	18936178	0.067884	0.0590909	-0.195519	10
1	18986178	0.0766805	0.0795455	-0.158075	12
1	19436178	0.0599949	0.0454545	-0.136615	10
1	19736178	0.111948	0.138756	0.133078	19
1	19786178	0.108567	0.11039	0.0803277	14
1	19836178	0.115808	0.0427807	0.0812248	17
1	19886178	0.101325	0.0562771	0.0748907	21
1	19936178	0.0424874	0.0699301	0.0227723	13
1	19986178	0.0834302	-0.0594406	0.0405431	13
1	20036178	0.155284	-0.0227273	0.00906889	10
1	20186178	0.14471	0.27686	-0.18435	11
1	20336178	0.152376	-0.0136364	-0.217181	10
1	20386178	0.111839	-0.0833333	-0.177692	12
1	20486178	0.0631244	0.0265152	0.199784	12
1	20536178	0.0569906	0.0227273	0.215632	14
1	20586178	0.0326389	0.0330579	0.040501	11
1	20636178	0.0305593	0.0123967	-0.134755	11
1	20786178	0.0865839	0.0363636	-0.673572	15
1	20836178	0.110755	-0.0239234	-0.647517	19
1	20886178	0.0757412	-0.0263158	-0.784479	19
1	20936178	0.0682543	0.00802139	-0.772147	17
1	20986178	0.141277	0.00852273	-0.085434	16
1	21036178	0.118699	0.0106952	0.10144	17
1	21086178	0.146069	-0.157025	0.202208	11
1	21386178	0.059875	-0.0818182	0.205472	10
1	21436178	0.0544572	2.22064933715765e-17	0.0290432	10
1	21636178	0.177888	0.100791	0.729163	23
1	21686178	0.117173	0.0568182	0.614418	28
1	21736178	0.139878	0.0413223	0.181168	11
1	22286178	0.506848	0.143939	-0.0281036	12
1	22386178	0.0588255	-0.0340909	0.00413596	16
1	22436178	0.064643	-0.0227273	-0.00767244	12
1	22536178	0.0891437	-0.00454545	0.0405208	10
1	22636178	0.109641	0.143939	-0.502744	12
1	22686178	0.0666079	0.128788	-0.708424	12
1	22736178	0.0737727	0.11039	-0.511478	14
1	22786178	0.130739	-0.0113636	-0.267382	16
1	22886178	0.100283	0.140909	0.190688	10
1	22936178	0.106441	0.118182	0.235614	10
1	23186178	0.0388702	0.0619835	-0.294533	11
1	23236178	0.079524	0.136364	-0.33033	11
1	23336178	0.0269441	-0.025974	-0.585917	14
1	23386178	0.0224896	-0.027972	-0.627988	13
1	23586178	0.0777643	0.0767045	-0.643316	16
1	23636178	0.0728384	0.0732323	-0.52074	18
1	23686178	0.116801	0.186364	0.362281	10
1	23736178	0.0992009	0.125668	0.319681	17
1	23786178	0.0668134	0.0769231	0.232829	13
1	23986178	0.044756	-0.0748663	-0.523458	17
1	24036178	0.0276117	-0.0395257	-0.59014	23
1	24086178	0.0428409	-0.0363636	-0.750471	15
1	24136178	0.0593192	-0.0143541	-0.743463	19
1	24186178	0.0529031	-0.010101	-0.710486	18
1	24236178	0.0665823	0.0206612	-0.551868	11
1	24286178	0.102169	-0.00802139	-0.183423	17
1	24336178	0.0936532	-0.0239234	-0.234028	19
1	24386178	0.0848784	-0.041958	-0.366685	13
1	24436178	0.102214	0.00324675	0.00937431	14
1	24486178	0.0745418	0.053719	0.0781621	22
1	24536178	0.0562163	0.0568182	0.0233373	16
1	24936178	0.121873	0.161157	0.0217989	11
1	24986178	0.141448	0.0320856	-0.0792594	17
1	25036178	0.131537	0.0026738	0.0173885	17
1	25086178	0.0995306	-0.00909091	0.118866	10
1	25186178	0.148358	0.213636	-0.148342	10
1	25336178	0.30287	0.295455	-0.449635	10
1	25386178	0.274083	0.147727	-0.42533	12
1	25486178	0.0580732	-0.0606061	-0.673485	12
1	25536178	0.143519	0.12013	-0.682773	14
1	25586178	0.158093	0.210227	-0.649825	16
1	25636178	0.110952	0.0681818	-0.672004	12
1	25736178	0.153798	0.165584	-0.0709435	14
1	25786178	0.146044	0.162338	0.106051	21
1	25836178	0.0858432	0.0371901	0.291323	22
1	25886178	0.0816564	0.0397727	0.513327	16
1	25936178	0.0991602	0.140152	1.1576	12
1	25986178	0.0582443	0.0649351	1.09652	14
1	26136178	0.0757927	0.0030303	1.04853	15
1	26286178	0.187578	-0.0867769	-0.062292	11
1	26736178	0.0691063	0.0844156	-0.558636	14
1	26936178	0.118156	0.127273	-0.78412	10
1	27986178	0.0881995	0.119835	1.05018	11
1	28036178	0.0818889	0.136364	1.28849	10
1	28186178	0.0741014	0.0247934	1.4299	11
1	28836178	0.106241	0.126623	0.819046	14
1	28886178	0.066202	0.0699301	0.630491	13
1	29036178	0.0463881	0.0867769	0.251569	11
1	29436178	0.0503846	-0.0409091	0.253672	10
1	30086178	0.136334	0.161932	-0.0321932	16
1	30136178	0.115519	0.174242	0.0552645	12
1	30436178	0.144452	-0.132231	-0.458002	11
1	30486178	0.128994	0.0495868	-0.444839	11
1	30736178	0.131338	0.235537	-0.0364689	11
1	30786178	0.0672616	0.127273	-0.248683	10
1	30836178	0.15576	0.235537	-0.182647	11
1	30886178	0.16761	0.209091	-0.0759023	10
1	31036178	0.184116	0.202479	-0.241251	11
1	31086178	0.228551	-0.0159091	-1.10771	20
1	31136178	0.227804	-0.0367965	-1.60791	21
1	31186178	0.128207	0.0681818	-1.68459	12
1	31236178	0.0686394	-0.0142045	-1.47329	16
1	31286178	0.0523405	-0.0616883	-1.41549	14
1	32336178	0.139466	-0.0189394	0.161365	12
1	32386178	0.108788	0.0181818	0.0621665	15
1	32436178	0.139781	-0.0181818	-0.425433	10
1	32536178	0.137841	0.147727	-0.257049	16
1	32586178	0.0991049	0.125668	-0.0990047	17
1	32686178	0.0869565	0.0454545	-0.105879	13
1	32736178	0.0980902	0.152406	-0.155495	17
1	32786178	0.0951009	0.187879	-0.235051	15
1	32936178	0.115302	0.101399	-0.69598	13
1	32986178	0.0992044	0.0668449	-0.575604	17
1	33036178	0.0930593	-0.0424242	-0.294237	15
1	33086178	0.0927981	-0.0487013	-0.448594	14
1	33136178	0.163731	0.116477	-0.596263	16
1	33186178	0.286829	0.142424	-0.482203	15
1	33236178	0.289963	-0.0545455	-0.427333	10
1	33286178	0.0590853	-0.0727273	-0.579513	10
1	33336178	0.0497483	-0.0702479	-0.707248	11
1	33386178	0.0826392	-0.0578512	-0.813852	11
1	33436178	0.0995137	0.0661157	-0.771942	11
1	33486178	0.111538	0.0212121	-0.830181	15
1	33536178	0.152326	-0.0984848	-0.936737	18
1	33586178	0.189725	-0.0991736	-0.949809	11
1	33636178	0.12566	0.0984848	-0.826529	12
1	33686178	0.153771	0.152893	-0.887191	11
1	33786178	0.190607	0.165289	-0.450273	11
1	33836178	0.188752	0.237013	-0.448669	14
1	33886178	0.128258	0.219008	-0.421778	11
1	33936178	0.157584	0.17803	-0.23978	12
1	33986178	0.217121	0.00378788	-0.0342402	24
1	34036178	0.279482	0.0143541	0.0199544	19
1	34136178	0.19704	0.030303	0.0460709	18
1	34186178	0.180898	-0.0818182	0.0484611	20
1	34236178	0.145857	0.0165289	0.178661	11
1	34436178	0.0552999	0.0826446	0.0134794	11
1	34486178	0.080119	-2.37904933848248e-17	-0.159575	14
1	34536178	0.0756277	0.0242424	-0.346122	15
1	34586178	0.21912	-0.00802139	-0.636916	17
1	34636178	0.211967	-0.0363636	-0.762897	20
1	34686178	0.0886716	0.0340909	-0.722472	16
1	34736178	0.0867687	0.0363636	-0.536539	15
1	34786178	0.0833656	0.035124	-0.537648	22
1	34836178	0.0666921	0.0506993	-0.341806	26
1	34886178	0.0890516	-0.00454545	-0.231055	20
1	34936178	0.134663	-0.103306	-0.283609	11
1	34986178	0.0628783	0.0227273	-0.242696	12
1	35036178	0.0615299	0.0238095	-0.422673	21
1	35086178	0.104018	-0.0194805	-0.555401	21
1	35136178	0.12765	-0.0189394	-0.64467	12
1	35186178	0.0585826	0.0162338	-0.687035	14
1	35236178	0.112729	-0.0424242	-0.777245	15
1	35336178	0.120276	-0.0330579	-0.612784	11
1	35386178	0.102929	-0.00413223	-0.490086	11
1	35436178	0.0659616	-0.0454545	-0.0645796	14
1	35486178	0.0601331	0.00534759	0.00797331	17
1	35536178	0.0545613	0.0487013	-0.174198	14
1	35586178	0.043481	-0.00284091	-0.360505	16
1	35636178	0.11661	0.0606061	-0.405081	21
1	35686178	0.16591	0.0481283	-0.399133	17
1	35736178	0.213527	-0.00909091	-0.346412	15
1	35786178	0.193801	-0.0142045	-0.335365	16
1	35886178	0.236982	0.242424	0.133175	12
1	35936178	0.203751	0.0530303	0.466562	24
1	35986178	0.163255	0.018595	0.784699	22
1	36036178	0.259827	0.145455	0.790975	20
1	36086178	0.25517	0.0861244	0.402705	19
1	36136178	0.0824275	-0.0121212	-0.208247	15
1	36186178	0.10779	0.0296443	-0.260789	23
1	36236178	0.119175	0.0509091	-0.370698	25
1	36286178	0.0914883	0.0434783	-0.371101	23
1	36336178	0.0669233	0.030303	-0.124668	15
1	36386178	0.0378724	0.00649351	-0.162215	14
1	36436178	0.0299893	0.00534759	-0.18698	17
1	36486178	0.0199359	0.041958	-0.0331259	13
1	36586178	0.0558686	-0.00909091	-0.269799	10
1	36636178	0.0320515	0.0534759	-0.0311413	17
1	36686178	0.0679246	0.125	0.128242	12
1	36736178	0.0377352	0.0534759	0.0798731	17
1	36786178	0.0412542	0.0606061	0.0601681	18
1	36836178	0.0820228	-0.03125	0.0958186	16
1	36886178	0.102619	-0.121212	0.19101	18
1	36936178	0.134884	-0.0699301	0.359183	13
1	36986178	0.0811173	0.0397727	0.483581	16
1	37036178	0.0546792	0.0181818	0.833584	20
1	37086178	0.0865507	0.0215311	1.08792	19
1	37136178	0.140746	0.143939	1.14847	18
1	37186178	0.115657	0.0710227	1.26626	16
1	37236178	0.107962	0.0294118	1.40018	17
1	37286178	0.0764776	0.0606061	1.43671	21
1	37336178	0.0798814	0.0795455	1.45366	16
1	37386178	0.236003	-0.128788	1.30293	12
1	37436178	0.332794	0.0363636	1.30168	15
1	37486178	0.18332	0.161157	1.17921	22
1	37536178	0.0460338	0.0119617	0.913782	19
1	37586178	0.0233784	0.0191388	0.318134	19
1	37636178	0.0453902	-0.00681818	0.188343	20
1	37686178	0.0817918	0.00757576	0.438793	18
1	37736178	0.0741673	0.0340909	0.596206	16
1	37936178	0.106102	-0.0909091	0.283026	12
1	38286178	0.0794672	0.0530303	0.0388633	18
1	38336178	0.122146	0.0433884	-0.0351899	22
1	38386178	0.162634	-0.0265152	-0.258355	12
1	38436178	0.160634	-0.034965	-0.268602	13
1	38486178	0.164644	0.00197628	-0.331687	23
1	38536178	0.181943	0.0539773	-0.343623	16
1	38586178	0.291766	-0.166667	-0.586633	12
1	38636178	0.283604	0.00284091	-0.608308	16
1	38686178	0.22585	0.262238	-0.415331	13
1	38736178	0.216975	0.204545	-0.212358	12
1	38786178	0.18819	0.0541126	0.101601	21
1	38836178	0.169882	0.0889328	0.0286157	23
1	38886178	0.176912	0.18984	-0.275812	17
1	38936178	0.120575	0.0681818	-0.341791	18
1	38986178	0.0600544	-0.0165289	-0.532196	22
1	39036178	0.0391733	0.0113636	-0.627629	20
1	39086178	0.101816	0.0030303	-0.624571	15
1	39136178	0.156531	0.0272727	-0.607209	20
1	39186178	0.137234	0.126794	-0.515654	19
1	39236178	0.161976	0.248804	-0.126724	19
1	39286178	0.115014	0.122257	0.0939329	29
1	39336178	0.0840056	-0.0143541	0.182522	19
1	39436178	0.0876157	0.0578512	0.297071	11
1	39486178	0.0314499	0.0867769	0.219476	11
1	39636178	0.105514	0.14876	0.0834558	11
1	39686178	0.0619885	0.0795455	0.0952976	12
1	39736178	0.1906	0.100649	0.086152	14
1	39786178	0.25614	0.0198864	0.199078	16
1	39836178	0.145809	-0.0588235	0.362342	17
1	39886178	0.146486	-1.10968092353891e-17	0.530681	10
1	39936178	0.214777	0.136364	0.176882	13
1	39986178	0.146549	0.108225	0.111087	21
1	40036178	0.13999	0.174545	0.279518	25
1	40086178	0.158782	0.19697	0.440312	18
1	40136178	0.153488	0.0160428	0.5511	17
1	40186178	0.151185	0.0534759	0.50013	17
1	40286178	0.0985511	0.215152	0.360451	15
1	40336178	0.099251	0.215152	0.309049	15
1	40386178	0.162527	0.0721925	0.209451	17
1	40436178	0.220021	0.139037	0.192906	17
1	40486178	0.357912	0.181818	0.00446181	17
1	40536178	0.265972	0.0981818	0.151481	25
1	40586178	0.145511	0.102273	0.361038	20
1	40636178	0.133323	0.11157	0.414567	11
1	40786178	0.0641585	-0.0189394	0.363738	12
1	40886178	0.161703	-0.0454545	0.258477	10
1	40936178	0.166053	0.0874126	0.206735	13
1	40986178	0.154519	0.104895	0.21352	13
1	41036178	0.134698	0.0559441	0.412907	13
1	41086178	0.12614	0.0743802	0.513384	11
1	41436178	0.0764024	0.136364	-0.440149	11
1	41686178	0.240193	0.223776	-0.421808	13
1	41736178	0.210226	0.141148	-0.581809	19
1	41786178	0.126419	-0.0413223	-0.621235	11
1	41936178	0.147568	-0.0795455	0.106757	12
1	41986178	0.145369	-0.0142045	0.1704	16
1	42036178	0.262126	0.275974	0.140075	14
1	42086178	0.223028	0.24026	-0.00957891	14
1	42136178	0.044293	0.104545	0.0268249	10
1	42186178	0.144571	0.114833	0.356869	19
1	42236178	0.166562	0.106061	0.386169	18
1	42286178	0.220652	0.0818182	0.194952	10
1	42336178	0.130376	0.0176768	-0.031554	18
1	42386178	0.0592662	-0.012987	-0.16062	14
1	42436178	0.223181	-0.109626	-0.371197	17
1	42486178	0.186196	-0.105519	-0.549389	28
1	42536178	0.0878893	-0.0435606	-0.469096	24
1	42586178	0.157406	0.0779221	-0.237212	21
1	42636178	0.193575	0.0885167	-0.310165	19
1	42686178	0.150324	0.0616883	-0.0893407	14
1	42836178	0.0710877	0.0839161	-0.325174	13
1	42886178	0.108102	0.05	-0.306585	10
1	43086178	0.0335526	0.030303	-0.205956	18
1	43136178	0.0325	0.0378788	-0.203489	18
1	43186178	0.0680373	0.00757576	-0.312482	12
1	43236178	0.0983699	0.0320856	-0.363264	17
1	43286178	0.0903	0.0530303	-0.469815	12
1	43336178	0.0679722	0.062201	-0.275177	19
1	43386178	0.104835	0.0347594	-0.160287	17
1	43536178	0.168588	-0.0867769	-0.435014	11
1	43586178	0.131043	-0.0867769	-0.155178	11
1	43736178	0.10315	0.0539773	-0.101561	16
1	43786178	0.105967	0.0833333	-0.334681	18
1	43836178	0.0444359	0.0424242	-0.614698	15
1	43886178	0.0427769	0.0743802	-0.579627	11
1	44136178	0.0554385	0.108392	0.626029	13
1	44186178	0.082013	0.0289256	0.601104	22
1	44236178	0.120258	0.0194805	0.524366	21
1	44636178	0.285363	-0.136364	0.644918	10
1	44686178	0.115584	-0.0247934	0.670213	11
1	45436178	0.144149	-0.189394	0.769327	12
1	45486178	0.176296	-0.231818	0.847172	10
1	45536178	0.166567	-0.0357143	0.647411	14
1	45586178	0.163469	-0.0909091	0.575582	17
1	45636178	0.169908	0.0454545	0.633019	16
1	45686178	0.182921	0.18595	0.744218	11
1	45786178	0.0901466	0.0561497	0.654458	17
1	45836178	0.072237	0.0954545	0.619625	10
1	45886178	0.189221	-0.168182	0.50327	10
1	45936178	0.318096	-0.00802139	0.486602	17
1	45986178	0.300093	0.204545	0.462824	16
1	46036178	0.128918	0.111888	0.444192	13
1	46086178	0.0938808	0.0818182	0.450693	10
1	46186178	0.106323	0.118182	0.484575	10
1	46886178	0.1181	-0.0475207	-0.252579	22
1	46936178	0.133478	-0.0158103	-0.287982	23
1	46986178	0.151293	0.126263	-0.311235	18
1	47036178	0.162051	0.0584416	-0.612827	14
1	47186178	0.541854	0.227273	-0.0503117	10
1	47536178	0.110871	-0.119835	0.160848	11
1	47586178	0.0284516	0.00757576	0.118098	12
1	47636178	0.0330854	-0.0181818	-0.111409	15
1	47686178	0.0263398	-0.00699301	-0.12815	13
1	47836178	0.041769	-0.104545	0.00470566	10
1	48236178	0.0500556	-0.00454545	-0.178077	10
1	48736178	0.210465	0.238636	-0.328651	12
1	49536178	0.0935228	-0.0413223	0.0372583	11
1	49586178	0.094211	-1.0095400683348e-17	0.00185152	11
1	50436178	0.0249274	0.034965	-0.0051187	13
1	50486178	0.0412451	-0.0106952	0.0352501	17
1	50536178	0.0637954	0	0.122909	13
1	50586178	0.0731778	0.0227273	-0.0804606	10
1	51036178	0.253072	-0.0272727	-0.142472	10
1	51086178	0.222871	-0.00252525	0.319799	18
1	51136178	0.117722	0.0176768	0.496505	18
1	51186178	0.029683	-0.0681818	0.207105	14
1	51236178	0.0390003	-0.0454545	-0.202117	18
1	51286178	0.0901878	-0.0143541	-0.5076	19
1	51336178	0.0847302	0.00534759	-0.653589	17
1	51386178	0.051179	0.0284091	-0.483822	16
1	51436178	0.0670139	0.0804196	-0.190828	13
1	51536178	0.0404365	0.00378788	0.112902	12
1	51586178	0.0550816	0.0530303	0.0636029	18
1	51636178	0.0972881	0.160428	0.107323	17
1	51686178	0.081596	0.0984848	0.154546	18
1	51736178	0.106237	0.0641711	0.223686	17
1	51786178	0.188487	0.173797	0.262753	17
1	51836178	0.130014	0.069378	0.112833	19
1	51886178	0.0546855	-0.00852273	0.00908216	16
1	51986178	0.119254	1.10968092353891e-17	-0.505149	10
1	52036178	0.0684058	-0.0113636	-0.555869	24
1	52086178	0.0431441	0.0431818	-0.480534	20
1	52136178	0.0367127	0.0867769	-0.0894379	11
1	52186178	0.0370759	0.0454545	-0.0224788	13
1	52286178	0.0581391	0.0265152	-0.252144	12
1	52336178	0.0724753	0.027972	-0.27791	13
1	52486178	0.205393	0.0227273	-0.937081	22
1	52536178	0.205615	0.0247934	-1.02564	22
1	52586178	0.150662	0.0126263	-0.606195	18
1	52636178	0.119149	0.0294118	-0.464762	17
1	52686178	0.130323	-0.0162338	-0.0226486	14
1	52736178	0.164284	-0.0113636	-0.0616063	24
1	52786178	0.181445	-0.0174825	-0.163127	13
1	52936178	0.0823253	-0.0584416	-0.540944	14
1	52986178	0.03007	-0.0284091	-0.469491	16
1	53036178	0.0403496	0.0206612	-0.39687	11
1	53286178	0.0830768	0.118182	-0.0192988	10
1	53686178	0.0569936	-0.0227273	0.105232	12
1	53736178	0.0705644	0.0719697	0.237125	12
1	53886178	0.0651514	0.133117	0.273124	14
1	53936178	0.0503849	0.0357143	0.0648461	14
1	53986178	0.155224	0.11157	0.253851	11
1	54536178	0.106149	-0.0227273	0.0885528	14
1	54586178	0.0860024	-0.0454545	-0.0536099	12
1	54686178	0.0617786	0.0702479	-0.00481149	11
1	54736178	0.0732509	0.0717703	-0.0642467	19
1	54786178	0.0967639	0.0837321	-0.383165	19
1	54836178	0.143495	0.0779221	-0.603942	14
1	54886178	0.14059	-0.00909091	-0.86453	25
1	54936178	0.0917242	-0.0106061	-0.844949	30
1	54986178	0.0394192	-0.0227273	-0.726293	14
1	55036178	0.0605314	-0.0318182	-0.956288	10
1	55086178	0.117407	0.14876	-1.17336	11
1	55486178	0.0361906	-0.0030303	-0.558243	15
1	55536178	0.0957945	0.069697	-0.61551	15
1	55586178	0.144044	-9.25411729306898e-18	-0.675531	12
1	55686178	0.100898	-0.0227273	-0.974216	10
1	55736178	0.0754921	0.0189394	-0.863049	12
1	55786178	0.187378	-0.0328283	-0.576334	18
1	55836178	0.217022	-0.0263158	-0.479044	19
1	55886178	0.225885	-0.0409091	-0.389108	10
1	55936178	0.128909	0.00478469	-0.247159	19
1	55986178	0.0730848	0.0427807	-0.184798	17
1	56086178	0.0987657	-0.0833333	-0.104116	12
1	56136178	0.126309	-0.165289	0.0486065	11
1	56186178	0.100388	0.0454545	0.343552	12
1	56236178	0.0867046	0.136364	0.355409	16
1	56286178	0.0814462	0.132867	0.302665	13
1	56436178	0.148193	0.167614	-0.469852	16
1	56486178	0.128088	0.172078	-0.413144	14
1	56586178	0.111149	-0.0378788	-0.115542	12
1	56686178	0.0663513	0.0409091	0.321711	10
1	56736178	0.0922257	0.0363636	0.445832	15
1	56836178	0.142515	0.0487013	0.509558	14
1	56886178	0.136643	-0.0244755	0.399921	13
1	56936178	0.120188	0.0206612	0.312705	11
1	56986178	0.0910381	0.0619835	0.314591	11
1	57086178	0.159121	-0.0590909	0.0561233	10
1	57136178	0.118622	0.0616883	-0.0497406	14
1	57186178	0.040081	0.0643939	-0.151307	12
1	57286178	0.0835997	-0.104545	0.468284	10
1	57336178	0.126139	-0.0699301	0.780159	13
1	57386178	0.0759977	0.0294118	0.844235	17
1	57436178	0.0359323	0.0748663	0.641016	17
1	57486178	0.0472711	0.0909091	0.410384	12
1	57586178	0.025432	-0.1	-0.026598	10
1	57636178	0.0304978	-0.0314685	0.0133186	13
1	57686178	0.0531809	0.145455	-0.246409	10
1	57836178	0.25014	0.0371901	-0.838669	11
1	57886178	0.192103	0.0568182	-0.848456	12
1	58186178	0.108105	0.177686	-0.632417	11
1	58236178	0.122973	0.0885167	-0.493176	19
1	58286178	0.1572	-0.0539773	-0.416388	16
1	58336178	0.0903383	-0.0909091	-0.186071	11
1	58386178	0.128335	0.0743802	0.0397281	11
1	59086178	0.155429	0.144628	-0.105755	11
1	59136178	0.116043	0.140152	-0.247931	12
1	59186178	0.105834	0.0121212	-0.201174	15
1	59236178	0.140996	-0.0775401	-0.155652	17
1	59286178	0.120228	-0.0416667	-0.289379	12
1	59336178	0.0904414	0.0772727	-0.429189	10
1	59386178	0.113342	0.0218855	-0.622293	27
1	59436178	0.110195	0.0132576	-0.566332	24
1	59486178	0.175641	0.00699301	0.705573	13
1	59536178	0.199349	0.0568182	0.81219	16
1	59586178	0.241178	0.195455	1.05336	10
1	59886178	0.225146	0.0136364	0.485837	10
1	59936178	0.266221	0.0606061	0.496806	12
1	60036178	0.138269	-0.0590909	0.384774	10
1	60336178	0.0713295	0.0524476	-0.260008	13
1	60386178	0.0217559	0.041958	-0.367806	13
1	60536178	0.155033	0.113636	0.175942	10
1	60686178	0.0817313	-0.0314685	-0.200506	13
1	60836178	0.0712287	0.103306	-0.385624	11
1	61086178	0.233051	0.1	-0.164838	10
1	61136178	0.241445	0.129371	0.057051	13
1	61186178	0.206311	0.136364	0.139406	13
1	61236178	0.26796	0.174242	0.171997	12
1	61286178	0.270574	0.195455	0.183221	10
1	61336178	0.0779094	0.0863636	0.0224097	10
1	61386178	0.10345	0.0804196	0.0188616	13
1	62186178	0.280929	0.295455	-0.80816	10
1	62936178	0.372922	0.173554	0.403135	11
1	63486178	0.0555695	0.0265152	-0.0418464	12
1	63536178	0.0525891	0.00974026	-0.114878	14
1	63736178	0.180967	0.145455	-0.15299	10
1	63936178	0.0805373	0.0378788	-0.571494	12
1	63986178	0.116867	0.0839161	-0.294329	13
1	64086178	0.133295	0.115702	-0.336768	11
1	64136178	0.14987	0.0272727	-0.360783	20
1	64186178	0.10287	-0.00534759	-0.425296	17
1	64236178	0.0348555	0.0719697	-0.551932	12
1	64636178	0.188345	0.0524476	-0.11309	13
1	64686178	0.117911	-0.109091	-0.261089	10
1	64836178	0.0503317	0.00826446	-0.750873	11
1	64986178	0.0980642	-0.127273	-0.947057	10
1	65036178	0.104931	-0.0727273	-1.0027	10
1	65136178	0.061803	0.11157	-1.03271	11
1	65186178	0.0840061	0.0606061	-0.336385	18
1	65236178	0.0910497	0.0616883	0.175528	14
1	65336178	0.182055	0.0318182	0.0233515	10
1	65936178	0.034577	-0.00413223	-0.754139	11
1	65986178	0.0363309	-0.041958	-0.743839	13
1	66536178	0.0695279	-0.103306	-0.703634	11
1	66936178	0.0990429	0.122727	-0.777997	10
1	66986178	0.0527522	-0.0590909	-0.916896	10
1	67036178	0.109798	-0.0181818	-0.817405	10
1	67186178	0.0877496	0.102273	-0.369594	12
1	67236178	0.0971277	0.1	-0.305514	10
1	68036178	0.0599733	0.0371901	-0.233572	11
1	68086178	0.103801	0.00826446	-0.453906	11
1	68136178	0.0997893	0.0876623	-0.599275	14
1	68186178	0.106005	0.195455	-0.60626	10
1	69586178	0.0887441	0.109091	-0.329914	10
1	69636178	0.108329	0.136364	-0.196989	12
1	70336178	0.116615	0.0289256	-0.581049	11
1	70386178	0.111039	0.109091	-0.571284	10
1	70686178	0.466665	0.418182	1.03391	10
1	70736178	0.610675	0.446281	0.968162	11
1	71336178	0.0533493	-0.053719	-0.262311	11
1	71536178	0.0716598	0.0867769	0.343621	11
1	71686178	0.10088	0.0883838	-0.493032	18
1	71736178	0.101969	0.0656566	-0.638208	18
1	71786178	0.100065	0.0878788	-0.759668	15
1	71836178	0.0985275	0.102767	-0.860993	23
1	71886178	0.0842171	0.0454545	-0.71899	19
1	72036178	0.0964756	0.0681818	-0.190016	10
1	72086178	0.0416101	0.0318182	-0.17268	10
1	72136178	0.0857926	0.0530303	-0.0426683	12
1	72186178	0.107102	0.0702479	0.250505	11
1	72336178	0.24252	0.107438	0.54835	11
1	72386178	0.165845	0.132231	0.451813	11
1	72486178	0.163577	0.231818	0.483429	10
1	72536178	0.120289	0.131016	0.579549	17
1	72586178	0.0463189	-0.0289256	0.570434	11
1	72686178	0.0675712	-0.00454545	0.554793	10
1	72786178	0.0680024	-0.0802139	0.596635	17
1	72836178	0.0293862	-0.00699301	0.56622	13
1	72936178	0.144137	0.25	0.235008	10
1	72986178	0.160978	0.132231	0.218787	11
1	73036178	0.148702	-0.223485	0.20537	12
1	73086178	0.151012	-0.0627706	0.214732	21
1	73136178	0.119823	0.0426136	0.278722	16
1	73186178	0.175036	0.169421	0.447772	11
1	73236178	0.199333	0.106061	0.649903	18
1	73286178	0.192446	-0.0284091	0.440272	24
1	73336178	0.178923	-0.0555556	0.152096	18
1	73386178	0.105871	-0.0265152	-0.130209	12
1	73436178	0.0928269	-5.55247037584139e-18	-0.59941	20
1	73486178	0.0936374	0.0170455	-1.04473	24
1	73536178	0.108547	0.0584416	-1.0597	21
1	73586178	0.153376	0.038961	-0.803958	14
1	73636178	0.451663	0.167984	-0.66693	23
1	73686178	0.42622	0.166008	-0.67782	23
1	73736178	0.0793978	-0.0240642	-1.03219	17
1	73786178	0.0777275	-0.0631313	-1.26239	18
1	73836178	0.110803	0.00909091	-1.52382	10
1	73936178	0.147769	0.0636364	-1.43051	10
1	73986178	0.142825	0.0702479	-1.75258	22
1	74036178	0.152508	-0.0407524	-1.89659	29
1	74086178	0.178064	-0.157895	-1.80354	19
1	74136178	0.194252	-0.103306	-1.4909	11
1	74186178	0.108358	0.00757576	-0.703287	12
1	74236178	0.0546563	0.00649351	-0.3619	14
1	74286178	0.0434418	0.0454545	-0.317312	15
1	74336178	0.0752788	-0.0371901	-0.283113	11
1	74486178	0.0463844	0.0710227	0.0568376	16
1	74986178	0.0398365	0.0530303	-0.456782	18
1	75036178	0.0455113	0.0883838	-0.669601	18
1	75086178	0.0385743	0.0734266	-0.530054	13
1	75236178	0.059108	1.11035854989672e-17	-0.426319	10
1	75286178	0.0969257	0.0227273	-0.274287	12
1	75336178	0.0710188	0.0371901	-0.0993335	11
1	75386178	0.0396287	-0.0240642	-0.242269	17
1	75436178	0.105473	-0.0454545	-0.46664	16
1	75536178	0.170621	0.147727	-1.21082	12
1	75586178	0.108533	0.0769231	-1.31868	13
1	75636178	0.0792814	0.0272727	-1.16288	10
1	75736178	0.158566	-0.0371901	-0.433636	11
1	75786178	0.12681	-0.0240642	-0.394551	17
1	75836178	0.109657	-0.0818182	-0.388467	15
1	75886178	0.115392	-0.109091	-0.228146	10
1	75986178	0.098911	-0.0255682	0.0178989	16
1	76036178	0.129755	-0.0159091	-0.0776658	20
1	76086178	0.137986	-0.12013	-0.337081	14
1	76136178	0.0468682	-0.0353535	-0.289449	18
1	76186178	0.0341379	0.0189394	-0.216214	12
1	76386178	0.115939	0.0242424	0.0580868	15
1	76436178	0.132339	0.131313	0.2307	18
1	76486178	0.113349	0.0714286	0.0552709	28
1	76536178	0.106512	0.0596591	-0.0701696	32
1	76586178	0.151326	0.114833	-0.0697032	19
1	76636178	0.142018	0.15	-0.297929	10
1	76686178	0.0912034	0.181818	-0.410955	13
1	76736178	0.088737	0.143939	-0.442543	12
1	76786178	0.110727	-0.00699301	-0.357169	13
1	76836178	0.0879593	-0.012987	-0.559981	14
1	76886178	0.143782	0.156566	-0.693934	18
1	76936178	0.172123	0.193182	-0.560301	16
1	76986178	0.136233	0.0454545	-0.397573	10
1	77036178	0.085112	0.00852273	-0.253272	16
1	77086178	0.0686878	-0.00378788	-0.154795	12
1	77136178	0.0683801	-0.0878788	-0.109848	15
1	77186178	0.143062	-0.013986	-0.0355054	26
1	77236178	0.21321	0.136364	-0.0141839	23
1	77286178	0.15304	0.188995	-0.133349	19
1	77336178	0.106362	0.125874	-0.250265	13
1	77386178	0.0481602	0.0363636	-0.470771	10
1	77436178	0.0281455	-0.0454545	-0.551559	11
1	77486178	0.0888205	0.0941558	-0.419658	14
1	77536178	0.0955514	0.0984848	-0.224074	18
1	77586178	0.0837847	0.0484848	-0.163152	15
1	77636178	0.136667	0.0113636	-0.27555	16
1	77686178	0.131566	0.040404	-0.397184	18
1	77736178	0.122578	0.136364	-0.524974	15
1	77786178	0.136742	0.0636364	-0.497338	10
1	77986178	0.304311	-0.342975	-0.971047	11
1	78036178	0.125553	-0.0106952	-0.903067	17
1	78086178	0.127471	0.0735931	-0.721731	21
1	78136178	0.161321	-0.0502392	-0.544875	19
1	78186178	0.204074	-0.0641711	-0.348608	17
1	78336178	0.0917636	-0.0539773	-0.784629	16
1	78386178	0.103533	-0.0748663	-0.842652	17
1	78436178	0.154361	-0.0492424	-0.763193	12
1	78536178	0.0527631	0.0215311	-0.529631	19
1	78586178	0.048418	0.0418182	-0.387657	25
1	78636178	0.0811634	-0.0333333	-0.229978	15
1	78686178	0.095861	-0.0191388	-0.177833	19
1	78736178	0.0836356	0.0187166	-0.213715	17
1	78886178	0.0893502	0.0649351	-0.413603	14
1	78936178	0.150892	0.152597	-0.472455	14
1	79036178	0.0838015	0.136364	-0.641834	11
1	79136178	0.133255	-0.118182	-0.966947	10
1	79186178	0.243125	-0.0874126	-0.848448	13
1	79336178	0.0984545	0.132867	-0.779486	13
1	79386178	0.106831	0.094697	-0.941759	12
1	79436178	0.052881	-0.0454545	-1.16302	17
1	79486178	0.0330207	0.00852273	-1.07302	16
1	79536178	0.02608	0	-1.19669	15
1	79586178	0.0532894	-0.00649351	-1.24187	21
1	79636178	0.0686453	-0.0406699	-1.33836	19
1	79686178	0.100013	0.0580808	-1.37438	18
1	79736178	0.224847	0.00568182	-1.13578	16
1	79786178	0.190869	-0.0775401	-1.1951	17
1	79836178	0.0852746	0.0802139	-1.39546	17
1	79886178	0.0910675	0.00717703	-1.5204	19
1	79936178	0.114959	-0.101399	-1.48593	13
1	80086178	0.361863	0.0909091	-0.846031	14
1	80136178	0.323489	0.275568	-0.739034	16
1	80186178	0.340333	0.238636	-0.663493	12
1	80236178	0.164387	0.069697	-0.691778	15
1	80286178	0.0993153	0.025974	-0.721457	14
1	80486178	0.111699	-0.0330579	-1.32349	11
1	80536178	0.125695	0.00802139	-1.38515	17
1	80586178	0.100148	0.0369318	-1.23462	16
1	80636178	0.0670966	0.0113636	-0.990087	12
1	80686178	0.112318	0.0530303	-0.793067	12
1	80736178	0.181543	-0.0804196	-0.69649	13
1	80786178	0.16772	0.0194805	-0.695698	21
1	80836178	0.133153	0.0656566	-0.760033	18
1	81236178	0.0919396	-0.0227273	-0.00666803	10
1	81286178	0.0450833	0.00852273	-0.281623	16
1	81336178	0.0431733	0.0227273	-0.307108	14
1	81586178	0.231918	-0.0727273	-0.0942039	10
1	81686178	0.289902	0.146853	0.0367247	13
1	81736178	0.282161	0.185065	0.00405642	14
1	81936178	0.0890748	0.116883	-0.275264	14
1	81986178	0.0755436	0.0162338	-0.32747	14
1	82036178	0.0658022	-0.0333333	-0.403445	15
1	82086178	0.0721615	0.00956938	-0.47805	19
1	82136178	0.0923502	0.032197	-0.571826	24
1	82186178	0.0761132	0.047619	-0.446396	21
1	82236178	0.053857	0.111888	-0.0543098	13
1	82286178	0.0795475	0.0867769	-0.198234	11
1	82336178	0.302854	-0.118182	-0.363242	10
1	82386178	0.307	-0.177273	-0.444312	10
1	82786178	0.0543353	-0.0909091	0.0110161	12
1	83036178	0.0100708	0.00909091	-0.0201602	10
1	83086178	0.0479308	0.0369318	0.00349456	16
1	83136178	0.0769534	0.030303	-0.0183684	18
1	83186178	0.0717411	-0.0123967	-0.110511	11
1	83386178	0.0377748	0.0454545	-0.307814	10
1	83436178	0.0314557	0.0826446	-0.235837	11
1	83536178	0.0293392	-0.0272727	-0.197969	10
1	83586178	0.051678	-0.0424242	-0.230067	15
1	83636178	0.0578502	-0.030303	-0.194195	18
1	83686178	0.0660211	0.0034965	-0.0857323	13
1	89136178	0.0346341	0.0590909	0.381159	10
1	89486178	0.0550264	0.0454545	0.671685	10
1	89686178	0.0816368	0.0181818	0.228708	10
1	89736178	0.0610968	0.00413223	0.149046	11
1	89786178	0.13017	0.0909091	-0.0449867	11
1	90436178	0.0705147	0.00909091	-0.772528	10
1	90486178	0.210092	-0.0454545	-1.10979	13
1	90536178	0.191768	-0.0681818	-1.13881	16
1	90586178	0.0698217	-0.0416667	-0.924987	12
1	90636178	0.0411589	0.0454545	-0.76944	11
1	90686178	0.0412777	0.0743802	-0.782849	22
1	90736178	0.0486084	0.0714286	-0.755985	21
1	90786178	0.0206679	0.00454545	-0.704235	10
1	90886178	0.13257	0.286364	-0.670209	10
1	90936178	0.126353	0.268595	-0.550197	11
1	90986178	0.06478	0.132231	-0.134187	11
1	91036178	0.0823689	0.132576	-0.163574	12
1	91086178	0.111681	0.0165289	-0.156976	11
1	91136178	0.097415	2.22086617759215e-17	-0.22715	10
1	91286178	0.147669	0.168831	-0.340066	14
1	91336178	0.0684736	0.0833333	-0.637357	12
1	91436178	0.0946093	0.0318182	-0.404641	10
1	91486178	0.108983	-0.00413223	-0.41078	11
1	91636178	0.16875	0.00454545	-0.335732	10
1	91686178	0.0844599	0.0277778	-0.378606	18
1	91736178	0.0813214	-0.0151515	-0.356102	12
1	92086178	0.184279	-0.0539773	-0.482566	16
1	92136178	0.145866	-0.0734266	-0.607861	13
1	92286178	0.0375314	0.00909091	-0.57166	15
1	92336178	0.0510421	-0.0481283	-0.48105	17
1	92486178	0.0598932	-0.0590909	0.0759627	10
1	92536178	0.0388873	-0.0347594	-0.0364935	17
1	92586178	0.0302614	-0.0584416	-0.0545566	14
1	92686178	0.0351576	-0.0227273	0.00312731	16
1	92736178	0.0484589	-0.0187166	-0.0704354	17
1	92786178	0.075817	0.012987	-0.0573238	14
1	92836178	0.0835036	-0.0318182	-0.0594926	10
1	92986178	0.128257	0.0822511	-0.0275205	21
1	93036178	0.128816	0.00783699	-0.00602933	29
1	93086178	0.119822	-0.0367133	-0.0232598	26
1	93136178	0.083436	-0.0151515	-0.204772	18
1	93186178	0.0310526	-0.0666667	-0.574215	15
1	93236178	0.0318523	0.0227273	-0.585239	14
1	93286178	0.0658839	0.0681818	-0.359323	14
1	93336178	0.121036	0.124242	-0.142292	15
1	93386178	0.160091	0.159091	-0.138575	12
1	93436178	0.10946	0.113636	-0.187439	12
1	93486178	0.110792	0.189394	-0.0134367	12
1	93536178	0.0848766	0.128788	0.0211135	12
1	93586178	0.0838439	0.0113636	-0.166422	12
1	93736178	0.133468	0.188811	-0.15486	13
1	93786178	0.1319	0.0357143	-0.256431	14
1	93836178	0.134059	-0.00974026	-0.342246	14
1	93886178	0.0927772	0.103896	-0.32904	14
1	94136178	0.118358	-0.0369318	-1.06977	16
1	94186178	0.11853	-0.00757576	-1.18134	12
1	94236178	0.13685	1.58642010738325e-17	-1.17687	14
1	94286178	0.0886671	-0.00802139	-1.06618	17
1	94336178	0.0537598	-0.00252525	-0.67944	18
1	94386178	0.109718	-0.107955	-0.504476	16
1	94436178	0.135588	-0.218182	-0.421336	10
1	94486178	0.136208	-0.109091	-0.294693	10
1	94636178	0.0940683	-0.0314685	-0.335561	13
1	94686178	0.174065	0.00413223	-0.376169	11
1	94936178	0.0815039	0.0530303	-0.92127	18
1	94986178	0.0791288	-0.0828877	-1.01919	17
1	95036178	0.11759	0.010101	-1.1403	18
1	95086178	0.141583	0.0181818	-1.09553	20
1	95136178	0.143723	-0.0568182	-0.723929	12
1	95486178	0.128825	0.0826446	-0.159467	11
1	95536178	0.104243	0.0324675	-0.318495	14
1	95886178	0.0844812	0.0636364	0.254191	10
1	95936178	0.159809	0.140909	0.227586	10
1	97536178	0.034629	0.0104895	-0.173509	13
1	97586178	0.0461689	0.0034965	-0.316918	13
1	97786178	0.0353961	-0.0162338	-0.296418	14
1	98286178	0.0362845	-0.0272727	-0.478085	10
1	98686178	0.0717448	0.00378788	-0.00787239	12
1	98736178	0.0872433	0.0994318	-0.201866	16
1	98786178	0.13246	0.189394	-0.739477	12
1	98886178	0.149808	-0.131818	-0.955764	10
1	98936178	0.125405	-0.0619835	-0.817836	11
1	99586178	0.165966	0.198347	-1.04864	11
1	99636178	0.0845714	0.0823864	-1.16008	16
1	99686178	0.0774744	-0.0151515	-1.15399	12
1	99736178	0.0781903	-0.115702	-0.66623	11
1	99786178	0.106583	-0.0606061	-0.385559	12
1	99986178	0.0386337	0.0661157	0.37806	11
1	100436178	0.194857	0.131818	0.221559	10
1	100736178	0.13561	-0.0492424	0.543739	12
1	100786178	0.126497	0.00413223	0.451785	11
1	101186178	0.078798	0.0727273	0.323338	10
1	101786178	0.21078	0.125	0.63201	16
1	101836178	0.164754	0.0526316	0.74435	19
1	101886178	0.0739557	0.0454545	0.727311	12
1	101936178	0.0968482	0.149733	0.555743	17
1	101986178	0.0678487	0.0710227	0.297726	16
1	102036178	0.0364227	0.00826446	-0.328624	11
1	102186178	0.0385623	0.0289256	0.096145	11
1	102236178	0.030223	0.0588235	0.12274	17
1	102286178	0.0308983	0.0929752	0.0770068	22
1	102336178	0.0357062	0.0974026	0.0557347	21
1	102386178	0.0348131	0.0340909	-0.0842704	16
1	102436178	0.0552404	0.0578512	-0.143942	11
1	102586178	0.115659	0.101399	0.0676435	13
1	102986178	0.0820494	-0.154545	-0.766874	10
1	103036178	0.0605972	-0.0113636	-0.938867	12
1	103186178	0.0203442	0.030303	-0.614815	12
1	103236178	0.0220248	0.00413223	-0.658714	11
1	103336178	0.0167046	0.0227273	-0.46864	10
1	103386178	0.0653832	0.0656566	-0.330642	18
1	103436178	0.0662203	0.0411255	-0.318796	21
1	103486178	0.0618781	0.0272727	-0.274322	10
1	103536178	0.041353	0.0681818	-0.3212	18
1	103586178	0.026748	0.0505051	-0.337566	18
1	103736178	0.192321	-0.0454545	0.0712197	13
1	103786178	0.210458	0.05	-0.00502539	10
1	103836178	0.211453	0.142857	0.120302	14
1	103886178	0.160744	0.0867769	0.295482	11
1	104236178	0.117455	0.109091	0.495006	10
1	104786178	0.0541416	0.0189394	-0.418216	12
1	104936178	0.0419517	0.0559441	-0.519602	13
1	104986178	0.0419517	0.0559441	-0.519602	13
1	105236178	0.194211	-0.0727273	0.0734822	10
1	106086178	0.0740627	0.0409091	0.027278	10
1	106136178	0.0962289	0.0746753	0.216693	14
1	106486178	0.043215	0.0478469	-0.0752578	19
1	106536178	0.0202624	0.0397727	0.190944	16
1	106636178	0.0604161	0.106061	0.308923	12
1	106686178	0.0614237	0.06	-0.113602	25
1	106736178	0.0577162	0.0612648	-0.238061	23
1	106786178	0.0215312	0.0353535	-0.182598	18
1	106836178	0.0339171	0.0397727	-0.310219	16
1	106886178	0.0788848	0.104545	-0.577522	10
1	106936178	0.0887902	0.128788	-0.588279	12
1	106986178	0.128232	0.0863636	-0.643637	10
1	107036178	0.130716	0.0757576	-0.735936	12
1	107086178	0.0949794	0.0833333	-0.806767	12
1	107136178	0.155754	0.034965	-1.17862	13
1	107186178	0.166193	-0.0378788	-1.46079	24
1	107236178	0.13834	-0.025974	-1.50409	21
1	107286178	0.105072	0.118182	-1.08903	10
1	107436178	0.161405	0.1	0.138691	10
1	108236178	0.154292	0.0487013	-1.22413	14
1	108286178	0.145463	0.0113636	-1.21801	16
1	108336178	0.0835761	0.0227273	-1.19049	10
1	108486178	0.100624	-0.020979	-1.02465	13
1	108536178	0.0575042	-0.0340909	-0.832694	12
1	108836178	0.0531185	0.0769231	-0.406346	13
1	108886178	0.0361696	0.0265152	-0.354054	12
1	109236178	0.0279184	-0.038961	-0.539369	14
1	109286178	0.0530315	-0.0162338	-0.687329	14
1	109336178	0.110454	0.0340909	-0.897163	16
1	109386178	0.10815	0.013986	-0.969563	13
1	109486178	0.09376	0.0136364	-1.29432	10
1	109536178	0.0799521	-0.107438	-1.17188	11
1	109586178	0.0463403	-0.117424	-1.161	12
1	109636178	0.0379246	-0.0802139	-1.24113	17
1	109686178	0.0598129	-0.0194805	-1.2435	14
1	109786178	0.115667	-0.0636364	-1.29357	10
1	109836178	0.0984746	-0.0909091	-1.37103	14
1	109886178	0.0755621	-0.159091	-1.41098	10
1	109936178	0.0634867	-0.1	-1.39702	10
1	109986178	0.049838	-0.0227273	-1.39423	16
1	110036178	0.0537938	0.00802139	-1.40744	17
1	110086178	0.0992168	0.0227273	-1.46828	16
1	110136178	0.135115	0.113636	-1.53165	10
1	110236178	0.174149	0.0661157	-0.816562	11
1	110286178	0.134913	0.0629371	-0.743591	13
1	110536178	0.222577	-0.132231	0.408828	11
1	110586178	0.178298	-0.0839161	0.481189	13
1	111186178	0.046956	-0.0681818	-0.250184	10
1	111236178	0.0528842	-0.0181818	-0.170531	10
1	111336178	0.0605935	0.0378788	-0.0552317	12
1	111386178	0.0555043	0.00909091	0.0217202	10
1	111786178	0.111833	0.109091	-1.12291	10
1	111936178	0.0694868	0.0681818	-0.815626	12
1	111986178	0.0726822	-0.0162338	-0.87366	14
1	112036178	0.10332	-0.0324675	-0.848977	14
1	112136178	0.244758	0.0247934	-0.74963	11
1	112186178	0.258133	-0.0785124	-0.804992	11
1	112336178	0.160935	0.0909091	-1.35825	13
1	112386178	0.12886	0.0333333	-1.39715	15
1	112536178	0.226655	0.0734266	-1.13962	13
1	112886178	0.165128	0.276515	0.422724	12
1	112936178	0.222029	0.354545	0.676431	10
1	113086178	0.132262	0.109091	0.482212	10
1	113186178	0.196256	0.3	0.436579	10
1	113986178	0.0170693	0.0863636	0.643699	10
1	114036178	0.0127376	0.0661157	0.664857	11
1	114236178	0.224484	0.210744	0.463656	11
1	114286178	0.172504	0.130435	0.203368	23
1	114336178	0.143694	0.103896	0.0194904	14
1	114436178	0.0955878	0.116883	0.358757	14
1	114486178	0.0856342	0.0181818	0.304205	10
1	114636178	0.0460518	0.0495868	0.264109	11
1	114686178	0.0729924	0.034965	0.16722	13
1	115036178	0.0815778	0.0113636	0.51712	16
1	115086178	0.0949967	-0.0416667	0.610274	12
1	115186178	0.049534	0.0863636	0.541071	10
1	115286178	0.0688564	0.0670996	1.0036	21
1	115336178	0.063712	0.0519481	0.974177	28
1	115386178	0.0674526	0.121212	0.85892	12
1	115486178	0.038441	0.0318182	0.452474	10
1	115586178	0.0875743	0.0174825	0.128343	13
1	115736178	0.149754	0.204545	-0.060135	10
1	115786178	0.116172	0.0165289	-0.222095	11
1	115836178	0.170321	-0.128788	-0.329861	12
1	115886178	0.164365	-0.069697	-0.575814	15
1	115936178	0.144464	0.100649	-0.615451	14
1	115986178	0.169958	0.227273	-0.291556	12
1	116386178	0.0786448	0.0757576	-0.64827	12
1	116636178	0.107484	0.168182	-0.413464	10
1	116686178	0.097411	0.0909091	-0.524738	11
1	116836178	0.0958241	0.118182	-0.583752	10
1	116886178	0.0579008	0.0272727	-0.68811	15
1	116936178	0.0510899	-0.05	-0.837037	10
1	117136178	0.467	-0.0643939	-0.582776	12
1	117186178	0.542807	-0.0863636	-0.589855	10
1	117286178	0.271909	-0.0826446	-0.602204	11
1	117586178	0.0521787	0.0454545	-1.34894	19
1	117636178	0.0649744	0.0767045	-1.24728	16
1	117786178	0.07867	-0.00649351	-1.60597	14
1	117836178	0.0682143	0.0181818	-1.68323	15
1	118036178	0.0598315	0.105114	-0.703676	16
1	118086178	0.205322	0.0237154	-0.646432	23
1	118136178	0.308626	0.0151515	-0.542599	18
1	118186178	0.155551	0.0422078	-0.475424	14
1	118236178	0.0786444	0.0426136	-0.343395	16
1	118286178	0.0219895	0.0314685	-0.276129	13
1	118486178	0.0672692	0.0863636	-0.719131	10
1	121186178	0.171507	0.048951	0.296738	13
1	121236178	0.178192	0.0252525	0.00294569	18
1	121286178	0.107673	-0.0363636	-0.55697	15
1	121336178	0.0883873	-0.0524476	-0.628983	13
1	121786178	0.0958436	0.0661157	-0.05954	11
1	121836178	0.157856	-0.119318	-0.205214	16
1	121886178	0.215792	-0.131818	-0.210319	10
1	122086178	0.0447776	0.034965	-0.240833	13
1	122136178	0.0784963	-0.0584416	-0.258718	21
1	122186178	0.105373	-0.0833333	-0.288158	12
1	122236178	0.166915	0.0636364	-0.363382	10
1	122286178	0.2626	-0.00826446	-0.426436	11
1	122436178	0.0446643	0.00324675	-0.389319	14
1	122486178	0.123575	0.0668449	-0.39943	17
1	122536178	0.177296	0.0541126	-0.48453	21
1	122586178	0.139289	0.0580808	-0.498842	18
1	122636178	0.0678115	0.0371901	-0.523891	11
1	122686178	0.200096	-0.10101	-0.0938776	18
1	122736178	0.179237	4.62141176021946e-18	0.00867913	24
1	122786178	0.0829993	0.113636	-0.106772	16
1	122836178	0.131773	0.0363636	-0.258547	15
1	122886178	0.120881	0	-0.398263	19
1	122936178	0.0768401	0.0160428	-0.691439	17
1	122986178	0.0557336	0.038961	-0.882733	14
1	123036178	0.0837059	-0.0142045	-0.778163	16
1	123086178	0.0893172	-0.0340909	-0.661448	16
1	123186178	0.0761993	0.041958	-0.500091	13
1	123236178	0.108188	0.0681818	-0.433711	24
1	123286178	0.147484	0.106061	-0.434126	21
1	123336178	0.192932	0.0714286	-0.611066	14
1	123386178	0.287204	0.12013	-0.57475	14
1	123436178	0.343371	0.15404	-0.36875	18
1	123486178	0.294442	0.145455	-0.273465	15
1	123636178	0.0889021	0.0734266	-0.76414	13
1	123686178	0.183179	-0.0181818	-0.774091	15
1	123736178	0.145368	-0.0804196	-0.663049	13
1	123986178	0.0878715	-0.0113636	-0.659967	12
1	124186178	0.125024	0.040107	0.668223	17
1	124236178	0.111907	0.1	0.679011	20
1	124286178	0.114546	0.0880682	0.397512	16
1	124336178	0.140662	0.107438	0.386313	11
1	124486178	0.0637954	0.0954545	0.298313	10
1	124536178	0.0634689	0.0939394	0.368314	15
1	124636178	0.114297	0.0818182	0.277703	15
1	124686178	0.115625	-0.0311005	0.274108	19
1	124736178	0.0846218	-0.041958	0.422941	13
1	124786178	0.0803844	-0.0340909	0.49534	16
1	124836178	0.104439	-0.0852273	0.424364	16
1	124886178	0.0988988	0.026738	0.564018	17
1	124936178	0.0734756	0.103896	0.846566	21
1	124986178	0.076785	0.15508	1.02061	17
1	125036178	0.119966	0.0909091	0.702155	20
1	125086178	0.0970728	0.0215311	0.34968	19
1	125186178	0.1025	0.127273	-0.285275	10
1	125236178	0.0976976	0.0979021	-0.30496	13
1	125286178	0.0794897	0.0584416	-0.0902256	14
1	125336178	0.0864763	0.0965909	-0.0315229	16
1	125386178	0.0897218	0.151515	0.0867481	12
1	125436178	0.0901267	0.118881	0.315864	13
1	125486178	0.0836982	0.112554	0.271637	21
1	125536178	0.0621142	0.113636	0.240086	16
1	125586178	0.0390761	0.0974026	0.0852188	14
1	125636178	0.0637438	0.130303	0.0745356	15
1	126386178	0.0598739	0.0681818	-1.14045	14
1	126436178	0.14039	0.0790514	-1.04437	23
1	126486178	0.157651	0.0541126	-0.945425	21
1	126536178	0.0758926	0.101604	-0.981394	17
1	126586178	0.107493	0.155303	-0.708789	12
1	126686178	0.137637	0.0863636	0.428004	20
1	126736178	0.0957655	0.103535	0.547594	18
1	126936178	0.113095	0.0206612	1.08729	11
1	126986178	0.0920153	0.128788	1.30545	12
1	127086178	0.142171	0.0330579	1.02326	11
1	127136178	0.0889562	0.107143	0.84135	14
1	127186178	0.0406609	0.0363636	0.575854	10
1	127536178	0.0803367	-0.113636	0.119902	22
1	127586178	0.0795567	-0.0995671	0.111329	21
1	127686178	0.10064	-0.0384615	-0.157897	13
1	127736178	0.102992	-0.110795	-0.130283	16
1	127786178	0.137154	-0.0823864	-0.118541	16
1	127836178	0.187709	0.118881	-0.0601782	13
1	127936178	0.286051	0.202797	0.148749	13
1	127986178	0.338289	0.203209	0.157904	17
1	128036178	0.260547	0.167832	0.437188	13
1	128286178	0.0887349	-0.0294118	-0.158531	17
1	128336178	0.0777426	-0.038961	-0.125488	14
1	128436178	0.112436	0.0429293	-0.0624103	18
1	128486178	0.0497417	0.00505051	-0.0747732	27
1	128536178	0.0407504	0.0163636	-0.0939173	25
1	128586178	0.105578	0.0106952	-0.175259	17
1	128636178	0.139846	0.0454545	-0.213814	12
1	128786178	0.037909	0.0950413	0.157692	11
1	128836178	0.0395173	0.0757576	0.278773	15
1	128886178	0.0789399	0.162879	0.269822	12
1	128936178	0.178437	-0.0594406	-0.16331	13
1	128986178	0.144889	-0.160839	-0.242098	13
1	129086178	0.227003	-0.110795	-0.214828	16
1	129136178	0.239787	-0.153846	-0.231312	13
1	129236178	0.110862	0.164141	0.646683	18
1	129286178	0.117799	0.186869	0.738663	18
1	129336178	0.184904	0.27686	0.286079	11
1	129486178	0.0936848	0.0826446	0.337001	11
1	129536178	0.075646	0.053719	0.598628	11
1	129586178	0.0379312	0.0162338	0.585568	14
1	129636178	0.0378264	0.0492424	0.364677	12
1	129836178	0.093023	0.0272727	-0.201897	15
1	129886178	0.0960339	0.0699301	0.104869	13
1	130036178	0.251371	0.140152	0.240684	12
1	130086178	0.28652	-0.0194805	0.136295	14
1	130136178	0.208833	-0.0811688	0.249457	14
1	130286178	0.290829	-0.127273	0.342109	10
1	130336178	0.253474	0.101604	0.335592	17
1	130386178	0.211526	0.109504	0.314464	22
1	130436178	0.158006	0.136364	0.0108978	12
1	130536178	0.185968	0.0606061	-0.591382	15
1	130586178	0.214051	0.0454545	-0.618359	12
1	130686178	0.233673	0.231405	-0.623436	11
1	131536178	0.234981	0.259091	1.47119	10
1	131586178	0.312624	0.0162338	1.47679	14
1	131636178	0.270942	-0.0871212	1.34207	12
1	131686178	0.279213	0.230769	0.976182	13
1	131736178	0.379697	0.315152	1.06697	15
1	131786178	0.369254	-0.030303	1.08169	12
1	131836178	0.260662	0.0530303	1.27872	18
1	131886178	0.204479	0.155844	1.36488	14
1	131936178	0.120943	-0.0909091	1.28915	10
1	131986178	0.097624	-0.0409091	1.33471	10
1	132086178	0.0517681	0.0909091	1.27639	10
1	132136178	0.175687	0.0318182	0.965892	10
1	132736178	0.160064	0.0863636	0.161789	10
1	133336178	0.440147	0.422727	0.652651	10
1	133386178	0.290199	0.231061	0.644715	12
1	133436178	0.217117	0.177489	1.14961	21
1	133486178	0.215374	0.174641	1.30928	19
1	133536178	0.0953602	0.0785124	1.09474	11
1	133586178	0.0816445	0.0487013	0.965753	14
1	133636178	0.148957	0.0861244	0.861352	19
1	133686178	0.188878	0.111111	0.90378	18
1	133736178	0.1096	-0.025974	0.655761	14
1	133786178	0.0582441	-0.152893	0.248514	11
1	133886178	0.215139	-0.195455	0.033528	10
1	133986178	0.0685899	0.0839161	0.129479	13
1	134036178	0.125779	0.0681818	0.181349	12
1	134236178	0.067479	0.0272727	0.144102	15
1	134286178	0.0860517	0.0880682	0.12015	16
1	134336178	0.0719722	0.0863636	0.279026	10
1	134386178	0.0468158	0.053719	0.452105	11
1	134436178	0.0830986	0.038961	-0.0276829	21
1	134486178	0.0676212	-0.013986	-0.0936631	26
1	134536178	0.0684227	-0.0327273	0.302612	25
1	134586178	0.158487	0.0548589	0.285844	29
1	134636178	0.205513	0.0779221	0.146076	21
1	134686178	0.154226	-0.00699301	0.369714	13
1	134736178	0.0908658	-0.0123967	0.568999	11
1	134786178	0.121011	-0.0454545	0.558347	10
1	134886178	0.128925	0.11157	0.752112	11
1	134936178	0.144115	0.111888	0.846165	13
1	134986178	0.215053	0.0454545	1.14513	21
1	135036178	0.191246	-0.027668	1.40913	23
1	135086178	0.0952309	-0.0187166	1.54066	17
1	135136178	0.0831884	0.0181818	1.38134	10
1	135286178	0.057132	-0.0318182	1.22292	10
1	135336178	0.127287	-0.0409091	1.3601	10
1	135386178	0.167931	-0.11157	0.893206	11
1	135436178	0.129872	-0.0984848	0.556354	12
1	135486178	0.0773796	-0.0524476	0.431307	13
1	135636178	0.184006	-0.020979	0.409411	13
1	135686178	0.138413	0.0272727	0.583863	15
1	135736178	0.0625246	-0.0340909	0.368003	12
1	135886178	0.0898342	0.069697	0.080146	15
1	136086178	0.0439525	0.0393939	0.585061	15
1	136136178	0.03425	0.05	0.590465	20
1	136186178	0.0276614	-0.0265152	0.443959	12
1	136386178	0.0628464	-0.0545455	0.284974	10
1	136436178	0.0875483	0.0413223	0.354651	11
1	136536178	0.0538337	-0.00757576	0.641687	12
1	136736178	0.14937	0.0524476	0.853557	13
1	137086178	0.18138	0.214286	1.44717	14
1	137236178	0.252817	0.0292208	1.20734	14
1	137286178	0.259127	0.0113636	1.18707	12
1	137336178	0.109763	0.172727	0.600999	10
1	137386178	0.0948259	0.11157	0.275198	11
1	137486178	0.0599553	0.0181818	-0.199638	10
1	137536178	0.0485747	-0.0606061	-0.429944	15
1	137586178	0.0896755	-0.0314685	-0.541296	13
1	137636178	0.0950574	0.062201	-0.662395	19
1	137686178	0.0825258	0.0654545	-0.647278	25
1	137736178	0.09721	-0.0254545	-0.599714	25
1	137786178	0.0828907	-0.0636364	-0.608596	20
1	137836178	0.104766	0.00606061	-0.464432	15
1	137886178	0.124796	0.0382775	-0.0506902	19
1	137936178	0.162225	0.109626	0.494474	17
1	137986178	0.201035	0.13369	1.08718	17
1	138036178	0.167841	0.030303	1.05638	15
1	138086178	0.0913874	-0.0363636	0.628748	10
1	138136178	0.147923	0.128342	0.465315	17
1	138186178	0.269589	0.176471	0.495364	17
1	138386178	0.125103	-0.103306	-0.0558756	11
1	138436178	0.0552796	-0.0484848	-0.243386	15
1	138486178	0.03832	-0.0265152	-0.254184	12
1	138736178	0.142418	0.062201	0.0949425	19
1	138786178	0.14181	0.111364	0.0967627	20
1	138836178	0.126896	0.0174825	0.140114	13
1	138936178	0.191882	-0.0265152	0.228962	12
1	138986178	0.182963	-0.00606061	0.234523	15
1	139136178	0.0686992	0.0545455	0.131297	10
1	139186178	0.178832	0.107438	0.151602	11
1	139336178	0.0538115	0.0606061	-0.380068	12
1	139386178	0.0684419	-0.0227273	-0.657062	14
1	139536178	0.0802637	-0.00378788	-0.86447	12
1	139586178	0.070682	-0.0409091	-0.864041	10
1	139636178	0.0316139	0.00699301	-0.425909	13
1	139686178	0.0435159	-0.0422078	-0.274486	14
1	139736178	0.0853601	-0.0242424	-0.472816	15
1	139786178	0.0964212	0.0568182	-0.543944	16
1	139836178	0.0571378	0.0397727	-0.504044	16
1	139886178	0.0431261	0.0384615	-0.518131	13
1	140036178	0.049848	1.00963247192904e-17	-0.155819	11
1	140336178	0.116518	0.0165289	0.233265	11
1	140386178	0.0867867	0.0422078	0.321401	14
1	140586178	0.135052	0.181818	-0.14881	11
1	140686178	0.0681361	0.0247934	0.349188	11
1	140736178	0.0830045	0.0818182	0.392747	10
1	140886178	0.238433	0.0189394	0.157865	12
1	140936178	0.139353	0.175325	0.262637	14
1	140986178	0.107719	0.172727	0.24286	10
1	141336178	0.0549167	0.0545455	0.812408	10
1	141386178	0.07226	0.0151515	0.583113	18
1	142236178	0.0558345	-0.0643939	0.476837	12
1	142286178	0.0830963	-0.0909091	0.426077	17
1	142336178	0.169824	-0.132231	0.373357	11
1	142736178	0.0934155	-0.0206612	0.257546	11
1	142786178	0.150296	0.0909091	0.0240853	13
1	142936178	0.204855	0.0944056	-0.172253	13
1	142986178	0.189869	0.0347594	-0.340632	17
1	143736178	0.119252	0.172727	0.596278	10
1	143786178	0.0605416	0.05	0.793801	10
1	143836178	0.0633271	0.0289256	0.941475	11
1	143886178	0.0201344	0.0030303	0.91	15
1	144586178	0.152864	0.0123967	-0.517663	11
1	144636178	0.11766	-0.0702479	-0.645094	11
1	144686178	0.239967	0.1	-0.281385	10
1	144786178	0.121196	0.127841	-0.287703	16
1	144836178	0.079731	0.053719	-0.241358	22
1	144886178	0.123901	0.0839161	-0.209594	13
1	144936178	0.182365	0.166667	0.106559	12
1	145036178	0.0880785	-0.172727	0.0552735	10
1	145086178	0.0870289	-0.121212	0.109828	12
1	145136178	0.114933	0.152893	-0.206524	11
1	145286178	0.215147	0.248252	-0.292019	13
1	145336178	0.136358	0.118182	-0.334678	10
1	145536178	0.0850334	0.0104895	0.0859807	13
1	145586178	0.0882014	0.00534759	0.263524	17
1	145636178	0.0757943	-0.0030303	0.445047	15
1	145686178	0.0492877	0.0551948	0.502856	14
1	145736178	0.0623216	0.0695187	0.414467	17
1	145786178	0.0843614	0.119048	0.206057	21
1	145836178	0.110381	0.0559441	0.070481	13
1	146036178	0.200254	0.0294118	-1.18535	17
1	146086178	0.172856	-0.0181818	-1.12498	20
1	146136178	0.118789	-0.0616883	-0.757711	14
1	146336178	0.178154	-0.0661157	-0.56205	11
1	146386178	0.122587	-0.0454545	-0.321658	14
1	146436178	0.0707586	-0.0189394	-0.226463	12
1	146486178	0.0631966	-0.0664336	-0.414691	13
1	146736178	0.0898786	-0.0318182	-0.613766	10
1	146786178	0.0469051	-0.0681818	-0.701061	10
1	147386178	0.204162	0.123377	-0.678727	14
1	147436178	0.224014	0.0664336	-0.542151	13
1	148486178	0.387138	0.163636	0.171192	10
1	148936178	0.222789	0.0479798	1.23756	18
1	148986178	0.203831	0.0434783	1.1606	23
1	149036178	0.207588	0.155303	1.0005	12
1	149086178	0.257496	0.193939	1.11094	15
1	149136178	0.263954	0.0369318	1.05893	16
1	149586178	0.420757	-0.227273	1.12643	10
1	150536178	0.189109	-0.05	1.31981	10
1	150586178	0.19647	0.122727	1.32739	10
1	150636178	0.244347	0.155844	1.25056	14
1	151536178	0.239431	0.0828877	0.43598	17
1	151586178	0.184637	0.0227273	0.323087	24
1	151636178	0.112786	0.0170455	-0.277551	24
1	151686178	0.231765	0.0252525	-0.662965	27
1	151736178	0.257149	0.0395257	-0.700367	23
1	151786178	0.0793839	0.0454545	-0.726365	13
1	152086178	0.122724	0.0954545	0.588682	10
1	152236178	0.0557637	0.0619835	0.325585	11
1	152286178	0.0328137	-0.0151515	0.31427	15
1	152336178	0.0234471	-0.0454545	0.32322	13
1	152436178	0.135714	0.00909091	0.571557	10
1	152586178	0.133563	0.157343	0.821378	13
1	152636178	0.0837378	0.132576	0.950332	12
1	152786178	0.138725	0.125	0.833774	12
1	152836178	0.198134	0.128099	0.983729	11
1	152886178	0.169591	0.163102	0.628447	17
1	152936178	0.0894821	0.116477	0.157159	16
1	152986178	0.0686269	0.00974026	-0.241177	14
1	153036178	0.141422	0.0641711	-0.468736	17
1	153086178	0.211262	0.104895	-0.488044	13
1	153136178	0.238044	0.173295	-0.13311	16
1	153186178	0.25596	0.107955	-0.0492372	16
1	153336178	0.0804623	0.0909091	0.0604666	10
1	153386178	0.0675431	0.1	0.123034	10
1	153436178	0.139817	0.0213904	0.0613875	17
1	153486178	0.147471	7.93099420816884e-18	-0.0406984	14
1	153586178	0.157209	0.0189394	-0.241104	12
1	153736178	0.108815	0.104545	0.0613946	20
1	153786178	0.0437971	0.0695187	-0.0655496	17
1	154036178	0.125007	0.0613636	-0.79744	20
1	154086178	0.115707	-0.00790514	-0.90362	23
1	154136178	0.0484369	-0.03125	-0.994725	16
1	154186178	0.047906	-0.00649351	-1.00967	14
1	154236178	0.125584	0.109091	-1.15024	10
1	154286178	0.136536	0.159091	-1.30952	12
1	154336178	0.134994	0.138258	-1.16913	24
1	154386178	0.14243	0.132231	-1.08727	22
1	154436178	0.116124	0.0933014	-1.07507	19
1	154486178	0.124981	0.0977273	-1.0028	20
1	154536178	0.20555	-1.00929365875014e-17	-0.839887	11
1	154586178	0.179991	0.0818182	-0.621956	10
1	154636178	0.0721044	0.103896	-0.440104	14
1	154686178	0.080567	0.0568182	-0.305031	12
1	154736178	0.0819703	-0.0454545	-0.155784	12
1	154786178	0.103381	-0.0811688	0.000818595	14
1	154836178	0.157973	0.122159	0.535668	16
1	154886178	0.129513	0.0363636	0.888131	20
1	154936178	0.101419	-0.0909091	0.959092	16
1	154986178	0.0870375	-0.013986	0.518271	13
1	155136178	0.131635	-0.185315	0.273723	13
1	155186178	0.0562978	-0.0104895	0.15717	13
1	155286178	0.0614317	0.118182	-0.0593189	10
1	155336178	0.0645187	0.101399	0.00385003	13
1	155536178	0.150232	0.0515152	0.138884	15
1	155586178	0.111203	0.0885167	0.0299059	19
1	155936178	0.135205	-0.0324675	0.399837	14
1	155986178	0.139244	0.0487013	0.567267	14
1	156036178	0.130541	0.128099	0.409765	11
1	156636178	0.0853108	-0.00378788	0.0867117	12
1	156686178	0.0923112	0.00454545	0.0247039	10
1	157536178	0.0373454	0.05	0.758295	10
1	157586178	0.0610166	0.0839161	0.826971	13
1	157686178	0.186447	0.0227273	0.41287	10
1	157736178	0.142167	0.170455	0.55252	12
1	158136178	0.0398593	-0.048951	0.370582	13
1	158186178	0.0563746	-0.030303	0.169285	12
1	158486178	0.378261	-0.0545455	0.0504282	10
1	159036178	0.04192	-0.0206612	0.0395536	11
1	159236178	0.00940695	0.0136364	0.0813268	10
1	159286178	0.0257866	0.0206612	0.0132437	11
1	159386178	0.135091	-0.0227273	0.174128	10
1	159436178	0.201191	0.128788	0.134606	12
1	159486178	0.170658	0.223485	0.0561858	12
1	159536178	0.133119	0.113636	-0.111614	10
1	159986178	0.106653	0.148485	-0.0882352	15
1	160036178	0.0974353	0.0594406	-0.143395	13
1	160086178	0.139508	0.0871212	-0.299324	12
1	160136178	0.108226	0.125	-0.195405	28
1	160186178	0.0938988	0.0340909	-0.148273	24
1	160236178	0.138399	-0.127273	0.0690516	10
1	160286178	0.146649	0.0034965	0.296302	13
1	160386178	0.120728	0.189394	0.22998	12
1	160436178	0.118204	0.195804	0.184341	13
1	160586178	0.0660262	-0.0619835	-0.0943903	11
1	160886178	0.0627074	0.0909091	-0.222177	10
1	160936178	0.0326989	0.00852273	-0.336352	16
1	160986178	0.0306054	-0.0174825	-0.387502	13
1	161036178	0.0933671	-0.0206612	-0.0925725	11
1	161086178	0.100278	0.0727273	-0.0701573	15
1	161236178	0.103369	0.234266	-0.297317	13
1	161386178	0.0372443	0.026738	0.0700889	17
1	161436178	0.0408398	-0.034965	-0.0757078	13
1	161536178	0.152004	0.139205	-0.0848787	16
1	161586178	0.163707	0.178788	-0.148221	15
1	161636178	0.23388	0.318182	-0.591257	13
1	161686178	0.189839	0.263158	-0.62433	19
1	161736178	0.0879278	0.111888	-0.569503	13
1	161786178	0.0687829	-0.00606061	-0.464738	15
1	161836178	0.0673504	-0.0255682	-0.361646	16
1	161886178	0.109677	-0.00454545	-0.330404	10
1	161986178	0.0822545	-0.053719	-0.121596	11
1	162036178	0.119479	0.0681818	-0.0344021	12
1	162086178	0.0991616	0.0909091	-0.0990276	10
1	162136178	0.0962611	-0.0170455	-0.0125755	16
1	162186178	0.086872	0.0479798	0.311116	18
1	162236178	0.0420044	0.106061	0.511741	12
1	162436178	0.103064	0.0454545	0.456268	12
1	162486178	0.119728	0.0823864	0.428216	16
1	162536178	0.126338	0.136364	0.386719	10
1	162736178	0.152591	-0.127273	0.186732	10
1	162786178	0.249588	-0.177273	-0.0255624	10
1	162936178	0.212831	-0.141148	0.0658776	19
1	162986178	0.192731	-0.0869565	0.0792877	23
1	163036178	0.126119	0.0126263	0.103802	18
1	163086178	0.256053	-0.0508021	-0.0528741	17
1	163136178	0.28169	0.00852273	-0.0427154	16
1	163186178	0.184546	0.105114	0.0929786	16
1	163236178	0.138796	0.0265152	0.117195	12
1	163486178	0.411209	-0.00649351	0.0257024	14
1	163536178	0.258073	0.106818	-0.0807872	20
1	163586178	0.168171	0.127273	-0.170185	15
1	163736178	0.368522	0.227273	-0.23708	13
1	163786178	0.189738	0.00909091	-0.461947	10
1	163836178	0.0875565	-0.00974026	-0.696554	14
1	163886178	0.070921	0.0656566	-0.618086	18
1	163936178	0.0540703	0.0625	-0.552764	16
1	163986178	0.0522017	0.123967	-0.676973	11
1	164036178	0.105264	0.0584416	-0.830369	14
1	164086178	0.100339	0.0422078	-0.83811	14
1	164436178	0.137667	0.213636	-0.433301	10
1	164486178	0.136412	0.281818	-0.447896	10
1	164536178	0.171424	0.2	-0.535598	10
1	164936178	0.126215	0.0984848	-0.899711	12
1	164986178	0.0956123	0.0855615	-0.899759	17
1	165036178	0.0930668	0.15035	-0.8697	13
1	165186178	0.126327	0.0181818	-0.895346	10
1	165236178	0.12871	-0.0206612	-0.910898	11
1	165386178	0.273461	0.0619835	-1.61227	11
1	165536178	0.102563	-0.0181818	-1.05999	10
1	165936178	0.155341	-0.140152	-0.5479	12
1	165986178	0.0638239	-0.00757576	-0.265036	12
1	166236178	0.0778101	0.0454545	-0.107733	11
1	166286178	0.0453409	0.0340909	-0.261208	12
1	167036178	0.125488	0.103306	-0.334436	11
1	167086178	0.156789	0.00649351	-0.367229	14
1	167136178	0.289492	0.223485	-0.328461	12
1	167186178	0.298213	0.446281	-0.231913	11
1	167236178	0.279481	0.305195	-0.192067	14
1	167286178	0.278388	0.246753	-0.145269	14
1	167486178	0.0744597	0.127273	-0.147207	10
1	167686178	0.239907	0.164336	0.534619	13
1	167736178	0.142998	0.0883838	0.375344	18
1	167786178	0.144011	0.181818	0.123379	12
1	168136178	0.0520132	0.0244755	-0.529477	13
1	168186178	0.0908927	0.09375	-0.633261	16
1	168536178	0.0697809	0.0769231	-0.0823319	13
1	168586178	0.0788765	0.0681818	-0.0589188	12
1	168686178	0.11758	-0.102273	-0.71849	12
1	168736178	0.192484	-0.125874	-0.847008	13
1	168886178	0.235524	0.140152	-0.753844	12
1	168936178	0.245299	0.227273	-0.550384	11
1	168986178	0.238769	0.0113636	-0.635543	12
1	169036178	0.237775	-0.256198	-0.583963	11
1	169386178	0.0621895	-0.0181818	-0.341962	15
1	169436178	0.0668364	0.034632	-0.246697	21
1	169486178	0.0707149	0.0714286	-0.187524	14
1	169536178	0.115735	0.1	-0.396231	10
1	169636178	0.0531387	-1.01018969360344e-17	-0.441728	11
1	169686178	0.0483292	0.00802139	-0.495337	17
1	169736178	0.0880671	0.0789474	-0.690773	19
1	169786178	0.195334	0.181818	-0.832755	22
1	169836178	0.266018	0.0598086	-0.727106	19
1	170086178	0.0322233	0.0213904	-0.013302	17
1	170136178	0.0365413	-0.00802139	0.0109992	17
1	170186178	0.0867008	-0.0941558	0.399364	14
1	170236178	0.179506	-0.0887446	0.0288187	21
1	170286178	0.192307	-0.0681818	-0.491694	14
1	170986178	0.0379917	0.0629371	-0.154778	13
1	171036178	0.0568489	0.0828877	-0.195411	17
1	171086178	0.169072	0.227273	-0.156145	12
1	171186178	0.114175	0.0265152	0.0391548	12
1	171286178	0.176735	0.167832	0.246617	13
1	171336178	0.0923517	0.0568182	0.350787	20
1	171386178	0.0805576	0.103535	0.513025	18
1	171436178	0.137152	0.178322	0.449621	13
1	171486178	0.0803036	0.0746753	0.230744	14
1	171536178	0.0905938	-0.0272727	0.213869	20
1	171586178	0.148557	-0.0314685	0.0587462	13
1	171686178	0.293838	-0.0661157	0.0365799	11
1	171736178	0.211304	0.0874126	0.172147	13
1	171786178	0.190458	0.119835	0.18086	11
1	171886178	0.098358	0.0909091	-0.148627	10
1	172186178	0.111659	-0.0198864	0.264125	16
1	172236178	0.186813	-0.124402	0.437732	19
1	172286178	0.21611	-0.0021645	0.455289	21
1	172336178	0.164876	0.106818	0.336138	20
1	172386178	0.14665	0.0454545	0.330733	22
1	172436178	0.113106	0.00284091	0.40196	16
1	172486178	0.0883855	0.0681818	0.434554	12
1	172536178	0.105805	0.020979	0.401359	13
1	172586178	0.159598	-0.05	0.256806	10
1	172686178	0.119697	-0.0165289	0.0509279	11
1	172736178	0.185327	-0.0717703	0.019563	19
1	172786178	0.187494	-0.0422078	0.0396749	14
1	173136178	0.0496036	0.0661157	0.115226	11
1	173186178	0.0713001	0.0772727	0.19499	10
1	173236178	0.0908656	0.107438	0.0739137	11
1	173286178	0.0505291	0.0393939	0.0247525	15
1	173336178	0.0417796	0.053719	0.204447	11
1	173736178	0.0831734	0.0272727	-0.0696086	10
1	173886178	0.0480715	-0.0272727	0.0325134	10
1	173986178	0.118308	0.0863636	-0.231975	10
1	174136178	0.141345	-0.0539773	0.378331	16
1	174186178	0.118921	0.0909091	0.477409	13
1	174236178	0.0824425	0.0828877	-0.0344131	17
1	174286178	0.0426877	0.0333333	-0.127274	15
1	174386178	0.0939216	0.0839161	-0.242173	13
1	174436178	0.0709048	0.0357143	-0.243419	14
1	174486178	0.0832806	0.102273	-0.236863	16
1	174536178	0.0939246	0.142857	-0.171172	14
1	174586178	0.142439	-0.0867769	0.188306	11
1	174636178	0.156944	-0.0314685	0.134826	26
1	174686178	0.15279	0.0479798	0.136321	18
1	174786178	0.1283	0.0646853	0.444506	26
1	174836178	0.0944786	0.0731225	0.479697	23
1	174886178	0.0409697	0.048951	0.695736	13
1	174936178	0.0379502	0.025974	0.769355	14
1	175236178	0.0899162	-0.0393939	-0.146945	15
1	175286178	0.0736478	-0.00568182	-0.164595	16
1	175336178	0.0598341	-0.0378788	-0.0736651	12
1	175386178	0.0700554	0.00534759	0.0526935	17
1	175986178	0.12515	0.192308	-0.0687016	13
1	176036178	0.110808	0.152893	-0.155929	11
1	176136178	0.0388546	0.0244755	-0.327287	26
1	176186178	0.0468541	0.0345455	-0.327774	25
1	176386178	0.0110768	0.0384615	-0.302158	13
1	176436178	0.0173837	0.0584416	-0.197626	14
1	176486178	0.0296843	0.0369318	-0.187311	16
1	176536178	0.109476	0.143939	-0.164896	30
1	176586178	0.13351	0.145768	-0.109919	29
1	176636178	0.103493	0.0551948	-0.12338	14
1	176686178	0.0710999	0.118881	-0.124277	13
1	176736178	0.0647403	0.0429293	-0.351213	18
1	176786178	0.0723341	-0.0030303	-0.493962	15
1	176836178	0.0611366	0.0616883	-0.289714	14
1	176886178	0.0683279	0.0454545	-0.318386	16
1	176936178	0.0573672	0	-0.495221	13
1	176986178	0.140322	0.0743802	-0.246954	11
1	177186178	0.130888	-0.19697	0.354064	12
1	177236178	0.238705	-0.0885167	0.485651	19
1	177286178	0.2525	0.00649351	0.553612	14
1	177436178	0.0206149	0.0284091	0.528451	16
1	177486178	0.0209169	0.0378788	0.266599	18
1	177536178	0.0407503	0.0909091	0.0156487	13
1	177586178	0.0247851	0.034965	0.0941034	13
1	177636178	0.0236896	0.0333333	0.086492	15
1	177686178	0.0838014	0.0578512	0.0473577	22
1	177736178	0.106435	0.0867769	-0.069118	22
1	177786178	0.0639713	0.0704545	-0.112433	20
1	177836178	0.0504514	0.0212121	-0.0800367	15
1	177886178	0.17977	-0.109848	-0.425391	12
1	177936178	0.183259	-0.128342	-0.351519	17
1	177986178	0.203777	-0.0861244	0.0601813	19
1	178036178	0.230686	0.138528	0.496385	21
1	178086178	0.209406	0.255981	0.876662	19
1	178136178	0.1817	0.0704545	0.837054	20
1	178186178	0.164811	-0.0347594	0.659456	17
1	178236178	0.20577	-0.0584416	0.695166	14
1	178286178	0.201155	0.038961	0.618507	14
1	178336178	0.104366	-0.0559441	0.314896	13
1	178386178	0.0671047	-0.0855615	0.287389	17
1	178436178	0.063671	-0.0699301	0.13875	13
1	178536178	0.0711351	0.0292208	-0.0941086	14
1	178586178	0.120704	0.00852273	-0.193748	16
1	178636178	0.125148	0.0191388	-0.0514901	19
1	178686178	0.174221	-0.0367965	-0.125246	21
1	178736178	0.258562	0.0505051	-0.0223459	18
1	178786178	0.185279	0.166667	0.106446	12
1	178886178	0.152014	0.0355731	0.202256	23
1	178936178	0.123039	0.0307918	0.289608	31
1	178986178	0.0692931	0.0636364	0.4134	15
1	179036178	0.111034	0.14876	0.203679	11
1	179086178	0.0948871	0.161157	-0.0158005	11
1	179236178	0.138834	-0.141414	-0.905622	18
1	179286178	0.127874	-0.112795	-1.01552	27
1	179336178	0.0855041	-0.00568182	-1.11449	16
1	179636178	0.0805739	-0.0772727	-1.08598	10
1	180236178	0.0642478	0.0413223	-0.362471	11
1	180286178	0.0683101	0.0206612	-0.304822	11
1	180386178	0.0838474	0.013986	0.0815421	13
1	180436178	0.0941251	0.0165289	0.129662	11
1	180486178	0.0674243	0.0699301	0.139739	13
1	180536178	0.0532778	-0.0119617	0.121558	19
1	180586178	0.0361299	-0.0136364	0.116126	20
1	180636178	0.0371963	0.025	0.0615933	20
1	180686178	0.0298963	-0.0167464	-0.103358	19
1	180736178	0.0724209	-0.0217391	-0.320273	23
1	180786178	0.112866	-0.0311005	-0.385359	19
1	180836178	0.0615579	0.0104895	-0.404644	13
1	180886178	0.0448077	-0.00826446	-0.600583	11
1	180936178	0.120542	0.0530303	-0.767973	12
1	180986178	0.092358	-0.0434783	-0.892337	23
1	181036178	0.081238	-0.111364	-0.964862	20
1	181086178	0.154843	0.0909091	-1.08792	12
1	181136178	0.202703	9.25298791580598e-18	-1.17052	12
1	181186178	0.265138	-0.172727	-1.06309	15
1	181236178	0.289477	0.0606061	-1.07897	18
1	181286178	0.284807	0.171329	-1.08911	13
1	181336178	0.23251	0.0590909	-0.745417	10
1	181386178	0.169178	0.104545	-0.352755	10
1	181886178	0.300678	-0.00534759	-0.986972	17
1	181936178	0.293818	0.0347594	-0.988447	17
1	182036178	0.216075	0.0979021	-0.899639	13
1	182086178	0.07226	-0.0254545	-0.865842	25
1	182136178	0.0829182	-0.0711462	-0.734977	23
1	182186178	0.0739457	-0.00699301	-0.328994	13
1	182236178	0.0473859	0.0413223	-0.36548	11
1	182286178	0.08012	0.0524476	-0.224147	13
1	182336178	0.11583	0.0645933	-0.188657	19
1	182386178	0.161422	0.076555	-0.442363	19
1	182436178	0.199336	0.0969697	-0.449641	15
1	182486178	0.217488	0.231405	-0.23834	11
1	182536178	0.216581	0.231818	-0.285664	10
1	182686178	0.0221762	-0.0227273	-0.370007	10
1	182886178	0.197617	0.018595	-1.09014	22
1	182936178	0.218376	-0.0568182	-1.10038	24
1	182986178	0.230633	-0.129371	-1.10285	13
1	183036178	0.178246	-0.113636	-1.07778	10
1	183136178	0.142525	0.0165289	-0.765128	11
1	183186178	0.102725	0.0363636	-0.711344	10
1	183236178	0.0780817	0.0333333	-0.465995	15
1	183286178	0.079466	0.131579	-0.428828	19
1	183336178	0.0610595	0.136364	-0.433395	18
1	183386178	0.0360944	0.0559441	-0.429157	13
1	183436178	0.216449	0.0454545	-0.264512	10
1	183486178	0.272025	0.0941558	-0.348454	14
1	183536178	0.193696	0.0748663	-0.070442	17
1	183586178	0.115754	0.0311005	0.0260181	19
1	183636178	0.0909432	0.0551948	-0.0633112	14
1	183686178	0.128239	0.102273	0.276942	12
1	183836178	0.0325902	-0.00826446	0.213202	11
1	186386178	0.157587	0.0811688	-0.948635	14
1	186436178	0.225008	0.102273	-0.87214	12
1	186736178	0.139432	-0.0559441	-0.279558	13
1	186786178	0.0965333	-0.00865801	-0.427372	21
1	186836178	0.121547	0.00681818	-0.23122	20
1	186886178	0.152592	-0.0347594	0.152653	17
1	186936178	0.105488	0.00534759	0.13996	17
1	186986178	0.0874888	-0.0123967	0.0735254	11
1	187386178	0.0939582	0.0994318	-0.215776	16
1	187436178	0.120473	0.113636	-0.183866	12
1	187586178	0.104075	0.041958	-0.436753	13
1	187636178	0.0681952	0.0021645	-0.168006	21
1	187686178	0.0570926	0.0681818	0.47591	20
1	187736178	0.0518227	0.0734266	0.623547	13
1	187786178	0.184495	-0.247934	0.263731	11
1	187836178	0.155915	-0.115152	-0.00406214	15
1	187886178	0.108088	0.174825	-0.56045	13
1	187936178	0.198733	0.20303	-0.748049	15
1	187986178	0.230878	0.0863636	-0.695535	20
1	188036178	0.152068	0.0392562	-0.896573	22
1	188086178	0.0625294	0.00865801	-1.33964	21
1	188136178	0.0613112	-0.00802139	-1.39609	17
1	188186178	0.103578	-0.0104895	-1.14319	13
1	188236178	0.0983069	-0.0590909	-1.01415	10
1	188736178	0.0711984	0.0318182	-1.12739	10
1	188786178	0.0861643	-0.0393939	-1.18593	15
1	188836178	0.0839236	-0.00239234	-0.710841	19
1	188886178	0.105956	-0.0174825	-0.158006	13
1	189086178	0.171071	0.113636	0.306771	12
1	189136178	0.148524	0.0681818	0.28661	12
1	189186178	0.0439971	0.0495868	0.106106	11
1	189236178	0.0173963	0.0427807	0.273142	17
1	189286178	0.0205369	0.00909091	0.238218	15
1	189336178	0.0547099	0.0292208	0.129098	14
1	189386178	0.0696544	0.0347594	-0.0464789	17
1	189436178	0.120758	-0.0944056	-0.268769	13
1	189486178	0.162316	0.0588235	-0.176747	17
1	189536178	0.171031	0.140909	-0.15059	20
1	189586178	0.179044	0.104545	-0.12406	10
1	189686178	0.0748751	-0.00852273	-0.664849	16
1	189736178	0.135511	0.02	-1.20377	25
1	189786178	0.140422	0.0714286	-1.25633	21
1	189836178	0.0432746	-0.00378788	-0.824864	12
1	189886178	0.0754976	-0.0515152	-0.852791	15
1	189936178	0.115949	-0.0606061	-0.940528	12
1	189986178	0.114361	0.0357143	-1.12699	14
1	190036178	0.146937	0.0802139	-0.869062	17
1	190086178	0.157812	0.0454545	-0.484396	10
1	190136178	0.161827	0.0811688	-0.31185	14
1	190186178	0.170746	0.0818182	-0.225179	15
1	190336178	0.0981778	0.168182	-0.233982	10
1	190436178	0.0884032	0.053719	-0.445552	11
1	190486178	0.132735	0.0844156	-0.462983	14
1	190536178	0.228782	0.119048	-1.24977	21
1	190586178	0.223505	0.0977273	-1.51164	20
1	190636178	0.203652	0.040107	-1.37566	17
1	190686178	0.163746	-0.0492424	-1.31575	24
1	190736178	0.182448	-0.136364	-1.22927	19
1	190886178	0.404267	0.119835	-0.910101	11
1	191036178	0.229633	0.115702	-0.604047	11
1	191186178	0.148952	0.0727273	-0.401622	10
1	191286178	0.109043	0.0454545	-0.637088	13
1	191336178	0.10166	0.0151515	-0.534879	12
1	191386178	0.137792	0.0189394	-0.0135198	12
1	191436178	0.162835	0.0666667	0.0823705	15
1	191486178	0.148124	0.0977273	-0.0620023	20
1	191536178	0.139731	0.0580808	-0.0922513	18
1	191836178	0.125942	0.0909091	-0.750966	15
1	191886178	0.21643	0.163961	-1.0618	28
1	191936178	0.247539	0.183566	-0.985832	26
1	191986178	0.208121	0.176136	-0.697889	16
1	192036178	0.193144	0.217703	-0.470878	19
1	192086178	0.167164	0.291667	-0.300695	12
1	192136178	0.0920006	0.167832	-0.393877	13
1	192186178	0.141243	0.125668	-0.346253	17
1	192236178	0.193571	0.0779221	-0.370306	14
1	192286178	0.0887428	0.020202	-0.6579	18
1	192336178	0.0457166	-0.00757576	-0.725855	12
1	192436178	0.161727	0.223776	0.207304	13
1	192486178	0.148552	0.113636	0.114622	10
1	192736178	0.0980689	0.0123967	-0.00629768	11
1	192786178	0.128303	-0.00454545	-0.199709	10
1	192836178	0.202121	0.0661157	-0.425835	11
1	192886178	0.11032	0.0426136	-0.400147	16
1	192936178	0.0443094	0.0034965	-0.314399	13
1	193086178	0.0371332	0.0454545	-0.239215	11
1	193236178	0.0938265	0.094697	-0.150849	12
1	193286178	0.114897	0.107143	-0.197555	14
1	193336178	0.148557	0.202797	-0.327501	13
1	193386178	0.13591	0.0454545	-0.337114	20
1	193436178	0.0936176	-0.0590909	-0.0861125	20
1	193486178	0.0506768	-0.00324675	0.264154	14
1	193636178	0.0765549	-0.143939	-0.0338821	12
1	193686178	0.100718	-0.143357	-0.127656	13
1	193736178	0.109835	0.0681818	-0.167805	10
1	193786178	0.120412	0.107438	-0.14424	11
1	193836178	0.0827521	0.0272727	-0.199027	10
1	194036178	0.119979	-0.198864	-0.0676924	16
1	194086178	0.130578	-0.116601	-0.054488	23
1	194136178	0.0974618	0.0122378	-0.314468	26
1	194186178	0.0675988	0.0206612	-0.523584	22
1	194236178	0.0774593	-0.0551948	-0.495777	14
1	195136178	0.245533	0.0559441	0.494323	13
1	195186178	0.143657	0.0511364	0.371021	16
1	195236178	0.153309	0.0695187	0.123578	17
1	195286178	0.198584	-0.0666667	-0.0882298	15
1	195336178	0.192788	-0.216578	0.19834	17
1	195386178	0.153359	-0.102273	0.468905	16
1	195436178	0.152313	-0.013369	0.591982	17
1	195486178	0.193946	-0.119122	0.377719	29
1	195536178	0.184803	-0.153409	0.17358	24
1	195586178	0.105977	-0.0909091	0.0880517	12
1	195636178	0.134018	0.0606061	0.154861	12
1	195686178	0.187503	0.0272727	0.351524	10
1	195736178	0.150655	0.0681818	0.76575	16
1	195786178	0.151541	0.172727	0.935437	20
1	195836178	0.138492	0.103896	0.647226	14
1	195886178	0.143655	0.0681818	0.114768	12
1	196036178	0.101414	0.131818	-0.141224	10
1	196086178	0.0517437	0.0909091	-0.0923044	11
1	196136178	0.0531252	0.0213904	-0.0286279	17
1	196186178	0.0561933	-0.00865801	-0.0446309	21
1	196236178	0.0395889	-0.0227273	0.0756961	22
1	196286178	0.0474058	-0.00189394	-0.0245757	24
1	196336178	0.0668456	0.0371901	-0.378912	22
1	196386178	0.0762583	0.0656566	-0.605407	18
1	196436178	0.120471	0.0614973	-0.879573	17
1	196486178	0.130825	-0.0104895	-0.787448	13
2	3061992	0.125611	0.136364	-0.928755	13
2	3111992	0.138476	0.094697	-0.851036	12
2	3311992	0.172693	-0.131818	-0.486447	10
2	3811992	0.0810417	0.0606061	-0.443743	12
2	3861992	0.118536	0.0176768	-0.304225	18
2	3911992	0.128739	0.0295455	-0.375729	20
2	3961992	0.11906	0.107143	-0.336313	14
2	4061992	0.186701	0.0909091	0.12496	16
2	4111992	0.10465	0.0782828	0.212648	18
2	4161992	0.0775171	0.00909091	0.285059	10
2	4261992	0.0960861	0.0746753	0.50907	14
2	4311992	0.100181	0.0227273	0.560076	10
2	4461992	0.180306	0.25	0.729053	10
2	4511992	0.255579	0.119318	0.885418	16
2	4561992	0.265213	-0.013986	0.876087	13
2	4711992	0.115137	0.177686	0.507463	11
2	4911992	0.164345	0.154545	0.467443	10
2	4961992	0.27501	0.166667	0.404271	12
2	5011992	0.305319	0.048951	0.522901	13
2	5061992	0.231494	0.0909091	0.768442	16
2	5111992	0.226059	0.0734266	0.796049	13
2	5361992	0.117245	0.15	0.836883	10
2	5411992	0.206849	0.123967	1.17599	11
2	5461992	0.213163	0.0909091	0.940251	14
2	5511992	0.156698	0.00826446	0.69736	11
2	5661992	0.126911	-0.0413223	0.218565	11
2	6061992	0.147479	0.195804	0.454475	13
2	6111992	0.212317	0.262987	0.133108	14
2	6161992	0.280245	0.297203	0.0313591	13
2	6961992	0.149306	0.00454545	-0.1469	10
2	7411992	0.105477	0.0492424	0.524938	12
2	7461992	0.165313	0.0204545	0.322406	20
2	7511992	0.267116	-0.0416667	0.0761799	12
2	8061992	0.0112381	0.05	-0.0426765	10
2	8261992	0.0864436	0.0772727	0.165453	10
2	8311992	0.0875176	0.0636364	0.0207959	10
2	9161992	0.319562	0.0743802	0.10321	11
2	9211992	0.2777	0.162879	0.0587543	12
2	9461992	0.0882697	-0.0289256	-0.525603	11
2	9511992	0.106515	-0.00454545	-0.586753	10
2	9761992	0.114387	0.0590909	-0.710635	10
2	10061992	0.160257	-0.00378788	0.0637689	12
2	10111992	0.174353	0.0162338	0.139917	14
2	10311992	0.104043	-0.0867769	0.369228	11
2	10461992	0.0321679	-0.0136364	0.554865	10
2	10511992	0.0334813	0.0378788	0.543537	12
2	10711992	0.0869905	0.165289	0.122416	11
2	10761992	0.0651705	0.103896	0.074827	14
2	10811992	0.0316675	0.0123967	0.0856812	11
2	11911992	0.0722826	0.0242424	-0.0690578	15
2	11961992	0.122478	0.0284091	0.0136233	16
2	12011992	0.128678	0.104895	0.0824111	13
2	13111992	0.215711	-0.0962567	0.0928569	17
2	13161992	0.208061	-0.0732323	0.140555	18
2	17561992	0.132741	0.208333	0.294246	12
2	17761992	0.132773	-0.0785124	-0.348898	11
2	18461992	0.600177	-0.195804	-0.411616	13
2	18511992	0.638747	-0.013986	-0.333363	13
2	18711992	0.268606	0.109091	-0.0393945	10
2	18761992	0.271748	0.069697	0.100123	15
2	18811992	0.248738	-0.030303	0.0860798	15
2	18861992	0.216674	0.0979021	0.139851	13
2	18911992	0.280565	0.048951	0.587231	13
2	18961992	0.235874	-0.0746753	0.860929	14
2	19011992	0.156239	0.0363636	0.811257	10
2	19111992	0.101396	0.103306	0.886253	11
2	19161992	0.135936	0.0909091	0.842344	11
2	19311992	0.253416	0.227273	0.586166	12
2	19361992	0.255854	0.0839161	0.538709	13
2	19411992	0.138376	-0.0727273	0.425321	10
2	19511992	0.108615	0.0818182	0.0789311	10
2	19561992	0.0885565	-0.0594406	0.126082	13
2	19711992	0.0526958	-0.0606061	0.254091	15
2	19761992	0.0538515	-0.0826446	0.346682	11
2	19911992	0.218952	0.160839	0.147391	13
2	19961992	0.201875	0.25	0.232211	10
2	20011992	0.0398282	-0.00909091	-0.278768	10
2	20061992	0.0880197	0.0874126	-0.316013	13
2	20261992	0.400976	-0.25	-0.7786	16
2	20311992	0.29483	-0.26555	-0.76101	19
2	20361992	0.0583007	0.0121212	-0.493599	15
2	20411992	0.0814291	0.0409091	-0.438104	10
2	20611992	0.111209	0.0524476	-0.460933	13
2	20661992	0.205985	0.191288	-0.0763769	24
2	20711992	0.252716	0.219697	0.135685	24
2	20761992	0.134079	0.0795455	0.0625839	20
2	20811992	0.0328969	-0.0353535	0.00431943	18
2	20861992	0.103082	0.0909091	0.198633	14
2	20911992	0.146572	0.198052	0.213883	14
2	20961992	0.186847	0.118182	0.249828	10
2	21161992	0.0676037	0.0393939	0.235326	15
2	21211992	0.0381361	0.0340909	0.232477	12
2	21611992	0.163427	-0.173554	-0.986782	11
2	21661992	0.186353	-0.12987	-1.08439	14
2	21711992	0.119304	-0.0606061	-1.09595	12
2	21761992	0.0870073	-0.12987	-1.05654	14
2	21811992	0.146997	-0.20303	-0.903547	15
2	22111992	0.0493685	-0.0206612	-0.210172	11
2	22311992	0.0441252	-0.0272727	-0.076102	10
2	22361992	0.0358041	-0.0681818	-0.168847	10
2	22461992	0.134601	-0.113636	0.00942389	16
2	22511992	0.103931	-0.0787879	0.107884	15
2	24011992	0.153129	0.168182	-0.473275	10
2	24061992	0.128862	0.173554	-0.38115	11
2	24111992	0.0884337	0.0727273	-0.290151	10
2	24161992	0.0816954	-0.00699301	-0.0944575	13
2	24211992	0.156185	-0.199301	0.081234	13
2	24261992	0.238878	-0.129371	0.146456	13
2	24511992	0.161791	0.128099	0.496555	11
2	24611992	0.202077	-0.0979021	0.457325	13
2	24661992	0.157655	0.0227273	0.438207	18
2	24711992	0.102589	0.0616883	0.456624	14
2	24861992	0.15149	0.0719697	0.783226	12
2	24911992	0.124241	-0.0636364	0.939362	15
2	24961992	0.075826	-0.0454545	0.953221	17
2	25011992	0.112553	0.0863636	0.767322	10
2	25311992	0.155501	0.0863636	0.403802	10
2	25361992	0.162214	-0.0454545	0.406353	12
2	25411992	0.360358	0.299242	0.422881	12
2	25461992	0.287464	0.328671	0.206664	13
2	25511992	0.109473	0.0371901	0.0759263	11
2	25911992	0.0798741	0.0636364	0.42672	10
2	26061992	0.135912	0.165289	0.0603308	11
2	26111992	0.223533	0.136364	0.0140482	11
2	26361992	0.0637251	0.0151515	0.840028	12
2	26411992	0.0827598	0.0839161	1.26862	13
2	26911992	0.141061	0.0743802	1.57941	11
2	26961992	0.120573	0.0941558	1.53599	14
2	27061992	0.124851	-0.0427807	1.19416	17
2	27111992	0.127156	0.0281385	1.13749	21
2	27161992	0.109191	-0.0244755	0.769926	13
2	27211992	0.177725	0.0699301	0.45021	13
2	27461992	0.233574	0.160839	0.464807	13
2	27511992	0.143562	2.22071709979343e-17	0.506729	10
2	27611992	0.0762334	0.109848	0.554082	12
2	27661992	0.0444689	0.0151515	0.426383	12
2	27711992	0.0549963	0.0272727	0.449044	10
2	27761992	0.0807731	0.0534759	0.689075	17
2	27811992	0.100264	0.0406699	0.616404	19
2	27861992	0.155601	0.110795	0.256858	16
2	27911992	0.142996	0.0625	0.0629303	16
2	27961992	0.129416	-0.0142045	-0.0345712	16
2	28011992	0.191784	-0.00284091	0.0409334	16
2	28061992	0.267315	-0.140496	0.135012	11
2	28161992	0.0807764	0.0181818	-0.188476	10
2	28211992	0.180738	-0.122378	-0.511613	13
2	29661992	0.247622	-0.00757576	-0.692898	12
2	31061992	0.0839734	0.0681818	-0.124556	12
2	31261992	0.0430555	0.0340909	-0.288387	12
2	31311992	0.191227	-0.0619835	0.0596368	11
2	32661992	0.192621	0.309091	-0.722336	10
2	32911992	0.180249	0.268595	0.229046	11
2	33361992	0.236834	0.0454545	0.368526	10
2	33411992	0.0839616	0.030303	0.124666	15
2	33461992	0.093198	0.0330579	0.0211034	11
2	33511992	0.133476	0.0871212	-0.0822954	12
2	33561992	0.210798	-0.0479798	0.0454341	18
2	33711992	0.083082	0.0492424	-0.570467	12
2	33811992	0.0796208	0.0530303	-0.829452	12
2	33861992	0.0615851	0.0734266	-0.600757	13
2	33911992	0.0372936	0.0340909	-0.449722	12
2	33961992	0.026559	0.0212121	-0.647907	15
2	34011992	0.107785	-0.0181818	-0.676108	10
2	34361992	0.0702037	-0.0314685	-0.66554	13
2	34411992	0.0764843	-0.0524476	-0.741631	13
2	34461992	0.0914591	-0.11039	-0.743599	14
2	35461992	0.107058	0.038961	0.462251	14
2	35761992	0.0969927	0.127273	-0.0890371	15
2	35811992	0.0907671	-0.0034965	-0.188792	13
2	36011992	0.0441144	-0.0409091	-0.330428	10
2	37561992	0.122942	0.102273	0.750465	12
2	37711992	0.22259	0.159091	0.260084	10
2	37761992	0.231608	0.0727273	0.131765	10
2	37911992	0.166659	-0.00454545	-0.131112	10
2	38411992	0.0888527	0.0808081	0.139726	18
2	38461992	0.0767886	0.0757576	0.173476	15
2	38861992	0.0693675	-0.109091	0.816042	10
2	38911992	0.0461089	-0.0661157	0.898167	11
2	39161992	0.16322	-8.53392209996763e-18	0.758385	13
2	39211992	0.180548	-0.0165289	0.745975	11
2	39411992	0.0617152	-0.132867	0.36033	13
2	40261992	0.236944	-0.012987	0.0468837	14
2	40311992	0.230515	-0.122378	-0.00787073	13
2	40511992	0.0708669	-0.0681818	0.16761	10
2	40661992	0.11843	0.0340909	-0.221531	12
2	40711992	0.110622	-0.00974026	-0.0957993	14
2	40811992	0.13355	-0.0941558	0.254275	14
2	40861992	0.168523	-0.136364	0.236001	10
2	40961992	0.296105	0.198347	0.305134	11
2	41461992	0.070991	0.1	0.0349601	10
2	41811992	0.083242	0.213636	-0.293337	10
2	41961992	0.2097	0.193182	0.207717	12
2	42011992	0.285385	0.239669	0.58837	11
2	42211992	0.101194	0.0357143	0.563395	14
2	42261992	0.0750169	0.038961	0.491248	14
2	42361992	0.0519117	0	-0.31385	11
2	42411992	0.0854174	-0.0311005	-0.60771	19
2	42461992	0.165247	-0.0882353	-0.810025	17
2	42511992	0.23245	-0.214876	-0.702281	11
2	42911992	0.0445875	0.0681818	-0.270536	10
2	43311992	0.0944095	0.0454545	-0.0890223	10
2	43461992	0.0770125	-0.0318182	-0.0201352	10
2	43511992	0.131184	0.0590909	0.0368088	10
2	43561992	0.086575	0.0454545	0.0746008	13
2	43611992	0.241001	-0.0026738	0.100233	17
2	43661992	0.25156	-0.0328283	0.229767	18
2	43711992	0.120484	0.0121212	0.185442	15
2	43761992	0.139198	0.0272727	-0.161443	10
2	43811992	0.0934761	0.00717703	-0.669724	19
2	43861992	0.0969574	0.0255682	-0.708245	16
2	43961992	0.0266165	0.00568182	-0.475185	16
2	44011992	0.0295995	-0.00606061	-0.4998	15
2	44211992	0.0920367	0.0734266	0.102664	13
2	44361992	0.200978	0.189394	0.487659	12
2	44411992	0.223667	0.140496	0.56507	11
2	44461992	0.13929	0.0826446	0.344654	11
2	44511992	0.0766366	0.1	0.253449	10
2	44561992	0.0865147	0.106061	0.429151	12
2	44861992	0.199215	0.13986	0.4213	13
2	44911992	0.192372	0.0113636	0.154313	20
2	44961992	0.156965	-0.125	-0.0441615	12
2	45061992	0.110872	-0.027972	0.70758	13
2	45511992	0.142391	0.0727273	0.693503	10
2	45561992	0.216475	0.204545	0.751122	12
2	46061992	0.146957	0.204545	0.694969	10
2	46461992	0.131633	-0.147727	-0.0156606	12
2	46761992	0.124288	-0.0227273	0.134373	12
2	46811992	0.0935803	0.0314685	0.189266	13
[truncated: 15,592 more rows]

## Sheet: musculus all
chromosome	center of 100kb window	Kaz-Cze Fst	Kaz-Cze deltaDAF	Kaz-Cze Rsb	N SNPs in window
1	3336178	0.112825	-0.177273	-0.405819	10
1	3386178	0.115708	-0.222727	-0.426187	10
1	6136178	0.0279478	-0.0136364	-0.601308	10
1	9136178	0.212477	0	-0.189679	10
1	11336178	0.120637	0.0772727	-0.5606	10
1	11386178	0.137646	0.00757576	-0.528845	12
1	12386178	0.0619745	0.0454545	-0.0205153	11
1	13186178	0.250459	-0.19378	0.877517	19
1	13236178	0.250734	-0.221925	1.00735	17
1	13336178	0.251172	-0.27686	1.05542	11
1	13386178	0.228924	-0.132867	0.981459	13
1	13436178	0.195869	-0.0189394	0.663321	12
1	13586178	0.109246	0.0330579	0.280657	11
1	13636178	0.0939601	0.00454545	0.210756	10
1	13686178	0.132626	0.115702	0.287877	11
1	15186178	0.155463	-0.0454545	0.370221	13
1	15236178	0.175405	-0.0727273	0.410695	10
1	15336178	0.200721	0.280749	0.147434	17
1	15386178	0.164633	0.148325	0.18966	19
1	15436178	0.116229	0.00454545	0.459138	10
1	15536178	0.175888	-0.0661157	0.507901	11
1	15586178	0.095288	-0.0653409	0.624741	16
1	15636178	0.0823503	-0.0629371	0.553159	13
1	20786178	0.103341	0.0165289	-0.868559	11
1	20886178	0.116215	-0.155844	-0.839266	14
1	20936178	0.0934693	-0.0855615	-0.767218	17
1	20986178	0.0585387	-0.0287081	-0.497348	19
1	21036178	0.0630738	-0.0575758	-0.479359	15
1	22736178	0.0850773	0.0289256	-0.364005	11
1	22786178	0.0850773	0.0289256	-0.364005	11
1	23686178	0.198252	-0.104545	-0.236331	10
1	23736178	0.1913	-0.0984848	-0.329932	12
1	23986178	0.0525009	-0.0121212	-0.262219	15
1	24036178	0.0510506	0.0160428	-0.219332	17
1	24086178	0.0450911	0.0413223	-0.0544207	11
1	24136178	0.033398	-0.0328283	0.345317	18
1	24186178	0.0706674	0.0142045	0.574614	16
1	24236178	0.0652345	0.0594406	0.739871	13
1	24286178	0.0455989	-0.0030303	0.625881	15
1	24336178	0.0540296	-0.0454545	0.27294	12
1	24486178	0.0260158	1.30598529335717e-17	-0.0252869	17
1	24536178	0.0263838	0.00606061	-0.0262787	15
1	25036178	0.112188	-0.109091	0.181371	10
1	25136178	0.1515	-0.127273	-0.293643	10
1	25536178	0.1055	0.136364	0.820413	10
1	28836178	0.118406	-0.163636	-1.6879	10
1	28886178	0.148309	-0.169421	-1.66183	11
1	31136178	0.0593026	0.0772727	-1.03845	10
1	31286178	0.0666667	-0.0545455	-0.967079	10
1	32336178	0.154355	0.00757576	-0.611968	12
1	32386178	0.10081	-0.0545455	-0.537859	10
1	32786178	0.0930554	-0.0909091	-0.365877	11
1	33186178	0.013655	-0.0244755	0.655502	13
1	33936178	0.0599474	0.027972	0.138758	13
1	33986178	0.0758737	0.0454545	-0.621493	18
1	34036178	0.0759116	0.0227273	-0.885015	16
1	34136178	0.230424	-0.173295	-0.820664	16
1	34186178	0.282553	-0.202797	-0.84416	13
1	34586178	0.101448	0.0636364	-0.325448	10
1	34736178	0.118236	-0.00324675	-0.250023	14
1	34786178	0.113769	-0.0805785	-0.204447	22
1	34836178	0.0961466	-0.0805785	-0.0973653	22
1	34886178	0.0966633	-0.0668449	0.0068424	17
1	34936178	0.149512	-0.157025	-0.0638741	11
1	34986178	0.1267	-0.163636	-0.35051	10
1	35036178	0.0994344	-0.040107	-0.676492	17
1	35086178	0.113385	-0.0475207	-0.588432	22
1	35136178	0.131931	-0.0616883	-0.347252	14
1	35186178	0.0911947	0.0378788	0.0430462	12
1	35236178	0.0476746	-0.00324675	-0.0483343	14
1	35436178	0.0930507	0.140909	0.331073	10
1	35486178	0.109217	0.0772727	0.404432	10
1	35586178	0.148829	-0.101399	0.489853	13
1	35636178	0.114896	-0.117647	0.391494	17
1	35686178	0.150485	0.00568182	0.186326	16
1	35736178	0.159381	0.102273	-0.0170603	16
1	35786178	0.098183	0.118881	0.0130076	13
1	35936178	0.127388	0.0954545	-0.0504306	10
1	36186178	0.0604981	-0.00413223	-0.303926	11
1	36236178	0.0679262	-0.0284091	-0.148667	16
1	36286178	0.0758787	0.00568182	-0.0649613	16
1	36336178	0.088168	0.0785124	-0.0262513	11
1	36736178	0.073626	0.104545	-0.538146	10
1	37586178	0.0863061	-0.00413223	-0.75424	11
1	37636178	0.0752048	-0.0318182	-0.754983	10
1	37736178	0.0843364	-0.113636	-0.606224	10
1	38786178	0.0485388	0.0151515	0.137926	12
1	38836178	0.0693507	0.0772727	-0.0953516	10
1	38986178	0.102548	-0.0413223	-0.479506	11
1	39036178	0.134818	-0.11157	-0.664062	11
1	39836178	0.023769	-0.0272727	-0.0841563	10
1	39986178	0.102588	0.0909091	0.32357	13
1	40036178	0.102607	0.0378788	0.40428	18
1	40136178	0.121968	0.0227273	0.652786	12
1	40186178	0.102541	-0.00324675	0.67628	14
1	40236178	0.0615192	-0.1	0.561339	10
1	40286178	0.0760394	-0.025974	0.62314	14
1	40336178	0.0770611	-0.0426136	0.590142	16
1	40386178	0.0468796	-0.0653409	0.397846	16
1	40536178	0.0412091	-0.030303	0.239764	18
1	40586178	0.0484156	-0.00852273	0.320972	16
1	40636178	0.051597	0.0545455	0.417251	10
1	40736178	0.0472287	0.0413223	0.269398	11
1	40786178	0.0461075	0.0487013	0.26515	14
1	40986178	0.0888427	-0.0495868	0.288605	11
1	41036178	0.0760669	0.0227273	-0.0921129	12
1	41886178	0.10506	0.103306	-0.663667	11
1	41936178	0.0299162	-0.00802139	-0.69553	17
1	41986178	0.0225323	-0.012987	-0.69499	14
1	42036178	0.0235961	-0.0181818	-0.693671	10
1	42536178	0.237257	-0.0590909	-0.910399	10
1	42686178	0.10549	0.0136364	-0.535258	10
1	42886178	0.126012	0.0409091	-0.496354	10
1	43086178	0.0298752	-0.0454545	0.147057	11
1	43136178	0.0320912	9.25129384991147e-18	0.145478	12
1	43186178	0.122748	-0.0568182	0.222476	12
1	43236178	0.133793	-0.0530303	0.188575	12
1	44036178	0.424342	-0.119835	-0.123785	11
1	44186178	0.0288091	-0.0206612	-0.292721	11
1	44236178	0.051304	-0.0454545	-0.202993	13
1	44486178	0.0524069	-0.0867769	-0.138581	11
1	45586178	0.072103	0.0123967	0.163142	11
1	45636178	0.114435	0.0909091	-0.0898823	11
1	45736178	0.0670211	0.00454545	-0.0501911	10
1	45786178	0.0577357	-0.0748663	-0.0880724	17
1	45836178	0.155253	-0.210744	-0.0786256	11
1	45936178	0.0312286	-0.0545455	-0.456324	10
1	46886178	0.0627401	0.094697	-0.516286	12
1	46936178	0.0577378	-0.0340909	-0.180269	16
1	46986178	0.0663122	-0.103306	-0.0796875	11
1	47136178	0.0392169	0.00826446	-0.0678285	11
1	47186178	0.0348732	-0.0661157	-0.0890065	11
1	47486178	0.113494	-0.113636	0.0338774	10
1	47536178	0.095891	-0.0661157	0.147263	11
1	47636178	0.029979	0.00852273	0.22842	16
1	47686178	0.0270244	-0.0034965	0.20478	13
1	48236178	0.0615417	0.0743802	-0.104865	11
1	48986178	0.0313406	0.0636364	0.223629	10
1	49086178	0.039768	0.0454545	0.258276	11
1	49536178	0.0555322	0.0515152	-0.420247	15
1	50436178	0.483031	0.0994318	-0.272461	16
1	50486178	0.41454	-0.0885167	-0.249895	19
1	50636178	0.312449	-0.214876	-0.401925	11
1	51086178	0.17497	-0.194805	0.102736	14
1	51136178	0.100792	0.013369	0.160578	17
1	51186178	0.138837	0.00826446	0.143924	11
1	51236178	0.0834776	-0.133117	0.26356	14
1	51286178	0.0725203	-0.0580808	0.172796	18
1	51336178	0.0719321	-0.0151515	-0.157977	21
1	51386178	0.089023	-0.0422078	-0.20373	14
1	51536178	0.277193	0.286364	-0.145663	10
1	51586178	0.247922	0.209091	-0.145273	10
1	51886178	0.0394222	-0.0454545	-0.506345	10
1	52036178	0.15136	-0.0818182	-1.06568	10
1	52286178	0.11642	-0.136364	-0.878074	11
1	52336178	0.0779177	-0.0189394	-0.725757	12
1	52486178	0.0695096	0	-0.0476163	10
1	52536178	0.0438988	0	0.0509474	10
1	52636178	0.0757537	-0.0454545	0.189713	10
1	53036178	0.0462872	-0.1	-0.710901	10
1	53186178	0.0482051	0.0590909	-0.358784	10
1	53836178	0.0331118	-0.0181818	-1.05631	10
1	54886178	0.338451	-0.143939	-0.661296	12
1	54936178	0.338927	-0.147727	-0.662145	12
1	55736178	0.12611	-0.195455	-0.0576409	10
1	55786178	0.183025	-0.188312	0.00715201	14
1	55836178	0.125095	-0.0941558	0.0554348	14
1	55886178	0.172894	-0.172727	0.0486171	10
1	57086178	0.0586348	-0.0227273	-0.22011	10
1	57136178	0.0597573	0.00324675	-0.271815	14
1	57336178	0.169716	0.0384615	-0.629198	13
1	57386178	0.221537	-0.0371901	-0.494806	11
1	57436178	0.22867	-0.0363636	-0.278565	10
1	57486178	0.182133	0	-0.336542	10
1	57636178	0.0629087	0.0616883	-0.543248	14
1	57686178	0.105486	-0.020979	-0.600651	13
1	57836178	0.257148	-0.0804196	-0.253806	13
1	58186178	0.107331	-0.0247934	-0.177163	11
1	59236178	0.110678	-0.0227273	-0.363947	14
1	60336178	0.240786	0.0584416	-0.054044	14
1	60386178	0.137208	0.0714286	-0.153813	14
1	61236178	0.066056	0.00454545	-0.705831	10
1	62186178	0.10338	-0.0828877	0.467383	17
1	62236178	0.049982	-0.0909091	0.497103	12
1	67486178	0.122438	0.0818182	-0.802473	10
1	71786178	0.161447	-0.0863636	-0.151293	10
1	71836178	0.134976	-0.136364	-0.0518706	13
1	72286178	0.084712	0.0409091	-0.162654	10
1	72336178	0.0926397	0.107438	-0.261207	11
1	73286178	0.081767	0.103306	0.163022	11
1	73336178	0.0627787	0.0578512	0.205138	11
1	73486178	0.0600199	0.00413223	0.403756	11
1	74436178	0.0251215	-0.0181818	0.221388	10
1	75386178	0.0923619	-0.0213904	0.0171246	17
1	75436178	0.104338	-0.0324675	-0.108667	14
1	75786178	0.181807	-0.0619835	-0.368867	11
1	75836178	0.213965	-0.0330579	-0.245198	11
1	76036178	0.0475178	-0.0643939	-0.0392291	12
1	76086178	0.0662955	-0.0454545	0.10072	13
1	76136178	0.0643253	-0.0855615	-0.0576891	17
1	76186178	0.0673827	-0.0578512	-0.167907	11
1	76386178	0.0694917	0.0174825	-0.156036	13
1	76436178	0.0860566	-0.00227273	-0.144171	20
1	76486178	0.079163	-0.0704545	-0.0684446	20
1	76536178	0.0406747	-0.0649351	-0.0078157	21
1	76586178	0.0430543	0.0113636	-0.0239501	16
1	76636178	0.0616006	-1.11049407516828e-17	-0.0542615	10
1	76686178	0.0466413	-0.0333333	0.0574802	15
1	76736178	0.0734884	0.030303	0.139272	15
1	76786178	0.0888701	0.012987	0.111633	14
1	76836178	0.0610629	-0.0227273	0.184236	10
1	77136178	0.037216	-0.00454545	-0.00136701	10
1	77186178	0.0628516	-0.0106952	0.1034	17
1	77236178	0.0870785	-0.0324675	0.208622	14
1	77286178	0.0691132	-0.0568182	0.147151	12
1	77536178	0.0696966	-0.0779221	-0.0763116	14
1	77586178	0.0577398	-0.0681818	-0.0244407	14
1	78536178	0.0828107	0.0779221	-0.539208	14
1	78586178	0.175292	0.113636	-0.413158	16
1	79536178	0.221308	-0.0681818	0.95419	12
1	79586178	0.191233	-0.0909091	0.698798	16
1	80186178	0.154131	0.172727	0.365105	10
1	80236178	0.127082	0.168831	0.404355	14
1	80286178	0.0354126	0.0409091	0.404194	10
1	80786178	0.0570483	-0.00378788	0.388588	12
1	80836178	0.0591882	0.0151515	0.412107	15
1	83436178	0.235555	-0.0378788	-0.416605	12
1	83886178	0.187915	-0.0619835	0.150268	11
1	89486178	0.209542	-0.0594406	1.17591	13
1	89686178	0.0423674	-0.0136364	0.953747	10
1	90436178	0.256291	-0.0363636	0.944299	10
1	90486178	0.07988	-0.0227273	0.305347	12
1	90536178	0.0862152	-0.0194805	0.231347	14
1	90686178	0.0677218	-0.0160428	0.862189	17
1	90736178	0.0593927	0.027972	0.819603	13
1	91286178	0.0450824	0.0413223	0.0476853	11
1	91336178	0.0220215	0.013986	-0.0103123	13
1	91486178	0.115382	-0.0871212	-0.242289	12
1	91536178	0.0530819	-0.0318182	-0.0446106	10
1	91886178	0.0806539	-0.104545	0.725176	10
1	91936178	0.0915923	-0.140909	0.720316	10
1	92286178	0.0736395	-0.0681818	-0.215922	10
1	92336178	0.153101	-0.0863636	-0.132588	10
1	92936178	0.0900563	-0.146853	0.382025	13
1	92986178	0.10883	-0.110795	0.326346	16
1	93036178	0.0943919	0.0984848	0.173527	12
1	93086178	0.0455518	0.0484848	0.156222	15
1	94636178	0.153066	-0.173554	0.240009	11
1	94686178	0.177183	-0.0950413	0.127323	11
1	94936178	0.126466	-0.139205	0.435725	16
1	94986178	0.0993012	-0.0980861	0.326173	19
1	95036178	0.0653979	0.0944056	0.145654	13
1	96936178	0.0118279	-0.00454545	-0.39533	10
1	99986178	0.389797	-0.186364	0.0721738	10
1	100436178	0.329282	-0.144628	-0.746115	11
1	101786178	0.0687074	-0.0874126	-1.083	13
1	101836178	0.0643176	-0.102273	-1.11223	16
1	102386178	0.141318	-0.136364	-0.940357	10
1	102586178	0.149239	-0.221212	-1.13557	15
1	102636178	0.121835	-0.177273	-1.09189	10
1	102736178	0.0433999	-0.0681818	-1.00682	10
1	103536178	0.0598247	-0.0545455	-0.759199	10
1	103586178	0.0660411	-0.0289256	-0.714498	11
1	107186178	0.0442969	0.00909091	0.108791	10
1	108836178	0.0980648	-0.0454545	0.0572432	12
1	108886178	0.0929599	-0.128099	0.123737	11
1	109236178	0.125467	-0.281818	0.387765	10
1	109336178	0.171348	0.00909091	0.557713	10
1	109586178	0.101983	-0.136364	-0.0786222	10
1	109986178	0.0768192	-0.104545	0.42643	10
1	110036178	0.0900086	-0.0113636	0.402861	12
1	110086178	0.14743	0.0785124	0.424974	11
1	110536178	0.0972368	0.0136364	0.0315708	10
1	110586178	0.0973875	0.0174825	0.039837	13
1	110936178	0.0632262	-0.104545	0.0687616	10
1	111336178	0.0552004	0.0772727	-0.0735298	10
1	111486178	0.032991	-0.0162338	-0.312077	14
1	111536178	0.0370163	0.00826446	-0.438687	11
1	112036178	0.0444041	0.0227273	-0.779514	10
1	112386178	0.0613022	-0.0909091	-1.2991	12
1	112886178	0.0248603	-0.0454545	-1.23629	13
1	112936178	0.0352545	-0.0727273	-1.26386	10
1	114286178	0.27252	0.166667	-0.879202	18
1	114336178	0.238569	0.0844156	-0.910166	14
1	115036178	0.0360388	0.00324675	-0.930018	14
1	115286178	0.053341	-0.0268595	-0.858384	22
1	115336178	0.0668567	-0.0538721	-0.733258	27
1	115386178	0.0912054	-0.159091	-0.532296	10
1	115486178	0.0571917	-0.0340909	-0.526973	12
1	115886178	0.0473266	0.00757576	-0.295927	12
1	115936178	0.0199918	-0.00378788	-0.306709	12
1	115986178	0.110397	0.115702	-0.295867	11
1	116036178	0.129484	0.0954545	-0.304284	10
1	116086178	0.0638371	-0.053719	-0.214866	11
1	116136178	0.0893181	-0.00699301	-0.205879	13
1	116186178	0.0827962	-0.0206612	-0.330125	11
1	116236178	0.0619186	0.00699301	-0.229751	13
1	116286178	0.0709302	0.00757576	-0.251241	12
1	116336178	0.0473588	-0.0495868	-0.507207	11
1	116386178	0.0510251	-0.0596591	-0.468035	16
1	116436178	0.0548889	-0.0743802	-0.477208	11
1	116686178	0.0884407	-0.0409091	-0.525452	10
1	116886178	0.0796078	0.0590909	-0.462442	10
1	117136178	0.0699409	-0.0416667	-0.167093	12
1	117286178	0.0285253	0.00826446	0.00851774	11
1	117336178	0.0203414	1.11018914330727e-17	0.0551711	10
1	117586178	0.297239	-0.14876	0.139949	11
1	117636178	0.258412	-0.227273	0.147854	12
1	117786178	0.04416	0	0.175585	12
1	117836178	0.0405725	-0.012987	0.221349	14
1	117886178	0.0229739	-0.0206612	0.336078	11
1	118036178	0.0852545	-0.0165289	0.303703	11
1	118086178	0.0797756	0.00757576	0.359363	12
1	118236178	0.0796033	-0.177273	0.0402769	10
1	121186178	0.176864	-0.0863636	0.162515	10
1	121236178	0.12793	-0.0984848	0.0550453	12
1	121286178	0.111089	-0.0330579	0.000272025	11
1	121786178	0.14436	-0.013986	-0.202803	13
1	121836178	0.140258	-0.010101	-0.17232	18
1	121886178	0.189046	0.0661157	0.0364708	11
1	122136178	0.0688999	-0.0294118	-0.106553	17
1	122186178	0.190737	-0.00852273	-0.196486	16
1	122336178	0.0729695	0.0454545	-0.486216	12
1	122386178	0.0793915	-0.030303	-0.778184	15
1	122436178	0.0954165	0.00974026	-0.830878	14
1	122736178	0.0217054	-0.0242424	-0.569066	15
1	122786178	0.0194124	-0.0194805	-0.549547	14
1	122836178	0.0450359	-0.0545455	-0.323783	15
1	122886178	0.0705223	-0.0909091	-0.214444	15
1	123236178	0.248715	-0.264463	-0.142065	11
1	123386178	0.151832	-0.174242	-0.576318	12
1	123436178	0.130166	-0.0909091	-0.544636	13
1	123486178	0.0933908	0.0340909	-0.563089	12
1	123636178	0.11032	0.0151515	-0.497743	12
1	123686178	0.117364	0.00757576	-0.437313	12
1	123986178	0.229914	-0.163636	0.0050056	10
1	124236178	0.0914861	-0.140496	0.349934	11
1	124286178	0.142935	-0.136364	0.391014	14
1	124336178	0.165275	-0.101399	0.464299	13
1	124486178	0.0487643	-0.0181818	0.313199	10
1	124636178	0.0726398	-0.0944056	0.0586165	13
1	124686178	0.101866	-0.11157	0.0342493	11
1	124886178	0.0761503	-0.0136364	0.306115	10
1	124936178	0.0681792	0.0181818	0.316045	10
1	124986178	0.0983232	-0.0568182	0.2841	12
1	125036178	0.0885423	-0.0909091	0.354131	15
1	125086178	0.0686681	-0.0702479	0.42512	11
1	125186178	0.0870317	0.0123967	0.395576	11
1	125236178	0.097715	0.025974	0.232926	14
1	125286178	0.0673706	-0.030303	0.127184	12
1	125336178	0.0357728	-0.0426136	0.282974	16
1	125386178	0.0447385	0.0165289	0.348395	11
1	125486178	0.16296	-0.0880682	0.498648	16
1	125536178	0.154437	-0.111888	0.302707	13
1	125586178	0.115573	-0.15035	0.194834	13
1	125636178	0.133538	-0.208333	0.178003	12
1	125736178	0.358539	-0.136364	0.0920688	11
1	125786178	0.287763	-0.234848	-0.0288379	12
1	125836178	0.265573	-0.286364	-0.00106482	10
1	126086178	0.113107	-0.0272727	0.45476	10
1	126386178	0.0938637	-0.038961	-0.0606093	21
1	126436178	0.0686544	-0.0187166	-0.0321579	34
1	126486178	0.0769846	-0.0203762	-0.051377	29
1	126536178	0.0908397	-0.0454545	0.0298319	21
1	126586178	0.0689698	-0.00974026	0.0789339	14
1	126636178	0.0886934	0.0984848	-0.224162	12
1	126686178	0.0820376	0.0136364	-0.211065	20
1	126736178	0.091006	-0.0588235	-0.13318	17
1	126786178	0.104398	-0.131818	-0.22217	10
1	126836178	0.0594164	-0.0244755	-0.247658	13
1	126886178	0.0433635	0.00802139	-0.0150045	17
1	126936178	0.0930997	-0.0151515	0.271682	21
1	126986178	0.095237	-0.030303	0.39166	21
1	127036178	0.0285854	-0.0371901	0.375184	11
1	127086178	0.0140583	-0.0206612	0.123172	11
1	127136178	0.0253686	-0.010101	0.199475	18
1	127186178	0.0319605	-0.0151515	0.254389	12
1	127236178	0.0341765	-0.0454545	0.267534	10
1	127286178	0.050582	-0.0247934	0.193094	11
1	127336178	0.109647	-0.0909091	0.0311501	16
1	127386178	0.180922	-0.136364	0.0773	17
1	127436178	0.210545	-0.0974026	0.294856	14
1	127486178	0.103195	0.0026738	0.457779	17
1	127536178	0.27982	-0.125	0.290055	24
1	127586178	0.382919	-0.121901	0.171341	22
1	127636178	0.209927	0.0934343	0.217789	18
1	127686178	0.14393	0.0287081	0.457796	19
1	127736178	0.110606	1.85025876998229e-17	0.799342	12
1	127786178	0.101266	0.0227273	0.846698	10
1	127836178	0.133344	0.0619835	0.842643	11
1	127936178	0.0927636	-0.0454545	1.51703	16
1	127986178	0.0873668	-0.0772727	1.33735	20
1	128036178	0.0619713	-0.020979	0.810711	13
1	128386178	0.0447418	0.0272727	0.348774	10
1	128436178	0.0310135	-1.85003289452969e-17	0.322249	12
1	128586178	0.0212745	0	0.384547	10
1	128836178	0.0536118	-0.00454545	0.206894	10
1	128936178	0.0479977	0.00909091	0.429161	10
1	129086178	0.0946804	0.0340909	0.231258	16
1	129136178	0.0654865	0.0333333	0.309347	15
1	129636178	0.369293	0.153846	-0.328178	13
1	129786178	0.0807656	-0.0454545	-0.0217855	12
1	129836178	0.0803484	-0.0878788	-0.155933	15
1	129886178	0.0953317	0.0804196	-0.130158	13
1	130686178	0.0567197	0.0409091	0.777531	10
1	131486178	0.0780272	-0.107143	0.248318	14
1	131536178	0.0616557	-0.0909091	0.221094	11
1	131586178	0.0651199	-0.0416667	0.164466	12
1	131636178	0.0441542	-0.0162338	0.0677097	14
1	131836178	0.0457573	0.0174825	-0.145383	13
1	132186178	0.412999	0.0272727	-0.237561	10
1	132236178	0.613475	0.113636	-0.0608241	10
1	134486178	0.0714741	-0.0206612	0.290856	11
1	134536178	0.0602463	-0.053719	0.0565098	11
1	135086178	0.193249	-0.218182	-0.24968	10
1	135136178	0.262345	-0.145455	-0.193721	10
1	135286178	0.322608	0.125	0.629013	12
1	135336178	0.171858	-0.219697	0.800734	12
1	135386178	0.160473	-0.227273	0.904344	11
1	135636178	0.191385	-0.13961	0.299784	14
1	135886178	0.0506205	-0.0272727	0.572129	10
1	136686178	0.038678	-0.0272727	0.813667	10
1	136736178	0.0569498	-0.0568182	0.796778	12
1	137286178	0.222042	-0.0818182	-0.416571	10
1	137336178	0.26077	0.041958	-0.218229	13
1	137386178	0.139888	0.143939	-0.0441097	12
1	137486178	0.0927668	-0.0454545	-0.244907	12
1	137536178	0.0756975	-0.0263158	-0.428906	19
1	137586178	0.0731866	0.0227273	-0.786375	14
1	137636178	0.0719713	-0.0151515	-0.723331	15
1	137686178	0.0743329	-0.0526316	-0.652089	19
1	137736178	0.110088	-0.0800866	-0.851669	21
1	137786178	0.147186	-0.0653409	-0.721065	16
1	138186178	0.124947	0.05	0.0107605	10
1	139136178	0.109367	-0.0661157	0.339874	11
1	142236178	0.208554	-0.128099	-0.855744	11
1	142286178	0.27983	0.00699301	-0.806005	13
1	145136178	0.0632403	-0.0863636	-1.46608	10
1	148086178	0.219786	-0.15	-0.519743	10
1	150536178	0.0785453	-0.122727	-1.32415	10
1	150586178	0.0669132	-0.0371901	-1.3115	11
1	150636178	0.065432	0.0318182	-1.09451	10
1	151386178	0.0986315	-0.0413223	-0.716347	11
1	151536178	0.0685915	-0.00378788	-0.0569826	12
1	151586178	0.0607859	-0.121212	-0.0297884	15
1	151636178	0.0903509	-0.0594406	0.158976	13
1	151686178	0.0878479	0.00227273	0.0254363	20
1	151736178	0.139441	0.00757576	-0.111731	18
1	151786178	0.174504	0.0757576	-0.16486	12
1	151836178	0.088397	0.0772727	-0.228854	10
1	152286178	0.0578513	0.0034965	-0.224753	13
1	152336178	0.0634056	-0.0357143	-0.499533	14
1	152386178	0.0856988	-0.0568182	-0.537151	12
1	152986178	0.117892	0.0330579	-0.222654	11
1	153036178	0.121943	0.0242424	-0.316488	15
1	153086178	0.149895	-0.0151515	-0.549275	12
1	153136178	0.105921	-0.0123967	-0.678919	11
1	154286178	0.385475	-0.117424	-0.173997	12
1	154836178	0.0617006	-0.0318182	-0.185488	10
1	154886178	0.0641404	-0.0550239	-0.0313654	19
1	154936178	0.06876	-0.0944056	0.105949	13
1	155136178	0.0874423	-0.113636	-0.31516	14
1	155186178	0.104095	-0.115385	-0.539051	13
1	155536178	0.10242	0.0727273	-0.513851	20
1	155586178	0.141567	0.108586	-0.546712	18
1	155936178	0.258951	-0.157025	0.168356	11
1	156286178	0.200694	-0.213287	-0.494796	13
1	156336178	0.202169	0.053719	-0.625652	11
1	156386178	0.213558	0.147727	-0.698109	12
1	156436178	0.149583	0.0454545	-0.588768	11
1	156636178	0.0665194	0.0454545	-0.306932	11
1	157536178	0.0156194	-0.00826446	0.255735	11
1	158136178	0.199155	-0.0991736	0.416767	11
1	158186178	0.240798	-0.108392	0.437187	13
1	158436178	0.22323	0.0181818	0.0928495	10
1	159586178	0.0607133	-0.0954545	0.934045	10
1	159636178	0.0806022	0.05	0.588322	10
1	159686178	0.0680171	0.0636364	0.353521	10
1	159736178	0.0562794	-0.0636364	0.433713	10
1	159786178	0.0658786	-0.0772727	0.371587	10
1	159936178	0.146923	0.179144	-0.155323	17
1	159986178	0.160209	0.0909091	-0.198645	20
1	160036178	0.333341	-0.291667	-0.255243	12
1	160086178	0.27451	-0.167832	-0.312729	13
1	160136178	0.0381197	0.0189394	-0.370587	24
1	160186178	0.040787	-0.0238095	-0.449426	21
1	160236178	0.198768	-0.247159	-0.735873	16
1	160286178	0.226291	-0.23262	-0.690399	17
1	160336178	0.101301	-0.150568	-0.520499	16
1	160386178	0.0740889	-0.112121	-0.482357	15
1	160436178	0.211358	-0.2	-0.177497	10
1	160486178	0.256706	-0.327273	-0.0238735	10
1	160586178	0.0718449	-0.0590909	-0.266613	10
1	161636178	0.112519	-0.0194805	0.749189	14
1	161686178	0.136555	-0.0979021	0.715965	13
1	161986178	0.0780934	-0.0616883	0.058056	14
1	162036178	0.0676793	-0.0481283	0.113777	17
1	162086178	0.0689739	0.0454545	0.223885	11
1	162186178	0.0663372	-0.0165289	-0.238182	11
1	162236178	0.075312	-0.0330579	-0.304784	11
1	162436178	0.0880201	-0.0454545	-0.391384	12
1	162486178	0.0950497	-0.0515152	-0.476373	15
1	163186178	0.134807	-0.0416667	-0.347557	12
1	163286178	0.0439446	-0.05	-0.574606	10
1	163536178	0.210855	0.189394	-0.326099	12
1	163586178	0.28319	0.305785	-0.282137	11
1	164036178	0.0604733	0.0151515	-0.324799	12
1	164086178	0.0324668	0.0409091	-0.143695	10
1	164636178	0.0202027	-0.0151515	0.158545	12
1	164686178	0.0335525	0.00757576	0.212289	12
1	165986178	0.258139	0.0427807	-0.0979826	17
1	166036178	0.216539	0.119835	-0.175123	11
1	166286178	0.13582	0.145933	-0.1008	19
1	166336178	0.167098	0.168449	-0.0907545	17
1	167586178	0.0827904	0.0876623	-0.441803	14
1	167636178	0.121357	0.0357143	-0.497556	14
1	167686178	0.192072	-0.0659091	-0.1803	20
1	167736178	0.21269	-0.0575758	-0.144202	15
1	167886178	0.0639391	-0.05	-0.33172	10
1	169936178	0.0473016	-0.0363636	0.202298	10
1	169986178	0.0474187	-0.0590909	0.0778257	10
1	170236178	0.100917	0.0357143	0.0366734	14
1	170286178	0.121348	0.0802139	-0.0973827	17
1	170986178	0.11546	-0.0727273	0.452945	10
1	171186178	0.0579064	0.0272727	0.563277	10
1	171286178	0.078223	-0.0330579	0.461692	11
1	171336178	0.0891278	-0.0227273	0.341573	14
1	171386178	0.138326	-0.0661157	0.580514	11
1	172236178	0.111262	-0.0874126	0.274263	13
1	172286178	0.10655	-0.0808081	0.373884	18
1	172336178	0.0917526	-0.0454545	0.407609	12
1	172386178	0.15348	0.027972	0.212187	13
1	172436178	0.176258	0.0104895	0.103971	13
1	172486178	0.153845	0.128099	-0.276234	11
1	172686178	0.092742	-0.113636	-0.152256	10
1	172736178	0.0606264	-0.0588235	-0.202506	17
1	172786178	0.03817	-0.00649351	-0.146415	14
1	172886178	0.0799472	0.00699301	-0.394293	13
1	172936178	0.0583573	-0.0616883	-0.405639	14
1	174636178	0.117825	-0.0411255	-0.154801	21
1	174686178	0.130211	-0.0176768	-0.267252	18
1	174786178	0.148327	0.00757576	-0.0678112	12
1	174836178	0.14825	0.0227273	-0.0716146	12
1	175386178	0.0797465	0.0227273	-0.113002	14
1	175986178	0.104007	-0.0811688	0.295286	14
1	176136178	0.362969	0.0521886	0.332382	27
1	176186178	0.398904	0.013468	0.313346	27
1	176386178	0.102902	-0.00757576	0.560638	12
1	176436178	0.116465	0.0606061	0.531721	12
1	176486178	0.0725375	0.00606061	0.767413	15
1	176536178	0.0638426	0.0378788	0.802065	24
1	176586178	0.0768792	0.0810277	0.568111	23
1	176636178	0.0766369	0.0590909	0.235766	10
1	176886178	0.0725034	-0.0702479	-0.309601	11
1	177186178	0.0755419	0.0649351	-0.698841	14
1	177236178	0.0736148	0.0889328	-0.833959	23
1	177286178	0.0961933	0.0284091	-0.94602	16
1	177436178	0.0503885	0.0481283	-0.894781	17
1	177486178	0.0551461	0.0840909	-0.812124	20
1	177536178	0.0560129	0.0818182	-0.63834	10
1	177586178	0.019741	1.11018914330727e-17	-0.698357	10
1	177636178	0.0359336	0.0289256	-0.58617	11
1	177686178	0.0398363	0.0416667	-0.443789	12
1	177736178	0.0232558	0.00757576	-0.457207	12
1	178136178	0.0795194	-0.0227273	0.0567211	12
1	178386178	0.176111	-0.0606061	0.358352	15
1	178436178	0.148278	-0.00413223	0.368907	11
1	178636178	0.09	-0.0909091	0.198384	10
1	178686178	0.09	-0.127273	0.222586	10
1	179286178	0.0933142	-0.0206612	0.380415	11
1	180586178	0.110678	-0.053719	-0.118649	11
1	180686178	0.0384662	-0.0495868	-0.604345	11
1	180736178	0.105453	0.0191388	-0.676571	19
1	180786178	0.138375	0.0487013	-0.61049	14
1	181186178	0.0815477	0.0213904	-0.221185	17
1	181236178	0.046562	0.00802139	-0.182074	17
1	181286178	0.0803753	-0.0165289	-0.0416902	11
1	181886178	0.0448208	-0.00324675	-0.358105	14
1	181936178	0.0426875	-0.00852273	-0.391762	16
1	181986178	0.168375	-0.218182	-0.527791	10
1	182036178	0.131604	-0.172727	-0.505033	15
1	182086178	0.101035	0.055336	-0.28272	23
1	182136178	0.104747	0.0795455	-0.131228	20
1	182236178	0.0409893	-0.0545455	-0.0083206	10
1	182286178	0.034104	-0.00909091	-0.0376918	15
1	182336178	0.0435644	-0.0625	-0.071824	16
1	182386178	0.0394198	-0.0779221	-0.170535	14
1	182436178	0.0583746	-0.0165289	-0.232192	11
1	182536178	0.0384136	-0.00454545	-0.114124	10
1	182586178	0.03433	0.0247934	-0.146187	11
1	186836178	0.0808836	0.1	-0.705744	15
1	186886178	0.0665365	0.0590909	-0.795487	10
1	186936178	0.165862	0.129371	-0.540592	13
1	186986178	0.185412	0.132231	-0.457603	11
1	189536178	0.0860884	0.0318182	-0.78684	10
1	190686178	0.127421	0.103896	0.0974433	14
1	190736178	0.144921	0.190083	0.161278	11
1	190886178	0.0309302	0.00454545	0.273275	10
1	190936178	0.0423296	-0.0136364	0.34603	10
1	192136178	0.138881	0	0.560763	14
1	192186178	0.159067	0.0198864	0.564635	16
1	192236178	0.0766612	0.00413223	0.65659	11
1	192286178	0.0800775	-0.00606061	0.61248	15
1	192336178	0.0985577	0.00826446	0.513758	11
1	192536178	0.144176	-0.151515	0.348958	12
1	192736178	0.0419835	-0.0454545	0.298735	10
1	192886178	0.0485495	0.0568182	0.257089	12
1	192936178	0.0386101	0.0454545	-0.00476882	11
1	193086178	0.0732256	-0.0454545	0.147188	10
1	193236178	0.0632817	-0.010101	0.485131	18
1	193286178	0.0797638	0.0431818	0.533185	20
1	193336178	0.0807079	0.0625	0.435483	16
1	193386178	0.0543745	-0.0103306	0.365199	22
1	193436178	0.0338502	-0.030303	0.260335	21
1	193486178	0.0258314	-0.020979	0.11859	13
1	195336178	0.0363572	-0.030303	0.223895	12
1	195386178	0.0235821	0.00826446	0.257231	11
1	195436178	0.085097	0.0719697	0.320376	12
1	195486178	0.0956333	0.0594406	0.279753	13
1	195636178	0.0433845	0.0495868	0.238357	11
1	195736178	0.090095	0.0318182	0.525031	10
1	196186178	0.133947	0.109091	-0.271016	10
1	196236178	0.136857	-0.0909091	-0.378074	11
1	196286178	0.11585	-0.215909	-0.505608	12
2	9298565	0.0893175	-0.012987	0.236209	14
2	9348565	0.0953571	-0.0113636	0.345823	12
2	9398565	0.0768181	0.0371901	0.181922	11
2	9748565	0.135652	-0.227273	-0.521696	10
2	9948565	0.212306	-0.0151515	-1.06186	12
2	10048565	0.14208	-0.0530303	-0.873117	12
2	10098565	0.175862	-0.13961	-0.837421	14
2	10248565	0.0835538	0.0714286	-0.966459	14
2	10298565	0.0922929	0.0334928	-1.02572	19
2	10348565	0.133937	0.0272727	-0.945573	10
2	10698565	0.122188	0.0413223	-0.0171708	11
2	10748565	0.153138	-1.10913882245267e-17	0.202475	10
2	11048565	0.133834	-0.0454545	0.213697	12
2	11098565	0.130908	-0.0874126	0.133823	13
2	11148565	0.0199188	-0.0330579	-0.360352	11
2	11198565	0.0226803	0.0136364	-0.346185	10
2	11948565	0.0622304	-0.0590909	-0.478874	10
2	12248565	0.10233	-0.0318182	-0.149563	10
2	12298565	0.113749	-0.0909091	-0.32138	10
2	13098565	0.121529	-0.0649351	-0.190283	21
2	13148565	0.0906416	-0.0318182	-0.11812	20
2	15398565	0.263713	0.204545	0.113871	10
2	15498565	0.0395009	0.0590909	-0.37326	10
2	18498565	0.0917513	-0.0909091	0.598476	12
2	18548565	0.0739583	-0.0636364	0.470403	10
2	18798565	0.124496	-0.0227273	-0.431877	10
2	20298565	0.0684616	-0.0839161	-0.0830695	13
2	25598565	0.110311	-0.0247934	0.325999	11
2	27048565	0.113865	-0.0104895	-0.457395	13
2	27098565	0.11163	-0.0710227	-0.351343	16
2	27648565	0.0693226	-0.00413223	0.270339	11
2	27848565	0.0876087	0.0530303	0.775096	12
2	27898565	0.0911182	0.0162338	0.749829	14
2	29248565	0.0948894	0.0363636	-0.0991873	10
2	33548565	0.0864093	0.0181818	0.311618	10
2	33898565	0.0870991	-0.0227273	0.195219	10
2	33948565	0.07906	-0.00324675	0.438702	14
2	35748565	0.0642963	0.05	-0.0321769	10
2	35798565	0.0779692	-0.00699301	-0.249122	13
2	35848565	0.0805323	-0.00699301	-0.226591	13
2	39198565	0.0746071	0.0559441	-0.517498	13
2	40698565	0.175466	0.00699301	-0.00235916	13
2	41398565	0.329578	0.295455	0.287943	10
2	42448565	0.140653	0.103306	-0.501728	11
2	42748565	0.110591	-0.0636364	-0.387931	10
2	42898565	0.123077	0.0524476	-0.165826	13
2	42948565	0.150867	-0.00649351	-0.197523	14
2	43198565	0.0913924	0.0454545	0.202857	11
2	43348565	0.0793387	0.0247934	-0.229324	11
2	43598565	0.0756098	-0.0909091	-0.363898	11
2	43648565	0.0777187	-0.0378788	-0.218133	18
2	43698565	0.0735364	-0.0324675	-0.0678139	14
2	43848565	0.0388784	-0.0413223	-0.185293	11
2	47348565	0.0936137	0.0272727	-0.0572656	10
2	47448565	0.049962	-0.0136364	0.258479	10
2	47498565	0.0553252	1.70845242333581e-17	0.268456	13
2	47698565	0.132583	0.136364	0.558844	12
2	47748565	0.132981	0.202479	0.566377	11
2	47848565	0.0843395	0.0215311	0.144581	19
2	47898565	0.0823099	0.00505051	0.127068	18
2	47948565	0.135672	0.0636364	0.0275501	10
2	47998565	0.126448	0.125	0.0197801	12
2	48198565	0.232487	0.252841	0.221238	16
2	48248565	0.188632	0.227273	0.319635	13
2	49348565	0.0163435	0.00454545	0.046089	10
2	49798565	0.049145	-0.0559441	0.0580104	13
2	49848565	0.0833319	-0.0984848	0.04105	12
2	49948565	0.0571252	9.25411729306898e-18	-0.399115	12
2	49998565	0.0465469	8.54226211667906e-18	-0.52302	13
2	50098565	0.0870893	-0.122727	-0.279728	10
2	50148565	0.0353195	-0.0113636	-0.435171	12
2	50598565	0.119406	0.0247934	0.490733	11
2	51598565	0.051899	0.0330579	-0.0516197	11
2	51748565	0.166128	0.0227273	0.572036	10
2	52048565	0.0925746	0.0227273	0.351417	10
2	52098565	0.0826814	-0.0454545	0.314127	10
2	52748565	0.37618	-0.136364	-0.427122	11
2	52798565	0.470552	-0.253788	-0.214302	12
2	56448565	0.0698763	0.0318182	-0.415613	10
2	56748565	0.188852	-0.113636	-0.535027	14
2	56798565	0.147521	-0.0757576	-0.807223	15
2	58498565	0.0857614	0.0181818	0.208501	10
2	58548565	0.0670936	-0.0409091	0.130456	10
2	58598565	0.071918	0.00699301	0.0495914	13
2	58648565	0.0569632	-0.048951	0.0461699	13
2	58748565	0.0483776	-0.0227273	-0.0129439	12
2	58798565	0.0442741	-0.0244755	-0.00700043	13
2	58948565	0.0220923	-0.0034965	0.0305314	13
2	58998565	0.0217432	-0.00909091	0.0456527	10
2	59098565	0.0225924	0.0378788	-0.042084	12
2	59148565	0.0553408	0.0874126	-0.0844359	13
2	59198565	0.114565	0.170455	-0.125552	12
2	59548565	0.0393678	-0.0113636	0.0752799	16
2	59598565	0.0401713	-0.025974	0.113244	14
2	59798565	0.103487	0.0136364	0.0187253	10
2	59848565	0.10249	0.0659091	-0.00334186	20
2	59898565	0.102263	0.0384615	-0.00308067	13
2	60448565	0.0356156	-0.05	-0.498081	10
2	60498565	0.0502127	0.00378788	-0.421731	12
2	62948565	0.0571452	0.0136364	-0.231652	10
2	63048565	0.0479771	0.0606061	-0.261824	12
2	63098565	0.0496913	0.0590909	-0.245179	10
2	63298565	0.0422176	-0.0594406	-0.591147	13
2	63348565	0.0490962	-0.0578512	-0.568337	11
2	63598565	0.133925	0.168182	-0.438911	10
2	64948565	0.103608	-0.0590909	-0.455132	10
2	64998565	0.0680925	-0.0357143	-0.387872	14
2	65248565	0.024209	-0.0661157	-0.513974	11
2	65298565	0.167115	-0.0984848	-0.340203	12
2	65348565	0.195887	-0.1	-0.269848	10
2	66848565	0.0233666	0.0272727	0.305037	10
2	66898565	0.0355254	0.0681818	0.323212	10
2	66948565	0.0321951	0.0371901	0.361408	11
2	66998565	0.0242993	-0.041958	0.524254	13
2	67048565	0.0448555	0.0151515	0.485191	15
2	67748565	0.0669335	-0.0826446	-0.402019	11
2	67848565	0.0730125	0.0769231	-0.267539	13
2	67898565	0.122802	0.0590909	-0.169178	10
2	68048565	0.047727	-0.053719	0.293452	11
2	68098565	0.023224	-0.0357143	0.180419	14
2	68148565	0.0236393	-0.0198864	0.0613839	16
2	68198565	0.0163913	0.00826446	-0.00577403	11
2	68598565	0.09698	-0.0371901	-0.142361	11
2	68748565	0.0808455	0.020979	-0.320143	13
2	68798565	0.135126	-0.0732323	-0.191651	18
2	68848565	0.122135	-0.14876	-0.0598806	22
2	68898565	0.081179	-0.101604	-0.0058225	17
2	68948565	0.0780708	-0.0991736	0.0665813	11
2	68998565	0.0752757	-0.0454545	-0.00265823	14
2	69048565	0.069135	-0.0174825	-0.0640044	13
2	69298565	0.160647	-0.0113636	-0.330949	24
2	69348565	0.134319	-0.032197	-0.348084	24
2	69398565	0.0501651	-0.109848	-0.188348	12
2	69448565	0.0802405	-0.127273	0.0721321	10
2	69998565	0.159249	-0.0876623	0.195081	14
2	70048565	0.219065	-0.155844	0.0314579	14
2	70398565	0.0720514	-0.0121212	-0.0611904	15
2	70448565	0.0702402	-0.00454545	0.0391942	10
2	70898565	0.295828	0.0661157	0.211253	11
2	70948565	0.316564	0.0848485	0.199374	15
2	70998565	0.128441	0.0194805	0.0927253	14
2	71048565	0.0300866	-0.00974026	-0.00902052	14
2	71098565	0.0241682	-0.0206612	-0.0580021	11
2	71148565	0.0233839	-0.0454545	-0.194217	16
2	71198565	0.0248935	-0.0409091	-0.278966	10
2	75348565	0.151538	0.0568182	0.180313	16
2	75398565	0.156841	-0.0113636	0.160748	12
2	75798565	0.0983086	0.136364	-0.528385	11
2	76748565	0.14763	0.0636364	-0.314356	10
2	77198565	0.0831108	-2.77555756156289e-17	0.178746	12
2	77248565	0.103353	-0.0950413	0.147075	11
2	77298565	0.093381	-0.0664336	0.0668939	13
2	77348565	0.099465	0.00802139	0.183554	17
2	77398565	0.145959	-0.0606061	-0.0920822	12
2	77848565	0.188347	-0.195455	-0.157667	10
2	78198565	0.0488424	-0.0320856	-0.589524	17
2	78448565	0.18117	0.0206612	-0.301421	11
2	78748565	0.181415	0.0909091	-0.874499	10
2	78848565	0.40293	-0.0227273	-0.828621	10
2	78898565	0.322713	-0.0227273	-0.961225	12
2	79648565	0.110648	-0.0867769	-0.794618	11
2	83198565	0.178747	-0.0330579	-0.70122	11
2	83248565	0.119446	0.0151515	-0.534804	12
2	83598565	0.145101	-0.0702479	-0.0619173	11
2	83648565	0.0411352	-0.0227273	-0.147956	10
2	84248565	0.139942	0.0584416	0.145654	14
2	84298565	0.155698	0.0669856	0.121076	19
2	84348565	0.1558	-0.0397727	0.09203	16
2	84398565	0.120254	-0.0785124	0.0837118	11
2	84698565	0.102827	-0.152597	0.269232	14
2	85698565	0.0991447	-0.0206612	-0.667999	11
2	85748565	0.129883	-0.0785124	-0.615297	11
2	88798565	0.154411	-0.00454545	-0.727904	10
2	89798565	0.20071	0.132231	-1.13615	11
2	89848565	0.209404	-0.041958	-1.204	13
2	90298565	0.329961	0.30303	-0.8372	12
2	90348565	0.26622	0.152406	-0.739657	17
2	90948565	0.0926154	-0.0619835	-0.181123	11
2	90998565	0.0697145	-0.0272727	-0.184916	10
2	92498565	0.0979174	-0.154545	-0.0492477	10
2	92848565	0.258216	-0.0727273	-0.302098	10
2	92898565	0.32947	0.113636	-0.538352	10
2	93348565	0.0469084	-0.0681818	-0.438325	10
2	93398565	0.0441647	-0.00454545	-0.363968	10
2	95248565	0.197869	0.176136	0.304106	16
2	95298565	0.192539	0.214286	0.270698	14
2	97148565	0.123742	0.154545	-0.953572	10
2	101898565	0.0766937	0.0865801	-0.475162	21
2	101948565	0.047615	-0.0197628	-0.655395	23
2	102598565	0.0755866	-0.0454545	0.167237	10
2	103398565	0.0644082	0.0363636	0.0702619	10
2	103448565	0.0678034	0.0775401	0.0656285	17
2	103498565	0.0485175	0.0614973	0.0816724	17
2	103798565	0.212385	-0.159091	0.154016	10
2	104898565	0.0760513	0.00974026	0.23631	14
2	104948565	0.0742091	0.0244755	0.308179	13
2	106048565	0.0400102	-0.0454545	0.279502	13
2	106098565	0.0618772	-0.00378788	0.293593	12
2	106698565	0.0726556	-0.0487013	1.02639	14
2	106748565	0.10219	0.0539773	0.80365	16
2	106798565	0.148288	0.206612	0.38987	11
2	106848565	0.125437	0.185606	0.519568	12
2	106898565	0.0984998	0.0590909	0.49541	10
2	107048565	0.140605	0.0151515	0.0876938	12
2	113848565	0.0331596	0.0289256	-0.592055	11
2	113898565	0.0403664	-0.00699301	-0.621383	13
2	117498565	0.0477591	0.0409091	0.0233369	10
2	117848565	0.143608	-0.117424	-0.301064	12
2	117898565	0.10492	-0.0318182	-0.26668	10
2	119198565	0.0658333	0	-0.194867	10
2	119348565	0.0407124	0.0034965	-0.397531	13
2	119648565	0.0301669	-0.0206612	-0.230927	11
2	120198565	0.151309	0.0991736	-0.260062	11
2	120248565	0.135841	-0.0714286	-0.0805722	14
2	120298565	0.101702	-0.0935829	0.148279	17
2	120348565	0.0477132	-0.0272727	0.336673	10
2	120448565	0.0640683	-0.0545455	0.410694	10
2	120498565	0.0388389	0.0559441	0.365858	13
2	120548565	0.0547864	0.0804196	0.224385	13
2	120848565	0.0372993	-0.0265152	-0.132274	12
2	120898565	0.0780024	-0.0454545	-0.248514	15
2	120948565	0.104402	-0.0818182	-0.359169	10
2	122848565	0.137532	0.0034965	0.132592	13
2	122898565	0.14784	0.00909091	0.118863	10
2	123098565	0.0544009	0.0909091	-0.0980149	10
2	123148565	0.0762389	0.127273	-0.238629	10
2	123248565	0.12899	0.0769231	-0.0721017	13
2	123648565	0.0641593	-0.0495868	0.023605	11
2	123798565	0.077018	0.00454545	0.040138	10
2	123848565	0.0729311	-0.0227273	0.0657024	12
2	123898565	0.0546263	-0.1	0.111602	10
2	123998565	0.0968043	-0.0409091	-0.13469	10
2	124048565	0.0578077	-0.0427807	0.0273224	17
2	124098565	0.0152589	-0.0320856	0.218991	17
2	124248565	0.171154	-0.0363636	0.280685	10
2	124348565	0.162404	0.0206612	0.135661	11
2	124398565	0.144551	0.041958	0.168356	13
2	124498565	0.0748509	0.0181818	-0.0162807	10
2	124798565	0.0406827	0.0113636	-0.353223	12
2	124848565	0.114767	-0.15	-0.369236	10
2	125398565	0.0711125	-0.00909091	-0.126043	15
2	125448565	0.0712469	0.00378788	-0.238216	12
2	126448565	0.177347	0.0206612	0.0258194	11
2	126798565	0.0759552	0.05	-0.16658	10
2	126848565	0.0346691	-0.0181818	-0.298919	10
2	126998565	0.0197901	0.0104895	-0.17317	13
2	127048565	0.00950879	-0.0126263	-0.21283	18
2	127098565	0.0374639	0.0340909	-0.21238	12
2	127298565	0.0613053	-0.0454545	-0.0317464	11
2	128048565	0.0997259	-0.0743802	0.471974	11
2	128348565	0.0814952	0.0664336	-0.337117	13
2	128398565	0.0797353	0.0353535	-0.562888	18
2	128448565	0.053234	0.00826446	-0.518183	11
2	128548565	0.109127	-0.0215311	-0.457674	19
2	128598565	0.184834	-0.0779221	-0.438815	14
2	128648565	0.155002	-0.0487013	-0.50277	14
2	128698565	0.176686	-0.0935829	-0.548341	17
2	128948565	0.124108	-0.0136364	-0.448132	10
2	128998565	0.278502	-0.306818	-0.265361	16
2	129048565	0.2893	-0.389205	-0.148226	16
2	129098565	0.107266	-0.128099	-0.0617798	11
2	129148565	0.0683308	0.0772727	-0.18196	10
2	129298565	0.138521	-0.053719	-0.523781	11
2	129348565	0.226959	0.0242424	-0.184292	15
2	129398565	0.168487	-0.020979	0.806758	26
2	129448565	0.0917943	-0.0200535	0.905006	34
2	129498565	0.0568521	0.0329154	1.00215	29
2	129548565	0.0663861	0.0159091	0.93544	20
2	129698565	0.093841	0.0495868	1.06983	11
2	129748565	0.162565	0.013834	0.773715	23
2	129798565	0.220872	-0.0909091	0.405397	31
2	129848565	0.21612	-0.0320248	0.384463	44
2	129898565	0.213676	0.0233766	0.460288	35
2	129948565	0.167372	0.00478469	0.696052	19
2	129998565	0.116567	-0.00284091	0.691764	16
2	130048565	0.0928139	-0.0727273	0.637687	15
2	130098565	0.0837625	-0.0240642	0.572038	17
2	130248565	0.238115	0.254545	0.400521	10
2	131348565	0.0811151	-0.140496	0.435747	11
2	132748565	0.160858	0.030303	-0.190141	12
2	133148565	0.342319	-0.0991736	-0.559303	11
2	133198565	0.25123	-0.240909	-0.583016	10
2	133598565	0.074132	0.0772727	-0.653643	10
2	133648565	0.0673927	0.0702479	-0.647998	11
2	135598565	0.0149438	0.0545455	0.203802	10
2	137748565	0.124153	0.0284091	0.297333	16
2	137798565	0.0435358	-0.030303	0.247779	12
2	139298565	0.0938719	-0.0545455	0.322398	10
2	140298565	0.0511899	-0.0181818	0.065502	10
2	140498565	0.0538724	0.0495868	0.383753	11
2	140548565	0.0988961	0.0596591	0.401502	16
2	140648565	0.0577869	-0.0578512	1.01401	11
2	140698565	0.0581881	-0.0524476	0.954253	13
2	140748565	0.116839	-0.0227273	0.724064	12
2	140798565	0.141784	0.0287081	0.53318	19
2	140848565	0.130683	0.0818182	0.153901	15
2	140948565	0.0723669	-0.00757576	-0.0807658	12
2	140998565	0.0590997	-0.020979	-0.0405623	13
2	141098565	0.0765192	-0.0151515	-0.153485	12
2	141148565	0.112736	-0.0378788	-0.151571	12
2	141298565	0.041372	-0.0991736	-0.190737	11
2	141748565	0.0329191	0.0454545	-0.144841	12
2	144548565	0.0469632	0.00606061	0.0244004	15
2	144598565	0.050091	0.00974026	0.0736637	14
2	144698565	0.0802035	0.0772727	-0.0104921	10
2	144748565	0.0624631	0.0363636	0.00563453	10
2	145298565	0.158479	-0.219697	-0.994645	12
2	145348565	0.108761	7.39787282359276e-18	-1.24745	15
2	145398565	0.214304	0.0495868	-1.00147	11
2	147698565	0.0582214	-0.0636364	0.0694025	10
2	147748565	0.0505187	-0.041958	0.0676382	13
2	148648565	0.147767	0.0594406	0.794965	13
2	148698565	0.139323	-0.004329	0.698698	21
2	148748565	0.0956402	-0.0719697	0.601406	12
2	148948565	0.111579	-0.127273	0.0729459	10
2	152548565	0.122021	0.204545	0.640248	14
2	152598565	0.0273651	0.0422078	0.7487	14
2	152648565	0.0500415	-0.0545455	0.682252	10
2	153448565	0.0981328	0.0772727	-0.288136	10
2	153498565	0.197482	0.290909	-0.101258	10
2	153548565	0.167919	0.192308	-0.319697	13
2	153598565	0.091832	0.0227273	-0.505699	16
2	153748565	0.214158	0.193182	0.731432	12
2	153798565	0.197163	0.0959596	0.751946	18
2	153848565	0.11202	-0.0454545	0.619967	12
2	153948565	0.118624	0.0795455	0.333623	12
2	153998565	0.139893	0.0255682	0.339477	16
2	154048565	0.19547	-0.0340909	0.372831	12
2	154398565	0.0791761	-0.0590909	0.0399491	10
2	154448565	0.072069	-0.0833333	0.0203492	12
2	154498565	0.124159	-0.0492424	0.130605	12
2	155148565	0.0824059	-0.15	-0.0529276	10
2	155798565	0.166284	-0.0863636	-0.142575	10
2	156198565	0.0656609	0.0413223	0.0551103	11
2	157198565	0.0646036	0.0272727	0.188117	10
2	157498565	0.171146	-0.0699301	0.17452	13
2	157548565	0.284077	-0.0909091	0.308432	10
2	157848565	0.134076	0.012987	0.30114	14
2	157898565	0.133482	0.0136364	0.270488	10
2	157948565	0.113275	0.0909091	0.363304	10
2	157998565	0.0853661	0.0240642	0.191288	17
2	158048565	0.0510507	-0.0492424	0.0110776	12
2	158148565	0.0405737	0.012987	-0.128143	21
2	158198565	0.039221	-0.0194805	-0.154152	21
2	158248565	0.0368526	-0.00826446	-0.0859329	11
2	158298565	0.0433618	-0.0165289	-0.0776229	11
2	158348565	0.0385071	-0.0454545	-0.0923764	21
2	158398565	0.062068	-0.0795455	-0.105683	20
2	158548565	0.0679447	-0.00252525	0.37952	18
2	158598565	0.0625942	-0.0204545	0.601679	20
2	158648565	0.0469825	-0.0505051	0.590617	18
2	158698565	0.090507	-0.0369318	0.578993	16
2	158748565	0.170917	-0.0833333	0.188989	12
2	158798565	0.17092	-0.104545	-0.153004	10
2	159248565	0.0809921	0.0524476	0.222455	13
2	159548565	0.0594635	0.0454545	0.224045	10
2	159998565	0.0915175	0.144628	0.127261	11
2	161148565	0.125724	-0.0702479	-0.170472	11
2	161198565	0.121266	-0.0524476	-0.157699	13
2	161348565	0.280284	0.0719697	-0.277908	12
2	161398565	0.264352	0.0769231	-0.326097	13
2	161548565	0.18561	0.0769231	-0.399642	13
2	161598565	0.19429	0.0113636	-0.381415	12
2	162748565	0.108142	-0.05	-0.294669	10
2	163498565	0.168677	-0.163636	0.591113	10
2	163548565	0.179986	-0.179924	0.543155	24
2	163598565	0.141528	-0.132035	0.469163	21
2	163798565	0.15887	0.0363636	-0.406997	10
2	164248565	0.11836	-0.0954545	-0.483587	10
2	164398565	0.167727	-0.0454545	-0.757066	18
2	164448565	0.176557	-0.0294118	-0.652783	17
2	164898565	0.0553971	-0.0104895	-0.0671375	13
2	164948565	0.0584814	-0.0165289	0.0561088	11
2	165098565	0.0710276	-0.0661157	-0.303265	11
2	165148565	0.142238	-0.0828877	-0.303452	17
2	165298565	0.416252	0.297521	-0.313118	11
2	165348565	0.153089	0.0719697	-0.261632	12
2	165398565	0.0942488	-0.0034965	-0.290778	13
2	166648565	0.157758	0.0413223	0.549987	11
2	166698565	0.143771	-0.0413223	0.483497	11
2	168298565	0.0276855	0.00413223	-0.217526	11
2	168348565	0.0422954	-7.40126095538178e-18	-0.269326	15
2	169048565	0.181413	0.0247934	0.256047	11
2	169098565	0.139115	0.0867769	-0.00236927	11
2	169148565	0.0213178	-0.0265152	-0.501656	12
2	169198565	0.0419867	-0.0625	-0.454796	16
2	169248565	0.184131	0.0524476	-0.288244	13
2	169548565	0.11869	-0.123967	-0.215863	11
2	169598565	0.0720689	-0.0409091	-0.185523	10
2	169848565	0.179264	0.190909	0.307762	10
2	172148565	0.0887264	0.0113636	-0.540238	12
2	172298565	0.0574552	-0.0863636	-0.57557	10
2	172598565	0.0286047	-0.0363636	-0.225453	10
2	172648565	0.027541	-0.053719	-0.192946	11
2	172948565	0.199913	-0.122727	-0.37233	10
2	172998565	0.199913	-0.122727	-0.37233	10
2	178898565	0.271167	0.0340909	-0.319588	12
2	178948565	0.092307	-0.0681818	0.244723	18
2	178998565	0.107262	-0.0568182	0.327678	20
2	179048565	0.0754877	-0.00865801	0.351276	21
2	179098565	0.0653006	-0.0265152	0.452381	24
2	179148565	0.107032	0.020979	0.52526	13
2	179298565	0.11832	-0.0818182	0.142596	15
2	179348565	0.0831692	-0.0828877	0.0690945	17
2	179398565	0.03635	-0.0227273	-0.1726	20
2	179448565	0.0353189	0.00239234	-0.302899	19
2	179498565	0.0420173	-0.0113636	-0.194507	12
2	179648565	0.0488528	0.0413223	0.0609968	11
2	179698565	0.0172643	0.0206612	-0.0150672	11
2	180098565	0.0435128	-0.00162338	-0.624109	28
2	180148565	0.0847377	-0.0360502	-0.868902	29
2	180198565	0.130559	-0.020202	-1.16122	18
2	180248565	0.0690938	0.0721925	-1.07078	17
2	180298565	0.0488628	-0.00649351	-0.689848	14
2	180448565	0.0567323	-0.0227273	-0.0747845	10
2	180498565	0.0423752	0.0143541	-0.177893	19
2	180548565	0.0236057	0.030303	-0.249059	15
2	180598565	0.0603774	-0.0681818	-0.360414	10
2	180648565	0.187847	0.0113636	-0.369555	16
2	180698565	0.179755	0.0454545	-0.144102	16
2	180748565	0.0460971	-0.026738	0.0254254	17
2	180798565	0.0322519	-0.00478469	-0.0976896	19
2	180848565	0.0626769	-0.0198864	-0.190481	16
2	180898565	0.0710451	-0.0649351	-0.258298	14
2	180948565	0.0582309	-0.104545	-0.28881	10
2	181048565	0.178084	-0.0598086	-0.85345	19
2	181098565	0.183493	-0.0711462	-0.808608	23
2	181148565	0.145433	0.0363636	-0.655442	10
2	181448565	0.146437	-0.11157	0.0101108	11
3	3983781	0.115568	0.0318182	-0.711006	10
3	5333781	0.0240956	0	-0.403152	11
3	5383781	0.0373974	-0.020979	-0.10089	13
3	5933781	0.0419188	0.0416667	0.736065	12
3	5983781	0.0380869	-0.0030303	0.822541	15
3	6033781	0.0502605	-0.0636364	0.895155	10
3	7283781	0.160118	-0.204545	-0.081383	10
3	7533781	0.0274154	-9.24903509538546e-18	0.162697	12
3	7583781	0.0282768	-0.0123967	0.153709	11
3	8283781	0.0368652	-0.0227273	0.215959	10
3	8333781	0.0306836	-0.0136364	0.260894	10
3	8533781	0.0232709	-0.030303	-0.323634	15
3	8583781	0.0310368	0.0030303	-0.38537	15
3	9033781	0.152209	-0.00909091	-0.307195	10
3	9433781	0.137047	0.0181818	-0.61586	10
3	9833781	0.106642	0.0318182	-0.804363	10
3	9883781	0.112977	0.134298	-0.939248	22
3	9933781	0.0926767	0.131016	-0.948725	17
3	13733781	0.133474	-0.0165289	-0.507168	11
3	17983781	0.200191	0.119835	-0.299788	11
3	18033781	0.241378	0.172727	-0.384213	10
3	20833781	0.170485	0.0681818	-0.089497	12
3	20883781	0.185483	0.12013	-0.0846372	14
3	21733781	0.0486211	-0.0545455	-0.729123	10
3	22783781	0.165053	0.0619835	-0.690064	11
3	23083781	0.130555	0.0909091	-0.0850089	11
3	23133781	0.0874811	0.0227273	0.149026	16
3	23333781	0.0469527	-0.0699301	0.332242	13
3	23383781	0.0637428	-0.103306	0.350934	11
3	23733781	0.111366	0.012987	-0.451209	14
3	23783781	0.122739	0.0206612	-0.603038	11
3	27833781	0.0491655	-0.0284091	-0.228022	16
3	27883781	0.0905782	0.0681818	-0.0780991	26
3	27933781	0.136826	0.159091	0.223073	14
3	28183781	0.0766801	-0.127273	0.452386	10
3	28233781	0.0346332	-0.0328283	0.422242	18
3	28283781	0.0542744	0.0284091	0.425596	16
3	28333781	0.122573	-0.0502392	0.144227	19
3	28383781	0.12979	-0.12013	0.0329027	14
3	28933781	0.0876635	0.0162338	-0.28691	14
3	28983781	0.136216	0.0367965	-0.344098	21
3	29033781	0.17184	-0.0281385	-0.366243	21
3	29083781	0.191599	0.0194805	-0.254116	21
3	29133781	0.210096	0.0738636	-0.130706	16
3	30233781	0.0770646	-0.0340909	0.147225	12
3	30283781	0.0770532	-0.0454545	0.108077	11
3	30583781	0.07323	-0.0785124	-0.537129	11
3	30633781	0.122598	-0.0702479	-0.424663	11
3	32033781	0.204555	-0.122727	-0.672661	10
3	36233781	0.0442238	-0.00454545	-0.383304	10
3	36283781	0.0433625	0.00826446	-0.456235	11
3	37083781	0.165989	0.113636	-0.453829	10
3	37133781	0.0201495	0	-0.426028	10
3	37233781	0.0468449	-0.0330579	-0.266197	11
3	37683781	0.187007	0.0594406	-0.203076	13
3	37733781	0.165595	-0.00568182	-0.18796	16
3	38483781	0.118003	0.0292208	-0.336051	14
3	38533781	0.0755871	-0.03125	-0.328738	16
3	38583781	0.0416807	0.0034965	-0.177799	13
3	38633781	0.0473094	0.027972	-0.103031	13
3	38833781	0.0894284	0.00757576	0.637554	12
3	38883781	0.11921	-0.0265152	0.724396	12
3	39383781	0.0800707	0.0454545	0.602067	12
3	39733781	0.241527	-0.132867	-0.310549	13
3	39783781	0.162737	-0.030303	-0.248751	15
3	40433781	0.246558	0.0950413	0.106762	11
3	40483781	0.282671	0.0950413	0.203296	11
3	41233781	0.201768	0.013986	-0.860294	13
3	41283781	0.142979	-0.0848485	-0.539413	15
3	41333781	0.101179	-0.0874126	-0.254868	13
3	41383781	0.142221	-0.102273	-0.577836	12
3	41433781	0.129233	-0.101604	-0.766382	17
3	41483781	0.103642	-0.0357143	-0.737978	14
3	41783781	0.134334	-0.132231	-1.05165	11
3	41833781	0.115928	-0.0939394	-0.840332	15
3	42233781	0.205761	-0.168182	-1.25818	10
3	42283781	0.323629	-0.280303	-1.09339	12
3	42783781	0.0630016	-0.00826446	-0.77413	11
3	42833781	0.0527518	0.034965	-0.912302	13
3	43333781	0.145225	-0.0165289	-0.263704	11
3	43383781	0.182459	-0.0206612	-0.355916	11
3	44633781	0.254284	0.280992	0.260146	11
3	44683781	0.260178	0.285124	0.210944	11
3	44783781	0.216143	-0.140909	-0.0421466	10
3	44833781	0.171157	0.155303	-0.125002	12
3	45133781	0.23687	0.17803	-0.821536	12
3	45183781	0.243801	0.163636	-0.916446	10
3	45483781	0.0925149	-0.0590909	-0.874512	10
3	45533781	0.0731467	-0.0289256	-0.873102	11
3	46333781	0.0352431	-0.0227273	-0.327594	10
3	46383781	0.0440856	0.0162338	-0.11228	14
3	46433781	0.0387888	0.0189394	-0.0101594	12
3	46583781	0.0721729	-0.113636	0.154203	10
3	46633781	0.0626926	-0.0785124	0.170773	11
3	46733781	0.0280915	0.0289256	0.148544	11
3	46933781	0.104303	0.0413223	-0.024492	11
3	46983781	0.0821283	0.0636364	0.0714393	10
3	47733781	0.0915059	0.0606061	0.0790952	15
3	48433781	0.23628	0.0867769	0.0578232	11
3	48683781	0.313524	0.42803	0.251395	12
3	48833781	0.257908	0.222727	0.114939	10
3	48883781	0.15527	0.140496	0.0294221	11
3	48933781	0.0403216	0.0162338	0.298556	14
3	49733781	0.0249382	0.0409091	0.173594	10
3	50133781	0.0268473	0.0818182	-0.0371465	10
3	50183781	0.101369	0.213636	-0.144689	10
3	50733781	0.0540525	-0.0818182	0.124696	10
3	50783781	0.0742906	-0.136364	0.230286	10
3	51383781	0.0904196	-0.0265152	0.0114236	12
3	51433781	0.136562	0.0104895	0.0238145	13
3	51483781	0.134395	-0.0194805	0.308889	21
3	51533781	0.0920267	-0.0641711	0.358668	17
3	51583781	0.0590527	-0.0590909	0.120279	10
3	51633781	0.0762291	0.025974	0.0777369	14
3	51683781	0.128396	0.027972	-0.0876232	13
3	51733781	0.162486	-0.0034965	-0.344375	13
3	51883781	0.185741	-0.140909	-0.79151	10
3	51933781	0.0897616	0.0333333	-0.768707	15
3	51983781	0.103221	0.05	-0.62823	10
3	52433781	0.128252	-0.0378788	-0.41848	12
3	52483781	0.110173	-0.0909091	-0.312961	16
3	52533781	0.114354	-0.173554	-0.372869	11
3	52683781	0.109115	0.00826446	-0.189486	11
3	53183781	0.359	0.0227273	-0.321938	10
3	53733781	0.0996619	0.00909091	0.0877002	10
3	54633781	0.0379832	-0.0272727	0.209244	10
3	54733781	0.0391239	0.0206612	0.0679171	11
3	54783781	0.0646299	-0.0909091	-0.101417	12
3	54833781	0.140312	-0.133333	0.19696	15
3	54883781	0.138147	-0.0454545	0.376235	13
3	54933781	0.0715099	0	0.0677263	12
3	54983781	0.0959619	-0.0719697	-0.00657278	12
3	55083781	0.261861	0.0702479	0.010133	11
3	55133781	0.222626	0.0769231	-0.218498	13
3	56483781	0.0935055	-0.0636364	-0.421258	10
3	70033781	0.153874	0.0384615	-1.60727	13
3	73033781	0.0699852	-0.0318182	-0.440037	10
3	73083781	0.0662906	0.0104895	-0.180887	13
3	73133781	0.0666409	-0.00413223	0.142942	11
3	73833781	0.087367	-0.053719	0.0608167	11
3	76233781	0.143231	0.0984848	-0.00938841	12
3	79133781	0.106833	0.0272727	0.281259	10
3	79733781	0.0555605	-0.0909091	-0.823995	10
3	80133781	0.10064	-0.0818182	-0.89583	10
3	80933781	0.182287	0.0454545	-0.125348	10
3	81083781	0.127464	-0.122727	-0.161566	10
3	81133781	0.0915813	-0.102273	-0.000230103	16
3	81333781	0.0731688	0.00378788	0.210476	12
3	81383781	0.177554	0.0292208	0.0871765	14
3	82983781	0.265464	0.170455	-0.617885	12
3	83033781	0.277116	0.136364	-0.709049	18
3	83783781	0.0600958	-0.00909091	-0.441013	10
3	85233781	0.172061	0.113636	-0.335005	12
3	85283781	0.0266159	-0.0272727	-0.348339	10
3	85333781	0.0325053	0.00826446	-0.279314	11
3	85383781	0.0370967	-0.0121212	-0.22602	15
3	85433781	0.0515615	0.00606061	-0.195193	15
3	85483781	0.047637	0.0818182	-0.422541	15
3	85533781	0.133677	0.0858586	-0.49513	18
3	85583781	0.183623	0.069697	-0.452442	15
3	85633781	0.0991506	-0.0909091	-0.536837	19
3	85683781	0.0865562	-0.0581818	-0.344676	25
3	85733781	0.0607753	0.0151515	0.150069	24
3	85783781	0.0443294	-0.00324675	0.428482	14
3	85883781	0.072331	-0.0950413	-0.13791	11
3	86183781	0.0215538	0.00909091	0.0702495	10
3	86283781	0.0254061	0.0123967	0.0957788	11
3	86433781	0.0391417	0.0123967	0.11323	11
3	86583781	0.0555964	-0.0826446	-0.254537	11
3	86633781	0.0367237	-0.0413223	-0.260523	11
3	86783781	0.0891683	0.0590909	-0.46094	10
3	86883781	0.038612	-0.00909091	0.130434	10
3	86933781	0.0352867	-0.0272727	0.13896	10
3	87483781	0.0349939	0.1	0.454726	10
3	87533781	0.0313274	0.0772727	0.569498	10
3	87583781	0.0521126	0.136364	0.612149	11
3	87633781	0.142932	0.143939	0.571628	12
3	87933781	0.106423	-0.145455	0.211943	10
3	88433781	0.0458371	-0.00413223	0.337778	11
3	88483781	0.0440291	0.0123967	0.370199	11
3	88683781	0.0533584	0.00454545	0.407991	10
3	88833781	0.0695364	-0.0181818	0.312022	10
3	88933781	0.0700032	-0.0578512	0.34788	11
3	88983781	0.0865323	-0.0530303	0.323207	12
3	89383781	0.0405725	-0.0227273	0.0227697	14
3	89433781	0.0362299	-0.0526316	-0.247802	19
3	89483781	0.145082	-0.184659	-0.552728	16
3	89983781	0.0378129	-0.041958	-0.0516766	13
3	90033781	0.0384091	-0.0247934	-0.027988	11
3	90383781	0.0216266	0.0255682	-1.0444	16
3	90433781	0.0201092	0.0174825	-1.04205	13
3	91083781	0.0414484	-0.0454545	-0.363487	12
3	91133781	0.0340336	-0.0590909	-0.362461	10
3	91983781	0.366772	0.18595	-1.03313	11
3	92133781	0.0892613	-0.0619835	-1.09521	11
3	92233781	0.117328	-0.0772727	-0.364963	10
3	92283781	0.0835846	-0.0113636	-0.196685	16
3	92333781	0.0325356	0.0340909	0.164632	12
3	92433781	0.0488015	-0.0189394	0.414723	12
3	92483781	0.0503001	-0.00378788	0.454914	12
3	95183781	0.0607982	0.0590909	-0.268292	10
3	95233781	0.0545411	0.0492424	-0.266973	12
3	95333781	0.134837	0.05	-0.563449	10
3	95383781	0.127865	0.0649351	-0.70607	14
3	95433781	0.113361	0.157576	-0.65242	15
3	95483781	0.0959801	0.132231	-0.554594	11
3	95533781	0.072584	-0.0636364	-0.590091	10
3	95583781	0.0836115	-0.109091	-0.685214	10
3	95633781	0.106632	0.0227273	-0.748036	12
3	95683781	0.101971	0.0578512	-0.699435	11
3	95783781	0.0836022	-0.0606061	-0.652991	12
3	95833781	0.116779	-0.103896	-0.653024	14
3	95883781	0.0764527	-0.0702479	-0.665381	11
3	96083781	0.17157	0.181818	-0.45117	10
3	96683781	0.0789113	-0.0030303	-0.169709	15
3	96733781	0.0724903	0.013369	-0.287038	17
3	96783781	0.0182029	0.00757576	-0.059066	18
3	96833781	0.0178891	0.013986	0.0544932	13
3	96933781	0.0576487	-0.0743802	-0.0973916	11
3	96983781	0.0773831	-0.131818	-0.149831	10
3	97233781	0.0390792	-0.0330579	-0.182445	11
3	97283781	0.0390792	-0.0330579	-0.182445	11
3	97383781	0.0420329	0.0340909	-0.274244	16
3	97433781	0.0353476	0.0681818	-0.475333	14
3	97483781	0.143883	-0.163636	-0.433262	10
3	97533781	0.140131	-0.0757576	-0.738951	12
3	97583781	0.0853285	0.122378	-0.814187	13
3	97633781	0.0879491	0.0727273	-0.660159	15
3	97683781	0.102173	0.0284091	-0.406362	24
3	97733781	0.10487	-0.00568182	-0.303449	24
3	97783781	0.0809895	-0.102273	-0.258085	12
3	97933781	0.0643376	-0.0545455	-0.153897	15
3	97983781	0.0672491	-0.0661157	-0.0798409	11
3	98033781	0.0480164	-0.0363636	-0.0163792	10
3	98083781	0.0776475	-0.0782828	-0.0678619	18
3	98133781	0.0837941	-0.0393939	-0.112206	15
3	98183781	0.0313702	0.0227273	-0.273401	16
3	98233781	0.0190015	-0.00826446	-0.335955	11
3	98583781	0.256041	0.0743802	-0.0119813	11
3	98633781	0.183929	0.047619	-0.0319507	21
3	98683781	0.0908711	-0.0289256	-0.0387337	22
3	98733781	0.0616815	-0.0416667	0.023675	12
3	98933781	0.0613247	0.0681818	0.0340832	10
3	98983781	0.101343	-0.0427807	0.287286	17
3	99033781	0.0935057	-0.0426136	0.49064	16
3	99083781	0.100625	-0.0151515	0.475103	15
3	99133781	0.150947	-0.0599174	0.277483	22
3	99183781	0.158894	-0.0584416	0.130816	14
3	99283781	0.109329	-0.123967	-0.206365	11
3	99333781	0.108043	-0.0681818	-0.465991	18
3	99383781	0.098647	-0.0170455	-0.560219	16
3	99433781	0.135337	0.143541	-0.713466	19
3	99483781	0.129447	0.143182	-0.682503	20
3	99533781	0.104325	0.0367965	-0.54513	21
3	99583781	0.0854984	0.0272727	-0.524548	25
3	99633781	0.0534558	-0.0165289	-0.483449	22
3	99683781	0.0428166	-0.0240642	-0.404003	17
3	99733781	0.0271943	0.0189394	-0.362265	12
3	99783781	0.0250636	-0.013369	-0.466672	17
3	99833781	0.0219844	-0.027972	-0.539658	13
3	99933781	0.0645404	0.0104895	-0.509101	13
3	99983781	0.0857094	-1.10988421144625e-17	-0.535339	10
3	100033781	0.0761058	0.00757576	-0.400216	12
3	100083781	0.0664365	0.0427807	-0.518976	17
3	100133781	0.0286439	0.00956938	-0.60653	19
3	100183781	0.0220518	-0.0126263	-0.555857	18
3	100233781	0.03676	-0.0340909	-0.481748	12
3	100283781	0.0280143	-0.0189394	-0.33638	12
3	100533781	0.0685248	-0.0427807	-1.25668	17
3	100583781	0.0997367	-0.0561497	-1.34113	17
3	100783781	0.119426	-0.129371	-1.02643	13
3	100833781	0.142713	-0.0594406	-1.28044	13
3	100883781	0.117493	0.132231	-1.2335	11
3	100983781	0.0285081	-0.0289256	-0.750022	11
3	101033781	0.0397267	0.0487013	-0.74367	14
3	101083781	0.0406217	0.0606061	-0.845904	12
3	101483781	0.367942	-0.0772727	-0.540149	10
3	101533781	0.31241	-0.0643939	-0.548014	12
3	101733781	0.0805577	-0.0874126	-0.149918	13
3	101783781	0.0409891	0.00478469	-0.0918839	19
3	101833781	0.0460171	-0.0191388	-0.26339	19
3	101883781	0.0651585	-0.0363636	-0.419736	20
3	101933781	0.0661799	0.013369	-0.32638	17
3	101983781	0.0353332	0.0636364	-0.269921	10
3	102033781	0.0646376	-0.0151515	-0.20199	24
3	102083781	0.0716682	-0.00206612	-0.150393	22
3	102133781	0.0474715	0.0244755	-0.0196729	13
3	102183781	0.03704	0.00974026	-0.0990744	14
3	102283781	0.0408427	0.0272727	-0.231704	15
3	102333781	0.031831	0.00284091	-0.13061	16
3	102383781	0.0227954	0.0227273	-0.0139488	10
3	102533781	0.0598346	-0.0244755	-0.415027	13
3	102583781	0.0659916	-0.0181818	-0.408705	10
3	102983781	0.0495147	0.0174825	-0.490412	13
3	103033781	0.0394558	-1.00917045395781e-17	-0.373945	11
3	103133781	0.0324825	0.0181818	-0.421495	10
3	103183781	0.0611304	-0.00568182	-0.552646	16
3	103233781	0.0668878	-0.0244755	-0.559532	13
3	103383781	0.056707	0.0833333	-0.356639	12
3	103433781	0.0518922	0.0287081	-0.288719	19
3	103483781	0.0362265	-0.0247934	-0.198255	11
3	103583781	0.127907	0.0151515	0.115023	12
3	103633781	0.0770396	-0.0151515	0.386255	15
3	103683781	0.0588525	-2.96041403197167e-17	0.408939	15
3	103933781	0.0631064	-0.0619835	0.479226	11
3	103983781	0.0876822	-0.0568182	0.470979	12
3	104033781	0.0934791	0.0104895	0.495917	13
3	104083781	0.119155	0.0159091	0.430816	20
3	104133781	0.134472	-0.0378788	0.363784	18
3	104183781	0.0949467	-0.0833333	0.347873	12
3	104483781	0.0306202	0.0545455	0.394756	10
3	104583781	0.0601872	-0.0318182	-0.0845207	10
3	104633781	0.0725096	-0.0136364	-0.250568	10
3	104833781	0.0868241	-0.0136364	0.0454025	10
3	104933781	0.0588792	-0.0104895	0.164519	13
3	104983781	0.0886412	0.0194805	-0.0412275	21
3	105033781	0.110425	-0.0181818	-0.357993	15
3	105183781	0.0387517	-0.05	-0.628576	10
3	105233781	0.0366365	0.0151515	-0.649628	15
3	105283781	0.166781	0.0833333	-0.702835	12
3	105333781	0.142703	0.0769231	-0.650312	13
3	105383781	0.0500742	-0.0126263	-0.671143	18
3	105433781	0.049075	-0.0347594	-0.585688	17
3	105483781	0.0311449	-0.00826446	-0.393195	11
3	105583781	0.0293629	-0.0416667	-0.032585	12
3	105633781	0.0203865	0.00974026	-0.0603053	14
3	105683781	0.0395808	-0.00606061	-0.151351	15
3	105733781	0.138087	-0.120455	-0.175604	20
3	105783781	0.172023	-0.0861244	-0.302762	19
3	106233781	0.167577	0.164336	-0.761887	13
3	106333781	0.143276	0.212121	-0.487131	12
3	106383781	0.118534	0.117424	-0.376954	12
3	106783781	0.0758499	-0.0867769	-0.0906204	11
3	106833781	0.0645797	-0.0584416	-0.040117	14
3	106883781	0.0470471	0.00956938	-0.0142926	19
3	106933781	0.055544	0.0162338	-0.0507237	14
3	107033781	0.140622	-0.143357	-0.289802	13
3	107083781	0.173143	-0.09375	-0.297167	16
3	107133781	0.118866	0.0454545	-0.0609795	12
3	107183781	0.039773	0.053719	0.185665	11
3	107233781	0.0398301	0.0454545	0.337503	13
3	107283781	0.0428079	-0.0212121	0.385908	15
3	107333781	0.0537144	-0.0616883	0.186945	14
3	107383781	0.0663841	0.0194805	-0.0124176	14
3	107433781	0.068179	0.0606061	0.0316586	12
3	107483781	0.106458	-0.0545455	0.0449854	15
3	107533781	0.104892	-0.0666667	-0.0202902	15
3	107583781	0.0395352	0.0289256	-0.217336	11
3	107633781	0.0459526	0.0227273	-0.404181	12
3	107683781	0.25289	0.307692	-0.528562	13
3	107933781	0.0515572	-0.0340909	-0.307367	12
3	107983781	0.0428705	-0.041958	-0.278619	13
3	108283781	0.0669594	0.0123967	-0.231072	11
3	108333781	0.0724849	-0.0378788	-0.381747	12
3	108383781	0.0515645	-0.0454545	-0.29887	12
3	108433781	0.0420961	-0.0136364	-0.199282	10
3	108533781	0.0910255	-0.0247934	-0.0381135	11
3	108583781	0.0505328	-0.0515152	0.0222559	15
3	108633781	0.0420156	-0.00649351	-0.148637	14
3	108733781	0.0416051	0.0247934	-0.32387	11
3	108783781	0.0771295	0.0143541	-0.395593	19
3	108833781	0.0989758	0.0252525	-0.349355	18
3	108883781	0.0769697	0.053719	-0.169244	11
3	108983781	0.0812124	-0.0785124	0.0318203	11
3	109183781	0.0734266	0.0661157	0.00192444	11
3	109233781	0.0657478	-0.0384615	-0.113595	13
3	109283781	0.0950995	-0.05	-0.209123	10
3	109333781	0.0914748	-0.0779221	-0.453091	14
3	109383781	0.0765035	-0.0738636	-0.46509	16
3	109433781	0.047619	-0.00909091	-0.34681	10
3	109483781	0.0333333	0.0272727	-0.328275	10
3	109533781	0.0391515	0.0314685	-0.402552	13
3	109583781	0.0534522	0.0454545	-0.434234	10
3	109783781	0.0827731	-0.0227273	-0.375991	12
3	109833781	0.106193	-0.0636364	-0.701255	15
3	109883781	0.0785165	-0.0176768	-0.929267	18
3	109933781	0.0632091	0.0519481	-0.755367	14
3	110333781	0.0959251	-0.0545455	0.245825	10
3	110383781	0.0630968	-0.0227273	0.307547	10
3	110483781	0.0678467	-0.034965	-0.250276	13
3	110533781	0.0838083	-0.0785124	-0.465367	11
3	110683781	0.130554	-0.109091	-0.21697	10
3	110833781	0.0494432	0.00413223	0.22013	11
3	110933781	0.0767225	-0.0909091	0.147412	10
3	110983781	0.0664662	-0.0878788	0.0962215	15
3	111033781	0.0358996	-0.0409091	0.0850731	10
3	111083781	0.0602575	-0.030303	0.259019	12
3	111133781	0.0787373	-0.0710227	0.381239	16
3	111183781	0.0671062	-0.0818182	0.404845	10
3	111533781	0.0433245	0.05	-0.210964	10
3	112033781	0.137626	-0.140909	-0.625119	10
3	112083781	0.118982	-0.0954545	-0.653709	10
3	112283781	0.0828242	-0.0495868	-0.87291	11
3	112333781	0.0406504	0.0136364	-0.862011	10
3	112433781	0.177122	-0.0954545	-0.918193	10
3	112733781	0.108935	0.0194805	-0.820975	14
3	112783781	0.0814086	-0.0578512	-0.818406	11
3	113583781	0.223365	-0.103306	-1.92631	11
3	113633781	0.126577	-0.0244755	-2.12468	13
3	113733781	0.377379	-0.397727	-2.29733	12
3	113783781	0.338942	-0.363636	-2.18347	16
3	113833781	0.205536	-0.0636364	-1.80531	10
3	113883781	0.101169	0.038961	-1.75421	14
3	113933781	0.0889335	-0.0165289	-1.72024	11
3	114033781	0.323739	-0.309917	-1.33828	11
3	114183781	0.314991	-0.0606061	-1.14996	12
3	114233781	0.252733	-0.181818	-1.0132	11
3	114433781	0.118322	-0.115702	-0.69697	11
3	114483781	0.0834423	-0.0454545	-0.836088	14
3	114583781	0.0966378	-0.0511364	-0.911081	16
3	114633781	0.0598	-0.00606061	-0.761644	15
3	114733781	0.172789	-0.101399	-0.584025	13
3	114783781	0.121172	-0.0189394	-0.511511	12
3	114833781	0.0799232	-0.0666667	-0.534629	15
3	114883781	0.09409	-0.0795455	-0.588217	12
3	114983781	0.139494	-0.0874126	-0.526055	13
3	115033781	0.145992	-0.0775401	-0.540151	17
3	115283781	0.117701	-0.170996	-1.20916	21
3	115333781	0.0970725	-0.123106	-1.11364	24
3	115383781	0.0447783	-0.00284091	-0.458432	16
3	115433781	0.0483643	-0.0197628	-0.236055	23
3	115483781	0.040021	-0.026738	-0.173537	17
3	115533781	0.0214101	0.0265152	-0.255101	12
3	115583781	0.0192189	0.00826446	-0.268387	11
3	115633781	0.030904	0.0409091	-0.54252	10
3	115783781	0.102286	-0.0804196	-0.691284	13
3	115833781	0.129974	-0.123377	-1.05511	14
3	115883781	0.100403	-0.0616883	-1.05744	14
3	115933781	0.107692	-0.0636364	-0.865949	10
3	116183781	0.0393264	0.0174825	-0.751212	13
3	116233781	0.0679578	0.013986	-0.789804	13
3	116283781	0.0596409	0.025974	-0.582482	14
3	116333781	0.108021	0.0314685	-0.287968	13
3	116383781	0.122508	0.00909091	-0.214701	10
3	116433781	0.0526038	-0.0181818	-0.397862	10
3	116483781	0.170265	-0.0613636	-0.421995	20
3	116533781	0.188169	-0.0481283	-0.450599	17
3	116583781	0.082492	0.0584416	-0.9687	14
3	116633781	0.0900752	0.0909091	-1.09271	13
3	116833781	0.114847	-0.0227273	-0.940026	18
3	116883781	0.0426986	0.0030303	-0.99467	15
3	116933781	0.036427	0.013986	-1.04406	13
3	116983781	0.0652996	-0.062201	-1.13323	19
3	117033781	0.0853149	-0.0804196	-1.18938	13
3	117133781	0.0642688	-0.0795455	-0.957254	12
3	117183781	0.0564535	0.0162338	-0.808031	14
3	117233781	0.0672211	0.0272727	-0.531635	10
3	117483781	0.0595277	-0.0371901	-0.300828	11
3	117533781	0.0558279	-0.0181818	-0.379114	10
3	117783781	0.0666897	-0.0454545	-0.935905	12
3	117833781	0.0347441	-0.0151515	-1.05303	12
3	117883781	0.159309	0.0551948	-0.83716	14
3	117933781	0.232707	-0.0727273	-0.722902	15
3	117983781	0.159138	-0.209091	-0.803976	10
3	118033781	0.0354358	-0.0181818	-0.938023	10
3	118133781	0.174479	-0.0227273	-0.73684	10
3	118183781	0.123494	0.1	-0.819989	10
3	118383781	0.0624596	0.0378788	-1.26605	12
3	118433781	0.0705613	0.0289256	-1.23074	11
3	118533781	0.069247	-0.0181818	-0.904162	10
3	118583781	0.0580892	-0.0495868	-0.850796	11
3	118883781	0.0454339	0.00699301	-1.15616	13
3	118933781	0.0473521	0.0123967	-1.11136	11
3	119033781	0.125226	0.0454545	-1.02229	12
3	119233781	0.090976	-0.053719	-0.910623	11
3	119283781	0.153467	0.00568182	-1.15745	16
3	119333781	0.207325	0.0524476	-1.19491	13
3	119383781	0.205447	0.188811	-0.749455	13
3	119433781	0.301462	0.125874	-0.7341	13
3	121183781	0.10588	-0.128099	0.399232	11
3	121683781	0.16941	0.0492424	0.168977	12
3	121733781	0.123701	0.0136364	0.276283	10
3	121783781	0.0885123	-0.030303	0.353547	12
3	121833781	0.059484	0.0526316	0.487787	19
3	121883781	0.0819484	0.0292208	0.508045	14
3	122083781	0.0558827	0.0272727	0.40961	10
3	122233781	0.0901274	1.84924233044559e-17	0.639257	12
3	122783781	0.135411	-0.102273	-0.252895	12
3	122833781	0.12459	-0.129545	0.0944365	20
3	122883781	0.120585	-0.0944056	0.475139	13
3	123183781	0.0917534	-0.140496	0.415529	11
3	124733781	0.185842	0.11157	0.110599	11
3	125383781	0.0845051	0.00699301	0.0788294	13
3	125433781	0.0919091	0.0151515	0.125174	12
3	125783781	0.0858117	-0.0767045	0.742367	16
3	125833781	0.058537	-0.0808081	0.749857	18
3	125883781	0.0432663	0.00606061	0.660458	15
3	125933781	0.0399912	0.0227273	0.646239	12
3	125983781	0.0482196	-0.0369318	0.482223	16
3	126033781	0.100466	0.0181818	0.361694	25
3	126083781	0.119912	0.0757576	0.0841194	18
3	126133781	0.105133	0.0174825	-0.285588	13
3	127033781	0.152181	0.103306	0.0999998	11
3	127083781	0.130126	0.0909091	0.106609	10
3	127483781	0.0893015	0.0242424	-0.127636	15
3	127533781	0.105204	0.00974026	-0.150579	14
3	127683781	0.113437	-0.15	-0.0882113	10
3	127733781	0.18129	-0.127273	0.31874	10
3	127783781	0.153134	-0.00413223	0.582762	11
3	127833781	0.0972184	0.0559441	0.572569	13
3	127883781	0.10615	0.0227273	0.531561	14
3	127933781	0.110745	-0.0357143	0.473974	14
3	127983781	0.107952	-0.0174825	0.455774	13
3	128033781	0.120258	-0.0590909	0.395645	10
3	128233781	0.0602216	-0.0330579	0.434981	11
3	128333781	0.0941767	0.0454545	0.429655	10
3	128383781	0.0604861	0.0545455	0.392888	10
3	128833781	0.0923279	0.106061	0.441292	12
3	128983781	0.0581775	0.0265152	0.063771	12
3	129033781	0.0788949	0.0181818	0.0943628	10
3	129433781	0.0848144	-0.0524476	0.511351	13
3	129483781	0.116057	-0.0743802	0.483657	11
3	130233781	0.165897	0.05	-0.427209	10
3	130283781	0.14723	-0.013986	-0.441801	13
3	131283781	0.10468	-0.136364	0.590697	14
3	131483781	0.0700956	-0.0616883	0.519004	14
3	131833781	0.0805748	-0.0551948	0.0824956	14
3	131883781	0.025973	-0.0244755	-0.241974	13
3	132533781	0.0937952	-0.100649	-0.0606726	14
3	133383781	0.0841098	-0.0454545	-0.194667	11
3	133733781	0.0930849	-0.159091	-0.357977	10
3	134933781	0.0535565	-0.0950413	0.216057	11
3	134983781	0.0509393	-0.041958	0.163776	13
3	135033781	0.0575749	0.0727273	0.226633	15
3	135083781	0.0601166	0.104545	0.335538	10
3	135183781	0.143509	0.0206612	0.616989	11
3	135233781	0.0807423	0.0034965	0.51604	13
3	135283781	0.0806803	0.0429293	0.451426	18
3	135333781	0.0941899	0.0094697	0.438052	24
3	135383781	0.0927433	-0.0719697	0.373291	12
3	135483781	0.122257	-0.0314685	0.925977	13
3	135533781	0.112234	-0.159091	0.878871	16
3	135583781	0.0955299	-0.123967	0.533955	11
3	135733781	0.0684803	-0.104545	0.0171017	10
3	135783781	0.0569644	-0.0136364	-0.199756	10
3	135833781	0.0805452	-0.00909091	-0.0286987	10
3	136983781	0.203605	-0.159091	-0.0277408	10
3	137033781	0.152005	-0.178788	-0.133654	15
3	137083781	0.118392	-0.15	-0.101632	10
3	137483781	0.146832	0.0944056	0.0791802	13
3	137683781	0.126173	0.0136364	0.0204973	10
3	138083781	0.0682036	-0.0991736	-0.158692	11
3	138583781	0.046307	0.0314685	-0.0115908	13
3	138633781	0.0458244	-0.0454545	-0.00561556	15
3	138683781	0.0511696	-0.0242424	-0.045764	15
3	138733781	0.0817156	-0.0804196	-0.176748	13
3	139183781	0.136399	-0.00826446	-0.584203	11
3	139233781	0.142964	0.0871212	-0.688399	12
3	139283781	0.138479	0.0559441	-0.543526	13
3	139333781	0.146628	-0.0629371	-0.389985	13
3	139533781	0.139806	-0.094697	-0.477644	12
3	139583781	0.104905	-0.030303	-0.467229	12
3	139633781	0.111551	-0.0123967	-0.345695	11
3	139683781	0.116985	0.0519481	-0.494715	14
3	139733781	0.170566	0.126623	-0.639003	14
3	139783781	0.208403	0.131818	-0.419712	10
3	139833781	0.12886	0.14876	-0.271424	11
3	139883781	0.115385	0.0681818	-0.300115	10
3	139933781	0.139773	-0.0614973	-0.244928	17
3	139983781	0.135373	-0.0704545	-0.294237	20
3	140033781	0.114046	0.034965	-0.445797	13
3	140183781	0.212405	-0.0909091	-0.504365	17
3	140233781	0.238788	-0.207071	-0.504181	18
3	140283781	0.185507	-0.19697	-0.361755	15
3	140333781	0.147474	-0.127273	-0.141546	10
3	140533781	0.0781671	-0.0643939	0.00361125	12
3	140583781	0.118664	-0.0454545	0.121955	11
3	140733781	0.082457	0.00413223	0.072164	11
3	140783781	0.082457	0.00413223	0.0372066	11
3	140883781	0.0459176	-1.00966327312713e-17	-0.015329	11
3	140933781	0.0233892	0.017316	0.122936	21
3	140983781	0.0134049	0.00909091	0.320298	20
3	141033781	0.0513427	-0.0030303	0.451404	15
3	141083781	0.0953435	-0.0559441	0.339533	13
3	141133781	0.194866	0.0151515	0.154755	12
3	141233781	0.124557	0.05	0.262302	10
3	141383781	0.115011	0.0492424	0.115607	12
3	141483781	0.0751549	-0.041958	-0.0585497	13
3	141533781	0.0762108	-0.0559441	0.120713	13
3	141583781	0.0884545	0.0030303	0.0243783	15
3	141633781	0.114181	0.0393939	-0.0382061	15
3	141683781	0.161989	0.0802139	-0.0174604	17
3	141733781	0.145527	0.0481283	0.0320115	17
3	141933781	0.0548893	-0.0227273	0.0946757	12
3	142083781	0.192017	-0.133523	0.199132	16
3	142133781	0.175758	-0.0878788	0.277187	15
3	142333781	0.262539	0.286713	0.837835	13
3	142383781	0.241112	0.1875	0.765158	16
3	142433781	0.181632	0.0294118	0.863201	17
3	142483781	0.215483	-0.00826446	0.788444	11
3	142583781	0.109764	0.0653409	0.579606	16
3	142633781	0.104945	0.0287081	0.207201	19
3	142683781	0.105003	-0.0539773	-0.271719	16
3	142733781	0.116186	-0.0174825	-0.275597	13
3	143233781	0.19493	-0.136364	-0.513784	12
3	143283781	0.219983	-0.0357143	-0.332914	14
3	143383781	0.0453012	-0.0551948	0.20194	14
3	143433781	0.075804	-0.0625	0.189926	24
3	143483781	0.108837	-0.0505051	0.116398	18
3	143633781	0.0413977	0.00909091	-0.442486	10
3	143683781	0.0426816	0.0136364	-0.48786	10
3	143733781	0.0624329	0.0681818	-0.975034	10
3	143783781	0.0606016	-0.00505051	-0.975012	18
3	143833781	0.141003	-0.0454545	-0.843601	14
3	144033781	0.144336	-0.0454545	-0.454517	14
3	144083781	0.0968122	-0.0334928	-0.298191	19
3	144133781	0.0249537	2.08166817117217e-17	-0.106173	16
3	144283781	0.03314	-0.0909091	0.306477	10
3	144333781	0.261404	0.11157	0.303179	11
3	144633781	0.209635	-0.094697	-0.490423	12
3	144783781	0.114902	0.0568182	0.0396759	12
3	144833781	0.0935298	0.0142045	0.0400257	16
3	144883781	0.123948	-0.0454545	0.167964	13
3	144933781	0.135206	0.0034965	0.193588	13
3	144983781	0.192341	-0.0941558	-0.146077	14
3	145033781	0.219753	-0.181818	-0.191754	15
3	145083781	0.1563	-0.0909091	-0.0372561	11
3	145833781	0.0738911	0.0772727	-0.0505507	10
3	146233781	0.0721125	0.104545	0.0659989	10
3	146683781	0.137196	-0.106061	-0.805382	12
3	146733781	0.0547821	-0.025974	-0.942965	14
3	146783781	0.0842337	-0.00454545	-0.977808	10
3	147333781	0.0952531	0.0909091	0.0797977	10
3	147383781	0.112356	0.140909	0.0652151	10
3	147533781	0.116733	-0.143939	0.22453	12
3	147583781	0.145433	-0.194215	0.218591	11
3	147733781	0.114994	-0.0206612	0.377396	11
3	147833781	0.0633415	-0.00909091	0.258052	10
3	147983781	0.18402	-0.131818	0.0114554	10
3	150883781	0.068507	-0.0265152	0.571404	12
3	150933781	0.0609547	-0.0272727	0.484801	15
3	151433781	0.333485	-0.0123967	0.145337	11
3	153083781	0.123563	0.0363636	0.505399	10
3	153433781	0.220923	-0.0289256	1.79897	11
3	153483781	0.213915	0.104545	1.49124	10
3	153533781	0.157848	-0.00378788	1.22283	12
3	153833781	0.306818	0.189394	0.998479	12
3	153883781	0.163831	0.117424	1.18416	12
3	154083781	0.175879	-0.0416667	1.38845	12
3	154133781	0.154221	0.00826446	1.29411	11
3	154383781	0.0235479	0	0.673864	11
3	154533781	0.0426883	-0.0123967	0.741293	11
3	154583781	0.0448239	0.00413223	0.733131	11
3	154983781	0.141395	0.0909091	1.10549	10
3	156333781	0.217793	0	0.67603	11
3	156533781	0.135163	-0.190909	0.80177	10
3	156683781	0.116109	0.00454545	0.324267	10
3	156733781	0.103976	-1.10968092353891e-17	0.558588	10
3	156833781	0.190092	0.030303	0.286362	12
3	156883781	0.168603	-0.0378788	0.042887	12
3	157583781	0.106751	-0.0227273	0.957352	10
3	157633781	0.152636	-0.0454545	0.910518	12
4	9241393	0.0990262	-0.020979	-0.538406	13
4	9291393	0.0763139	-0.113636	-0.525939	12
4	9341393	0.0943791	-0.111888	-0.339997	13
4	10891393	0.106065	-0.145455	0.00799675	10
4	12341393	0.249474	-0.168182	-0.127072	10
4	12441393	0.455688	-0.48951	0.282426	13
4	12491393	0.426348	-0.426407	0.281666	21
4	12541393	0.396269	-0.131818	0.270657	10
4	12641393	0.210741	-0.0545455	0.411294	10
4	15041393	0.0535622	-0.00699301	-0.258824	13
4	15091393	0.0524214	-0.00505051	-0.322708	18
4	15141393	0.0778845	0.00606061	-0.392029	15
4	15191393	0.0545864	0.0371901	-0.543518	11
4	15691393	0.048456	-0.00909091	0.250364	10
4	15841393	0.0307128	-0.048951	-0.148597	13
4	15891393	0.0302901	-0.0568182	-0.0563418	12
4	16441393	0.141465	0.0568182	-0.074962	12
4	16591393	0.148139	-0.0454545	0.18468	11
4	17291393	0.207434	0.113636	0.257942	10
4	17741393	0.125337	0.0590909	-0.921254	10
4	18341393	0.219554	0.190909	-0.806904	10
4	25941393	0.20581	-0.0636364	-0.402605	10
4	26291393	0.26853	-0.0909091	-0.56581	10
4	26341393	0.26328	-0.206612	-0.584887	11
4	29191393	0.0708586	-0.177273	-0.256874	10
4	33291393	0.0846539	-0.136364	-0.0753364	10
4	33841393	0.162954	0.107438	-0.910335	11
4	33891393	0.192884	0.136364	-0.766981	10
4	39591393	0.153512	0.108392	-0.572284	13
4	39641393	0.134212	0.113636	-0.550603	12
4	44991393	0.0974718	-0.104545	0.0647288	10
4	45041393	0.0924101	-0.0495868	0.0835377	11
4	45291393	0.0987513	0.00413223	-0.165115	11
4	45441393	0.135878	0.0909091	-0.642287	13
4	45491393	0.172103	0.0668449	-0.67562	17
4	45691393	0.100865	-0.0530303	-0.650281	12
4	45741393	0.116075	-0.0643939	-0.237004	12
4	45941393	0.0641434	-0.00699301	-0.345093	13
4	45991393	0.0544282	-0.0113636	-0.507457	16
4	46141393	0.121895	-0.107438	-0.628436	11
4	46191393	0.0793644	-0.0984848	-0.735728	12
4	46241393	0.0759502	0.0409091	-0.669727	10
4	47091393	0.11115	-0.0495868	0.411606	11
4	47541393	0.0807471	-0.102273	-0.371032	12
4	47591393	0.0631284	-0.0165289	-0.300005	11
4	47841393	0.0723594	0.0104895	-0.501983	13
4	48041393	0.196936	-0.122727	-0.049914	10
4	48091393	0.0812478	-0.0619835	0.131961	11
4	48691393	0.0760306	-0.0357143	-0.295198	14
4	48741393	0.0690601	-0.0561497	-0.244387	17
4	48991393	0.124628	0.00454545	-0.0290495	10
4	49141393	0.181968	-0.0833333	0.195787	12
4	49191393	0.177967	-0.0206612	0.147326	11
4	49241393	0.204007	0.140152	0.280798	12
4	49291393	0.188174	0.140909	0.448281	10
4	49541393	0.194774	-0.030303	-1.22452	15
4	49591393	0.203986	-0.138756	-1.58156	19
4	49641393	0.197923	-0.0944056	-1.77752	13
4	49691393	0.039308	-0.0413223	-1.53276	11
4	49941393	0.0990924	-0.17803	-1.49448	12
4	52941393	0.318235	0.0871212	-0.482741	12
4	53491393	0.110572	-0.0636364	-0.0980445	10
4	53891393	0.13505	0.0545455	-0.102723	10
4	53941393	0.121982	0.0151515	-0.104611	12
4	54041393	0.163198	-0.0664336	-0.233151	13
4	54091393	0.15651	-0.101399	-0.371295	13
4	54741393	0.143583	-0.053719	-0.611389	11
4	54791393	0.135556	-0.0559441	-0.598427	13
4	54941393	0.0571424	-0.0409091	-0.528231	10
4	55841393	0.0973839	0.0495868	0.176513	11
4	55891393	0.0949449	0.0785124	0.211438	11
4	56041393	0.12635	-0.0681818	0.059297	10
4	56241393	0.0663528	0.0590909	-0.235528	10
4	57041393	0.0739296	0.0699301	0.013654	13
4	57091393	0.064867	0.0643939	0.0454777	12
4	58291393	0.163775	-0.0530303	-0.181951	12
4	65491393	0.0833686	0.0244755	-0.4643	13
4	65691393	0.0428628	-0.0272727	-0.23923	15
4	65741393	0.0475731	0.0136364	-0.242702	10
4	66041393	0.0348324	0.00649351	-0.0371876	14
4	66091393	0.04069	0.0136364	0.0115966	10
4	66241393	0.131342	0.0954545	0.0855983	10
4	66391393	0.0782048	-0.0619835	0.3801	11
4	66441393	0.086014	-0.0826446	0.368075	11
4	66491393	0.187673	0.0181818	0.210484	15
4	66541393	0.219589	0.0568182	0.157922	12
4	67391393	0.106352	-0.140496	-0.608112	11
4	68591393	0.0480364	-0.0454545	-0.68943	10
4	68641393	0.0436563	-0.0757576	-0.631559	12
4	71941393	0.0338471	0.0594406	-0.0441973	13
4	71991393	0.045981	0.0227273	0.0605401	12
4	72491393	0.103756	0.106061	0.116208	12
4	75241393	0.0731109	0.0136364	-0.443845	10
4	75291393	0.0813176	0.0427807	-0.434115	17
4	75341393	0.0947937	0.0151515	-0.492003	15
4	75591393	0.15978	0.122727	-0.785976	10
4	75641393	0.16299	0.155303	-0.834185	12
4	75691393	0.275706	0.0551948	-0.82995	14
4	75741393	0.357952	0.102273	-0.861456	12
4	76391393	0.079987	0.136364	0.116684	10
4	76441393	0.102926	0.131818	0.148393	10
4	76491393	0.0967411	0.0954545	0.176016	10
4	76541393	0.196051	0.053719	0.185667	11
4	76591393	0.173097	0.0606061	0.185567	12
4	76941393	0.167497	0.0227273	0.233901	10
4	76991393	0.172103	0.0811688	0.357131	14
4	77391393	0.134309	0.0454545	0.205076	11
4	77691393	0.0883069	0.145455	-0.796347	10
4	80291393	0.20589	0.119835	-1.08574	11
4	80691393	0.202659	0.118182	-0.505812	10
4	82641393	0.284796	-0.0265152	-0.254225	12
4	83741393	0.151858	0.0136364	-1.38398	10
4	83791393	0.126016	-0.020979	-1.19475	13
4	83841393	0.149274	-0.2	-0.598218	10
4	84241393	0.240596	-0.15035	-0.134475	13
4	84291393	0.237139	-0.143357	-0.0788001	13
4	85091393	0.0549481	0.0594406	-0.0676942	13
4	85141393	0.0213349	-0.0272727	-0.0567178	10
4	85541393	0.0782856	-0.0785124	-0.269234	11
4	86691393	0.0400332	-0.0347594	0.122334	17
4	86741393	0.0346095	-0.0151515	0.181343	15
4	87541393	0.0310425	-0.0454545	0.128598	10
4	87591393	0.0411769	0.0371901	0.114421	11
4	87641393	0.0425627	0.0636364	-0.0705068	10
4	88291393	0.195543	0.151515	-0.223308	12
4	88541393	0.0285545	-0.010101	0.362418	18
4	88591393	0.0412166	-0.0191388	0.435049	19
4	88641393	0.0716969	-0.0340909	0.236973	12
4	90941393	0.0808581	-0.0227273	-0.371653	12
4	93141393	0.106846	0.0909091	0.0695296	12
4	93291393	0.100977	-0.0727273	-1.07335	10
4	93391393	0.0455509	0.0590909	-1.02719	10
4	93441393	0.163118	-0.140152	-1.19257	12
4	93491393	0.16481	-0.227273	-1.29753	11
4	93641393	0.137707	-0.104545	-1.41481	10
4	93691393	0.137683	-0.0979021	-1.36214	13
4	93891393	0.036011	0.0227273	-0.906735	10
4	94491393	0.122211	0.0247934	-0.98055	11
4	94541393	0.0815164	0.0384615	-1.00754	13
4	94591393	0.137101	-0.0151515	-1.07714	15
4	94641393	0.151896	-0.0482955	-1.02191	16
4	94691393	0.147639	-0.172727	-1.01059	10
4	94741393	0.178878	-0.136364	-0.960397	17
4	94791393	0.151835	-0.106818	-0.995968	20
4	94841393	0.0859192	-0.0545455	-0.824119	15
4	95041393	0.0369899	0.0371901	-0.479315	11
4	95091393	0.0395288	0.00909091	-0.27984	10
4	95441393	0.168705	0.0590909	-0.109511	10
4	95491393	0.153138	-0.025974	-0.145066	14
4	95641393	0.0908662	-0.11157	-0.197888	11
4	96791393	0.0712536	-0.136364	-0.286112	10
4	96841393	0.101014	-0.0413223	-0.226023	11
4	97041393	0.0215755	-0.0330579	-0.18064	11
4	97091393	0.0231316	-0.0409091	-0.119896	10
4	97141393	0.0561956	-0.0594406	0.1642	13
4	97191393	0.111938	0.0393939	0.500002	15
4	100791393	0.134618	0.0785124	0.0285408	11
4	103591393	0.068213	-0.0748663	0.786027	17
4	103641393	0.0947435	-0.0454545	0.99151	15
4	104441393	0.0274892	0.00699301	0.437447	13
4	104491393	0.023251	0.0176768	0.622859	18
4	104541393	0.0513465	-0.0167464	0.71277	19
4	104591393	0.065316	-0.0519481	0.680563	14
4	104641393	0.0266032	-0.0371901	0.663495	11
4	104691393	0.0568904	0.00284091	0.700749	16
4	104741393	0.068123	-0.0340909	0.790169	16
4	104791393	0.0478418	-0.0551948	0.672348	14
4	104841393	0.166396	0.0255682	0.631767	16
4	104891393	0.245487	0.0871212	0.90362	12
4	105391393	0.171146	0.05	0.0893383	10
4	105541393	0.217959	0.0950413	-0.0815417	11
4	105591393	0.287288	0.0511364	-0.334279	16
4	105641393	0.286818	-0.0165289	-0.582433	11
4	105791393	0.118958	-0.0247934	-0.0623863	11
4	105841393	0.115221	-0.123967	0.0339096	11
4	107141393	0.0427957	-0.0409091	0.319932	10
4	107891393	0.19743	-0.048951	0.513081	13
4	107991393	0.117394	0.128788	0.411529	12
4	109441393	0.139263	-0.0681818	0.372542	10
4	109491393	0.121966	-0.118182	0.355522	10
4	115541393	0.0411694	-0.0636364	0.516234	10
4	117641393	0.137547	-0.0545455	-0.21914	10
4	117691393	0.189327	-0.18595	-0.240576	11
4	118091393	0.0603346	0.0357143	-0.319541	14
4	118141393	0.0223661	-0.0026738	-0.388676	17
4	118191393	0.0229891	0.0227273	-0.347486	10
4	118291393	0.11711	-0.00413223	0.553207	11
4	118341393	0.122466	-0.0333333	0.475516	15
4	118391393	0.13721	-0.013369	0.323132	17
4	118441393	0.127334	0.0606061	0.297275	12
4	118591393	0.223681	-0.177686	0.386625	11
4	118641393	0.370427	-0.210744	0.542353	11
4	118891393	0.248277	-0.154545	0.301212	10
4	119341393	0.228651	0.030303	0.0531024	12
4	119391393	0.154783	-0.0743802	-0.0201116	11
4	119541393	0.100844	-0.195455	0.0179273	10
4	119841393	0.105021	-0.0727273	0.258856	10
4	123891393	0.141715	0.00454545	1.26677	10
4	123941393	0.114091	-0.101399	1.18727	13
4	124241393	0.175459	-0.0636364	0.862537	10
4	124941393	0.183265	-0.0247934	0.884537	11
4	124991393	0.266412	0.0944056	0.936416	13
4	125041393	0.226498	0.0909091	0.730605	11
4	125091393	0.140994	-0.0826446	0.735086	11
4	125191393	0.264778	-0.234266	1.19526	13
4	125241393	0.326898	-0.292208	1.02792	14
4	125291393	0.464869	-0.25	0.468752	18
4	125341393	0.354723	-0.0748663	0.370602	17
4	126941393	0.0659499	-0.0727273	-0.322616	10
4	126991393	0.0344356	-0.05	-0.479917	10
4	127041393	0.0384054	0.00757576	-0.524965	12
4	127091393	0.0388806	-0.00909091	-0.455679	10
4	127241393	0.0531994	0.0454545	0.0290338	10
4	127291393	0.0887625	0.0422078	0.527464	14
4	127341393	0.087477	0.0263158	0.763971	19
4	127391393	0.0861865	0.004329	0.719519	21
4	127441393	0.0975946	0.025974	0.596926	14
4	127491393	0.079619	-0.00413223	0.382677	11
4	127541393	0.255493	-0.0198864	0.590892	16
4	127591393	0.382634	-0.153846	0.773875	13
4	127691393	0.0848344	-0.0289256	0.2186	11
4	127741393	0.110355	0.0939394	0.226666	15
4	127791393	0.222069	0.13986	0.221111	13
4	128091393	0.0639939	0.0272727	0.395612	15
4	128141393	0.0642164	0.0411255	0.453503	21
4	128191393	0.0678425	0.0174825	0.586819	13
4	128291393	0.122936	0.131818	0.520052	10
4	128391393	0.13166	0.0454545	0.688584	10
4	128441393	0.192966	-1.01015609229644e-17	0.757091	11
4	128591393	0.0649631	-0.0818182	1.05993	10
4	128641393	0.0494675	-0.0454545	1.05068	11
4	128691393	0.0894299	-0.030303	1.11427	12
4	129991393	0.100071	0.0492424	0.66029	12
4	130041393	0.0968965	0.0247934	0.682631	11
4	130491393	0.107601	0.0454545	0.0766479	11
4	130541393	0.103849	0.0871212	0.0871719	12
4	130591393	0.137939	0.109091	0.30374	10
4	130691393	0.310748	0.115385	0.544783	13
4	130741393	0.274601	0.076555	0.498933	19
4	130791393	0.165707	-0.0944056	0.456439	13
4	130841393	0.145659	-0.107438	0.602501	11
4	130991393	0.151928	-0.118182	0.354496	10
4	131091393	0.302272	0.0181818	0.183427	10
4	131141393	0.331901	-0.0909091	0.0968933	10
4	131641393	0.128044	-0.0661157	-0.106376	11
4	132141393	0.0747836	0.0252525	0.238556	18
4	132191393	0.0986743	-0.00413223	0.343848	11
4	132591393	0.0955025	0.0867769	-0.184632	11
4	132641393	0.101405	0.00974026	-0.245715	14
4	133641393	0.143712	0.122727	0.343131	10
4	133741393	0.114035	-0.0265152	0.919781	12
4	133791393	0.0623235	-0.0545455	1.08292	15
4	133841393	0.0380124	-0.0113636	1.30519	12
4	133891393	0.0492626	-0.0596591	1.21433	16
4	133941393	0.0564573	-0.0909091	1.11872	10
4	134141393	0.0893528	-0.0545455	0.850148	10
4	134191393	0.100541	0.0244755	0.825814	13
4	134341393	0.290072	-0.0151515	0.711477	12
4	134591393	0.117677	0.0318182	0.395065	10
4	134641393	0.0815263	-0.00324675	0.313619	14
4	135841393	0.123216	0.00826446	1.22732	11
4	135891393	0.184027	0.178788	1.242	15
4	135941393	0.183884	0.222727	1.15657	10
4	136091393	0.10269	0.0212121	0.624869	15
4	136141393	0.104076	0.00699301	0.708824	13
4	136291393	0.0492974	-0.013986	0.906904	13
4	136341393	0.0830808	-0.0629371	0.907204	13
4	136441393	0.150123	0.0409091	0.544135	10
4	136491393	0.182019	0.0416667	0.70565	12
4	136541393	0.101925	0.0113636	1.19579	20
4	136591393	0.0473363	-0.026738	1.28722	17
4	136641393	0.0845419	-0.0136364	1.19907	10
4	136691393	0.143852	-0.0757576	0.813524	15
4	137441393	0.049426	0.05	-0.00906145	10
4	137491393	0.0413606	0.030303	0.0975205	12
4	140241393	0.0560349	0.0454545	1.08154	10
4	140541393	0.097174	0.117424	-0.0231173	12
4	149391393	0.0252278	-0.0454545	0.353294	12
4	149441393	0.0273007	0.0247934	0.360385	11
4	150441393	0.107067	-0.0681818	0.492386	16
4	150491393	0.0823655	-0.0770751	0.353018	23
4	150541393	0.0832599	-0.136364	0.196739	10
4	150741393	0.0651998	-0.0363636	-0.17814	10
4	150841393	0.0749006	0	-0.130199	11
4	150891393	0.0530924	-0.03125	0.0130285	16
4	150941393	0.0353717	0.00324675	0.191857	14
4	150991393	0.0766327	0	0.107613	11
4	152091393	0.163084	-0.00909091	-0.0502533	10
4	152141393	0.123144	0.0818182	-0.0938833	10
4	152541393	0.125363	-0.0363636	0.259863	10
4	152741393	0.0792006	0.113636	0.520877	10
4	152941393	0.0712148	-0.123967	0.510483	11
4	152991393	0.0342586	-0.0413223	0.575055	11
4	153041393	0.0539966	-0.0272727	0.733894	10
[truncated: 5,904 more rows]

## Sheet: cutoffs
	Ne=10000							Ne=20000								Ne=50000								Ne=100000
M. m. domesticus cutoffs
	x0.999	x0.99	x0.95	x0.001	x0.01	x0.05			x0.999	x0.99	x0.95	x0.001	x0.01	x0.05			x0.999	x0.99	x0.95	x0.001	x0.01	x0.05			x0.999	x0.99	x0.95	x0.001	x0.01	x0.05
Fra-Ger Fst	0.320801	0.235156	0.181032	0.00845685	0.0170772	0.0298505		MCDTFst	0.211151	0.159327	0.117023	0.00386878	0.0105575	0.0190272		MCDTFst	0.143848	0.1036	0.0770094	0.00273849	0.00617761	0.0116612		MCDTFst	0.115184	0.0841382	0.0622414	0.00190512	0.00488231	0.00915756
Ger-Fra deltaDAF	0.345105	0.242424	0.161616	-0.345455	-0.236364	-0.161226		DTMCdeltaDAF	0.265152	0.189394	0.12987	-0.263636	-0.181818	-0.123967		DTMCdeltaDAF	0.210458	0.154545	0.10749	-0.209461	-0.143939	-0.0965909		DTMCdeltaDAF	0.194269	0.136364	0.0965909	-0.177188	-0.129729	-0.0844156
Ger-Fra Rsb	0.820434	0.551771	0.370124	-0.994438	-0.701527	-0.486275		RsblGerFra	0.638857	0.418707	0.269728	-0.753568	-0.540168	-0.39622		RsblGerFra	0.514724	0.343679	0.221586	-0.655467	-0.465819	-0.341529		RsblGerFra	0.406049	0.302848	0.196579	-0.565789	-0.428544	-0.308031
M. m. musculus cutoffs
	x0.999	x0.99	x0.95	x0.001	x0.01	x0.05			x0.999	x0.99	x0.95	x0.001	x0.01	x0.05			x0.999	x0.99	x0.95	x0.001	x0.01	x0.05			x0.999	x0.99	x0.95	x0.001	x0.01	x0.05
Kaz-Cze Fst	0.643915	0.533803	0.421346	0.0212301	0.0403449	0.0675135		ALCRFst	0.449336	0.351261	0.26273	0.0131532	0.0250308	0.0394015		ALCRFst	0.243192	0.177453	0.131946	0.00774169	0.0146207	0.0236831		ALCRFst	0.165192	0.126518	0.0935081	0.00497295	0.00994375	0.016696
Kaz-Cze deltaDAF	0.5	0.34987	0.227273	-0.611685	-0.454545	-0.324675		ALCRdeltaDAF	0.393358	0.272727	0.188312	-0.47173	-0.335318	-0.227273		ALCRdeltaDAF	0.295982	0.2	0.13125	-0.276955	-0.212121	-0.151515		ALCRdeltaDAF	0.236364	0.163325	0.11039	-0.244405	-0.181818	-0.122944
Kaz-Cze Rsb	1.10334	0.844003	0.620671	-0.899401	-0.650783	-0.430475		RsblKazCze	0.952762	0.739182	0.537942	-0.809869	-0.572166	-0.393273		RsblKazCze	0.812095	0.603984	0.425871	-0.714577	-0.525004	-0.360446		RsblKazCze	0.718562	0.533614	0.381149	-0.634038	-0.466781	-0.329697

## Sheet: data tracks
track	name=Fstdom	description="Fst between Fra and Ger, cutoff 99.9, Ne=10,000"		track	name=Fstmus	description="Fst between Kaz and Cze, cutoff 99.9, Ne=50,000"		track	name="deltaDAF Ger"	description="deltaDAF Ger, cutoff 99.9, Ne=10,000"		track	name="deltaDAF Fra"	description="deltaDAF Fra, cutoff 99.9, Ne=10,000"		track	name="deltaDAF Cze"	description="deltaDAF Cze, cutoff 99.9, Ne=50,000"		track	name="deltaDAF Kaz"	description="deltaDAF Kaz, cutoff 99.9, Ne=50,000"		track	name="Rsb Ger"	description="Rsb for Ger, cutoff 99.9, Ne=10,000"		track	name="Rsb Fra"	description="Rsb for Fra, cutoff 99.9, Ne=10,000"		track	name="Rsb Cze"	description="Rsb Cze, cutoff 99.9, Ne=50,000"		track	name="Rsb Kaz"	description="Rsb Kaz, cutoff 99.9, Ne=50,000"
chr1	70686178	70786179		chr1	132186178	132286179		chr1	70686178	70786179		chr3	36288490	36388491		chr7	58507901	58607902		chr14	110213747	110313748		chr1	135036178	135136179		chr1	154086178	154186179		chr18	50316421	50416422		chr5	9413008	9513009
chr1	117136178	117236179		chr1	50386178	50486179		chr1	167136178	167236179		chr18	67849782	67949783		chr7	120957901	121057902		chr15	16853255	16953256		chr1	131536178	131636179		chr1	64986178	65086179		chr15	77553255	77653256		chr5	9463008	9563009
chr1	47136178	47236179		chr1	43986178	44086179		chr1	133286178	133386179		chr5	117380119	117480120		chr1	156236178	156336179		chr3	48633781	48733782		chr1	131486178	131586179		chr1	154436178	154536179		chr1	116636178	116736179		chr5	9363008	9463009
chr1	22236178	22336179		chr1	50436178	50536179		chr1	70636178	70736179		chr12	7510382	7610383		chr9	84567029	84667030		chr13	116284229	116384230		chr1	37286178	37386179		chr1	154136178	154236179		chr4	9241393	9341394		chr5	9013008	9113009
chr1	117086178	117186179		chr1	132136178	132236179		chr1	12086178	12186179		chr5	117430119	117530120		chr9	29317029	29417030		chr13	116234229	116334230		chr1	137036178	137136179		chr1	188186178	188286179		chr3	114933781	115033782		chr5	8963008	9063009
chr1	70636178	70736179		chr1	176136178	176236179		chr1	112886178	112986179		chr5	79580119	79680120		chr18	78016421	78116422		chr6	65122667	65222668		chr1	37236178	37336179		chr1	179236178	179336179		chr1	115436178	115536179		chr5	9513008	9613009
chr1	12386178	12486179		chr1	99936178	100036179		chr10	12963474	13063475		chr8	127724619	127824620		chr6	127572667	127672668		chr12	105538814	105638815		chr1	28136178	28236179		chr1	94936178	95036179		chr9	16067029	16167030		chr5	9063008	9163009
chr1	73586178	73686179		chr1	154236178	154336179		chr10	124613474	124713475		chr12	59560382	59660383		chr15	67803255	67903256		chr14	110163747	110263748		chr1	134986178	135086179		chr1	108436178	108536179		chr13	5934229	6034230		chr14	114313747	114413748
chr1	133286178	133386179		chr1	127536178	127636179		chr10	73613474	73713475		chr3	36338490	36438491		chr6	32722667	32822668		chr15	31403255	31503256		chr1	37186178	37286179		chr1	52486178	52586179		chr1	181936178	182036179		chr14	111963747	112063748
chr1	73636178	73736179		chr1	129586178	129686179		chr11	32118885	32218886		chr9	99831611	99931612		chr7	91057901	91157902		chr18	40266421	40366422		chr1	135086178	135186179		chr1	73686178	73786179		chr4	54891393	54991394		chr3	153383781	153483782
chr1	6786178	6886179		chr1	176086178	176186179		chr12	15510382	15610383						chr1	50586178	50686179		chr3	107633781	107733782		chr1	131836178	131936179		chr1	65086178	65186179		chr2	75748565	75848566		chr14	110263747	110363748
chr1	149536178	149636179		chr1	125686178	125786179		chr12	92360382	92460383						chr7	124807901	124907902		chr1	163536178	163636179		chr1	135286178	135386179		chr1	126386178	126486179		chr3	107633781	107733782		chr14	99863747	99963748
chr1	163436178	163536179		chr1	54886178	54986179		chr13	22311215	22411216						chr14	122613747	122713748		chr8	62524340	62624341		chr1	131586178	131686179		chr1	73436178	73536179		chr17	29488063	29588064		chr14	99813747	99913748
chr1	190836178	190936179		chr1	54836178	54936179		chr14	35221542	35321543						chr6	54622667	54722668		chr18	57866421	57966422		chr1	131936178	132036179		chr1	99536178	99636179		chr1	11336178	11436179		chr14	110413747	110513748
chr1	148436178	148536179		chr1	159986178	160086179		chr14	35271542	35371543						chr1	196236178	196336179		chr11	34374885	34474886		chr1	150536178	150636179		chr1	73486178	73586179		chr10	3462271	3562272		chr14	114263747	114363748
chr1	17236178	17336179		chr1	100386178	100486179		chr14	118521542	118621543						chr10	3312271	3412272		chr2	90248565	90348566		chr1	150486178	150586179		chr1	165486178	165586179		chr9	71767029	71867030		chr5	9113008	9213009
chr1	131686178	131786179		chr1	135236178	135336179		chr15	95310011	95410012						chr18	83866421	83966422		chr2	165248565	165348566		chr1	133436178	133536179		chr1	191836178	191936179		chr17	65588063	65688064		chr5	9563008	9663009
chr1	158436178	158536179		chr1	50586178	50686179		chr15	95260011	95360012						chr1	135036178	135136179						chr1	126936178	127036179		chr1	181136178	181236179		chr18	62316421	62416422		chr5	8663008	8763009
chr1	62886178	62986179		chr1	117536178	117636179		chr15	69610011	69710012						chr1	181936178	182036179						chr1	37336178	37436179		chr1	94236178	94336179		chr6	29972667	30072668		chr14	121913747	122013748
chr1	131736178	131836179		chr1	125736178	125836179		chr15	57510011	57610012						chr11	40224885	40324886						chr1	37386178	37486179		chr1	94086178	94186179		chr10	50262271	50362272		chr11	32224885	32324886
chr1	163686178	163786179		chr1	163536178	163636179		chr17	11520591	11620592						chr17	33788063	33888064						chr1	131886178	131986179		chr1	79436178	79536179		chr8	25574340	25674341		chr14	111913747	112013748
chr1	80036178	80136179		chr1	34136178	34236179		chr2	165061992	165161993						chr1	135286178	135386179						chr1	27986178	28086179		chr1	11336178	11436179		chr18	37466421	37566422		chr14	35763747	35863748
chr1	12336178	12436179		chr1	142236178	142336179		chr3	112938490	113038491						chr2	145248565	145348566						chr1	131786178	131886179		chr1	154386178	154486179		chr12	79738814	79838815		chr5	9313008	9413009
chr1	12036178	12136179		chr1	127486178	127586179		chr3	137738490	137838491						chr11	112874885	112974886						chr1	132036178	132136179		chr1	14636178	14736179		chr15	57053255	57153256		chr14	99913747	100013748
chr1	40436178	40536179		chr1	51486178	51586179		chr3	103238490	103338491						chr14	10263747	10363748						chr1	37136178	37236179		chr1	182986178	183086179		chr14	91713747	91813748		chr14	35813747	35913748
chr1	123386178	123486179		chr1	160036178	160136179		chr4	67421326	67521327						chr6	137472667	137572668						chr1	150586178	150686179		chr1	181186178	181286179		chr16	81932851	82032852		chr1	127886178	127986179
chr1	80136178	80236179		chr1	114236178	114336179		chr4	33871326	33971327						chr1	102536178	102636179						chr1	148886178	148986179		chr1	179586178	179686179		chr8	130924340	131024341		chr16	28682851	28782852
chr1	6736178	6836179		chr1	125786178	125886179		chr4	154171326	154271327						chr1	13186178	13286179						chr1	135236178	135336179		chr1	154336178	154436179		chr3	117183781	117283782		chr3	153433781	153533782
chr1	6486178	6586179		chr1	135086178	135186179		chr5	7730119	7830120						chr17	68188063	68288064						chr1	137186178	137286179		chr1	181036178	181136179		chr17	34988063	35088064		chr14	112163747	112263748
chr1	127936178	128036179		chr1	137286178	137386179		chr5	149080119	149180120						chr6	114322667	114422668						chr1	137236178	137336179		chr1	107236178	107336179		chr1	115336178	115436179		chr11	32074885	32174886
chr1	37386178	37486179		chr1	155886178	155986179		chr5	35130119	35230120						chr1	3336178	3436179						chr1	9536178	9636179		chr1	181236178	181336179		chr8	48224340	48324341		chr5	9263008	9363009
chr1	12086178	12186179		chr1	117586178	117686179		chr7	76699806	76799807						chr14	74313747	74413748						chr1	37436178	37536179		chr1	182836178	182936179		chr16	59732851	59832852		chr11	32174885	32274886
chr1	18736178	18836179		chr1	165936178	166036179		chr8	126474619	126574620						chr6	32772667	32872668						chr1	148936178	149036179		chr1	95036178	95136179		chr7	105907901	106007902		chr14	39313747	39413748
chr1	80086178	80186179		chr1	57786178	57886179		chr8	85824619	85924620						chr17	33738063	33838064						chr1	25886178	25986179		chr1	182886178	182986179		chr11	89924885	90024886		chr14	110213747	110313748
chr1	6436178	6536179		chr1	160436178	160536179										chr1	117586178	117686179						chr1	133386178	133486179		chr1	182936178	183036179		chr12	36188814	36288815		chr11	32124885	32224886
chr1	14486178	14586179		chr1	90386178	90486179										chr8	6524340	6624341						chr1	37086178	37186179		chr1	14386178	14486179		chr7	122257901	122357902		chr14	110113747	110213748
chr2	131711992	131811993		chr1	13286178	13386179										chr19	56817207	56917208						chr1	134936178	135036179		chr1	31036178	31136179		chr3	114783781	114883782		chr14	88013747	88113748
chr2	18461992	18561993		chr1	13186178	13286179										chr4	93441393	93541394						chr1	9486178	9586179		chr1	90436178	90536179		chr2	83198565	83298566		chr14	99713747	99813748
chr2	18411992	18511993		chr1	13136178	13236179										chr1	135336178	135436179						chr1	149536178	149636179		chr1	179286178	179386179		chr2	56698565	56798566		chr14	39363747	39463748
chr2	131761992	131861993		chr1	123186178	123286179										chr2	9698565	9798566						chr1	149036178	149136179		chr1	111736178	111836179		chr8	63724340	63824341		chr14	110063747	110163748
chr2	54461992	54561993		chr1	51536178	51636179										chr15	72503255	72603256						chr1	25936178	26036179		chr1	146036178	146136179		chr1	42636178	42736179		chr3	154033781	154133782
chr2	179261992	179361993		chr10	71062271	71162272										chr8	114624340	114724341						chr1	133486178	133586179		chr1	189936178	190036179		chr3	99933781	100033782		chr5	9613008	9713009
chr2	97461992	97561993		chr10	71012271	71112272										chr1	160236178	160336179						chr1	9586178	9686179		chr1	188686178	188786179		chr16	90882851	90982852		chr5	13213008	13313009
chr2	67461992	67561993		chr10	116212271	116312272										chr12	97688814	97788815						chr1	37036178	37136179		chr1	14436178	14536179		chr9	84417029	84517030		chr14	39113747	39213748
chr2	131461992	131561993		chr10	62462271	62562272										chr4	125141393	125241394						chr1	126886178	126986179		chr1	79686178	79786179		chr6	50722667	50822668		chr14	35863747	35963748
chr2	20211992	20311993		chr10	65712271	65812272										chr1	125736178	125836179						chr1	137936178	138036179		chr1	90486178	90586179		chr7	88157901	88257902		chr1	127936178	128036179
chr2	146511992	146611993		chr10	73562271	73662272										chr6	26272667	26372668						chr1	131736178	131836179		chr1	112486178	112586179		chr11	81324885	81424886		chr14	87963747	88063748
chr2	60461992	60561993		chr10	62412271	62512272										chr9	37817029	37917030						chr1	131686178	131786179		chr1	94986178	95086179		chr3	85583781	85683782		chr17	12138063	12238064
chr2	60411992	60511993		chr10	116262271	116362272										chr16	58132851	58232852						chr1	149086178	149186179		chr1	126336178	126436179		chr3	30533781	30633782		chr17	9038063	9138064
chr2	155711992	155811993		chr10	65662271	65762272										chr16	93532851	93632852						chr1	137986178	138086179		chr1	188136178	188236179		chr1	152336178	152436179		chr14	96513747	96613748
chr2	179211992	179311993		chr10	74012271	74112272										chr19	49767207	49867208						chr1	59536178	59636179		chr1	154186178	154286179		chr7	57457901	57557902		chr17	12088063	12188064
chr2	60911992	61011993		chr10	123562271	123662272										chr6	104472667	104572668						chr1	27936178	28036179		chr1	99636178	99736179		chr1	32336178	32436179		chr4	133791393	133891394
chr2	25361992	25461993		chr10	11412271	11512272										chr6	94522667	94622668						chr1	26086178	26186179		chr1	99586178	99686179		chr1	36686178	36786179		chr14	35263747	35363748
chr2	158761992	158861993		chr10	11462271	11562272										chr5	152013008	152113009						chr1	70636178	70736179		chr1	109536178	109636179		chr12	92438814	92538815		chr14	121863747	121963748
chr2	167711992	167811993		chr10	73612271	73712272										chr2	133148565	133248566						chr1	127036178	127136179		chr1	75586178	75686179		chr2	92848565	92948566		chr17	9088063	9188064
chr2	117111992	117211993		chr10	85662271	85762272										chr8	91974340	92074341						chr1	124936178	125036179		chr1	79386178	79486179		chr5	40963008	41063009		chr3	154083781	154183782
chr2	69311992	69411993		chr10	73762271	73862272										chr15	42703255	42803256						chr1	115236178	115336179		chr1	154286178	154386179		chr4	9191393	9291394		chr4	136541393	136641394
chr2	167761992	167861993		chr10	110512271	110612272										chr7	29657901	29757902						chr1	148986178	149086179		chr1	181086178	181186179		chr1	155136178	155236179		chr14	121963747	122063748
chr3	112938490	113038491		chr10	83612271	83712272										chr7	83107901	83207902						chr1	152786178	152886179		chr1	109486178	109586179		chr8	68474340	68574341		chr17	3888063	3988064
chr3	118838490	118938491		chr10	89712271	89812272										chr8	114674340	114774341						chr1	131636178	131736179		chr1	55036178	55136179		chr1	78486178	78586179		chr4	123841393	123941394
chr3	26288490	26388491		chr11	58374885	58474886										chr1	160186178	160286179						chr1	115286178	115386179		chr1	94186178	94286179		chr3	41233781	41333782		chr14	39163747	39263748
chr3	112738490	112838491		chr11	58324885	58424886										chr16	72232851	72332852						chr1	70686178	70786179		chr1	107086178	107186179		chr3	99783781	99883782		chr17	3838063	3938064
chr3	36288490	36388491		chr11	56624885	56724886										chr6	40722667	40822668						chr1	132086178	132186179		chr1	94136178	94236179		chr14	11063747	11163748		chr14	110013747	110113748
chr3	41388490	41488491		chr11	56574885	56674886										chr4	125241393	125341394						chr1	133536178	133636179		chr1	145986178	146086179		chr3	101433781	101533782		chr14	96463747	96563748
chr3	36338490	36438491		chr11	54774885	54874886										chr6	105372667	105472668						chr1	10536178	10636179		chr1	188736178	188836179		chr3	114983781	115083782		chr14	99663747	99763748
chr3	77938490	78038491		chr11	83374885	83474886										chr18	38166421	38266422						chr1	154886178	154986179		chr1	11386178	11486179		chr2	172098565	172198566		chr14	110163747	110263748
chr3	112688490	112788491		chr11	46874885	46974886										chr17	47838063	47938064						chr1	152586178	152686179		chr1	108286178	108386179		chr11	15024885	15124886		chr4	135841393	135941394
chr3	8988490	9088491		chr11	96874885	96974886										chr2	52748565	52848566						chr1	143786178	143886179		chr1	79736178	79836179		chr1	186886178	186986179		chr14	40163747	40263748
chr3	123838490	123938491		chr11	58024885	58124886										chr17	79738063	79838064						chr1	195736178	195836179		chr1	79486178	79586179		chr19	14917207	15017208		chr14	116163747	116263748
chr3	39788490	39888491		chr11	30174885	30274886										chr16	6832851	6932852						chr1	37486178	37586179		chr1	11236178	11336179		chr12	68638814	68738815		chr4	135791393	135891394
chr3	39838490	39938491		chr11	30224885	30324886										chr18	83916421	84016422						chr1	143836178	143936179		chr1	189686178	189786179		chr5	127313008	127413009		chr3	153483781	153583782
chr3	124038490	124138491		chr11	48174885	48274886										chr18	62566421	62666422						chr1	133636178	133736179		chr1	75486178	75586179		chr8	79124340	79224341		chr4	133841393	133941394
chr3	113488490	113588491		chr11	82924885	83024886										chr7	121757901	121857902						chr1	135336178	135436179		chr1	108236178	108336179		chr15	30053255	30153256		chr18	76866421	76966422
chr3	26338490	26438491		chr11	57974885	58074886										chr11	114774885	114874886						chr1	154836178	154936179		chr1	108186178	108286179		chr17	41888063	41988064		chr14	35913747	36013748
chr3	41438490	41538491		chr11	93274885	93374886										chr1	123186178	123286179						chr1	178036178	178136179		chr1	190686178	190786179		chr3	115583781	115683782		chr4	136591393	136691394
chr3	36388490	36488491		chr11	82724885	82824886										chr13	78084229	78184230						chr1	133586178	133686179		chr1	11136178	11236179		chr1	57586178	57686179		chr4	136491393	136591394
chr3	137738490	137838491		chr11	57374885	57474886										chr8	17324340	17424341						chr1	115336178	115436179		chr1	80536178	80636179		chr9	23967029	24067030		chr4	125141393	125241394
chr3	36938490	37038491		chr11	35574885	35674886										chr17	46288063	46388064						chr1	7986178	8086179		chr1	109586178	109686179		chr4	15141393	15241394		chr4	123891393	123991394
chr3	113438490	113538491		chr11	32124885	32224886										chr16	55082851	55182852						chr1	136686178	136786179		chr1	79536178	79636179		chr3	139233781	139333782		chr3	153833781	153933782
chr3	142088490	142188491		chr11	34374885	34474886										chr6	138622667	138722668						chr1	45436178	45536179		chr1	109636178	109736179		chr9	35217029	35317030		chr1	89436178	89536179
chr3	24338490	24438491		chr11	37174885	37274886										chr5	130463008	130563009						chr1	124886178	124986179		chr1	117586178	117686179		chr18	18016421	18116422		chr14	39213747	39313748
chr3	36438490	36538491		chr11	93224885	93324886										chr1	13286178	13386179						chr1	134886178	134986179		chr1	190486178	190586179		chr16	81982851	82082852		chr14	114213747	114313748
chr3	9338490	9438491		chr12	102038814	102138815										chr6	93822667	93922668						chr1	57336178	57436179		chr1	189736178	189836179		chr8	80474340	80574341		chr17	10388063	10488064
chr4	67421326	67521327		chr12	102088814	102188815										chr3	42233781	42333782						chr1	127086178	127186179		chr1	73736178	73836179		chr1	123386178	123486179		chr4	135891393	135991394
chr4	133771326	133871327		chr12	40988814	41088815										chr17	78688063	78788064						chr1	8036178	8136179		chr1	109736178	109836179		chr12	97538814	97638815		chr17	9138063	9238064
chr4	63971326	64071327		chr12	11738814	11838815										chr1	109186178	109286179						chr1	178086178	178186179		chr1	109436178	109536179		chr19	47867207	47967208		chr14	35213747	35313748
chr4	63921326	64021327		chr12	77688814	77788815										chr8	61124340	61224341						chr1	152736178	152836179		chr1	14486178	14586179		chr3	99483781	99583782		chr17	10338063	10438064
chr4	137671326	137771327		chr12	31838814	31938815										chr1	125786178	125886179						chr1	36986178	37086179		chr1	154236178	154336179		chr19	25617207	25717208		chr18	76916421	77016422
chr4	14371326	14471327		chr12	103838814	103938815										chr6	93772667	93872668						chr1	157536178	157636179		chr1	190636178	190736179		chr7	122207901	122307902		chr17	8988063	9088064
chr4	133821326	133921327		chr12	54438814	54538815										chr1	159986178	160086179						chr1	152536178	152636179		chr1	75536178	75636179		chr15	37053255	37153256		chr11	32574885	32674886
chr4	16621326	16721327		chr12	31488814	31588815										chr4	125191393	125291394						chr2	119461992	119561993		chr1	11186178	11286179		chr5	114463008	114563009		chr9	123667029	123767030
chr4	133721326	133821327		chr12	87738814	87838815										chr10	11462271	11562272						chr2	119661992	119761993		chr1	80436178	80536179		chr9	85117029	85217030		chr4	133891393	133991394
chr4	154221326	154321327		chr12	31788814	31888815										chr8	89624340	89724341						chr2	26861992	26961993		chr1	79586178	79686179		chr11	63024885	63124886		chr18	54516421	54616422
chr4	71871326	71971327		chr12	115038814	115138815										chr11	48174885	48274886						chr2	119611992	119711993		chr1	188036178	188136179		chr1	155536178	155636179		chr17	12038063	12138064
chr4	46621326	46721327		chr12	106638814	106738815										chr2	128948565	129048566						chr2	26911992	27011993		chr1	117536178	117636179		chr7	122457901	122557902		chr4	128641393	128741394
chr4	68521326	68621327		chr12	114588814	114688815										chr6	21472667	21572668						chr2	119311992	119411993		chr1	112286178	112386179		chr11	56374885	56474886		chr17	3738063	3838064
chr4	10871326	10971327		chr12	98738814	98838815										chr3	113983781	114083782						chr2	119261992	119361993		chr1	109786178	109886179		chr6	17272667	17372668		chr3	154933781	155033782
chr5	144680119	144780120		chr12	60338814	60438815										chr8	103424340	103524341						chr2	119711992	119811993		chr1	79636178	79736179		chr12	105488814	105588815		chr10	29062271	29162272
chr5	122330119	122430120		chr12	91938814	92038815										chr14	10213747	10313748						chr2	159911992	160011993		chr1	190586178	190686179		chr3	101483781	101583782		chr14	38913747	39013748
chr5	130280119	130380120		chr12	30088814	30188815										chr1	160436178	160536179						chr2	159961992	160061993		chr1	14586178	14686179		chr7	57807901	57907902		chr14	114163747	114263748
chr5	117380119	117480120		chr12	106688814	106788815										chr8	103274340	103374341						chr2	119811992	119911993		chr1	80486178	80586179		chr2	128648565	128748566		chr10	11112271	11212272
chr5	117430119	117530120		chr12	60288814	60388815										chr17	4538063	4638064						chr2	26361992	26461993		chr1	109936178	110036179		chr15	12703255	12803256		chr10	16262271	16362272
chr5	102230119	102330120		chr12	91988814	92088815										chr8	45724340	45824341						chr2	119111992	119211993		chr1	79786178	79886179		chr11	53774885	53874886		chr4	133741393	133841394
chr5	130230119	130330120		chr12	30138814	30238815										chr8	103224340	103324341						chr2	78411992	78511993		chr1	188086178	188186179		chr5	127913008	128013009		chr10	16312271	16412272
chr5	101980119	102080120		chr13	116284229	116384230										chr13	80084229	80184230						chr2	73861992	73961993		chr1	109886178	109986179		chr8	60924340	61024341		chr17	9188063	9288064
chr5	129380119	129480120		chr13	116234229	116334230										chr6	105522667	105622668						chr2	158061992	158161993		chr1	112336178	112436179		chr10	3412271	3512272		chr4	140191393	140291394
chr5	97430119	97530120		chr13	80084229	80184230										chr3	113733781	113833782						chr2	27011992	27111993		chr1	109986178	110086179		chr7	124907901	125007902		chr10	29012271	29112272
chr5	35930119	36030120		chr13	36134229	36234230										chr14	74263747	74363748						chr2	119761992	119861993		chr1	109836178	109936179		chr1	153036178	153136179		chr2	129648565	129748566
chr5	149230119	149330120		chr13	10134229	10234230										chr2	128998565	129098566						chr2	5361992	5461993		chr1	31236178	31336179		chr1	122736178	122836179		chr4	128541393	128641394
chr5	106830119	106930120		chr13	36084229	36184230										chr3	113683781	113783782						chr2	119161992	119261993		chr1	73886178	73986179		chr6	128172667	128272668		chr11	32524885	32624886
chr5	102030119	102130120		chr13	114934229	115034230										chr9	26317029	26417030						chr2	168361992	168461993		chr1	107136178	107236179		chr17	26088063	26188064		chr1	13286178	13386179
chr5	100030119	100130120		chr13	102634229	102734230										chr4	12441393	12541394						chr2	27061992	27161993		chr1	110036178	110136179		chr8	60974340	61074341		chr14	64563747	64663748
chr5	131780119	131880120		chr13	102584229	102684230										chr12	115038814	115138815						chr2	158011992	158111993		chr1	31186178	31286179		chr14	12463747	12563748		chr18	76816421	76916422
chr5	61630119	61730120		chr13	35984229	36084230										chr4	12391393	12491394						chr2	91761992	91861993		chr1	79886178	79986179		chr4	39591393	39691394		chr4	128591393	128691394
chr5	33230119	33330120		chr13	36034229	36134230																		chr2	79111992	79211993		chr1	74086178	74186179		chr16	90832851	90932852		chr5	37563008	37663009
chr5	79580119	79680120		chr13	10534229	10634230																		chr2	73911992	74011993		chr1	107186178	107286179		chr11	40224885	40324886		chr18	54566421	54666422
chr5	136230119	136330120		chr13	94784229	94884230																		chr2	168411992	168511993		chr1	190536178	190636179		chr6	102022667	102122668		chr16	25982851	26082852
chr5	35180119	35280120		chr13	56584229	56684230																		chr2	79911992	80011993		chr1	79836178	79936179		chr6	56472667	56572668		chr10	11062271	11162272
chr5	102180119	102280120		chr13	114984229	115084230																		chr2	114711992	114811993		chr1	73786178	73886179		chr5	129663008	129763009		chr11	35324885	35424886
chr5	100080119	100180120		chr13	10584229	10684230																		chr2	160111992	160211993		chr1	110086178	110186179		chr18	37616421	37716422		chr17	3688063	3788064
chr5	131880119	131980120		chr13	6584229	6684230																		chr2	80961992	81061993		chr1	14536178	14636179		chr17	65188063	65288064		chr14	121813747	121913748
chr6	72021546	72121547		chr14	110163747	110263748																		chr2	115161992	115261993		chr1	117736178	117836179		chr7	71007901	71107902		chr6	83572667	83672668
chr6	141021546	141121547		chr14	110213747	110313748																		chr2	81211992	81311993		chr1	31086178	31186179		chr3	103133781	103233782		chr4	125191393	125291394
chr6	90671546	90771547		chr14	69013747	69113748																		chr2	77861992	77961993		chr1	165336178	165436179		chr3	89433781	89533782		chr6	7822667	7922668
chr6	87321546	87421547		chr14	10213747	10313748																		chr2	91811992	91911993		chr1	117786178	117886179		chr8	12274340	12374341		chr2	106648565	106748566
chr6	86871546	86971547		chr14	68963747	69063748																		chr2	24911992	25011993		chr1	31136178	31236179		chr7	117307901	117407902		chr10	39762271	39862272
chr6	90621546	90721547		chr14	110263747	110363748																		chr2	96961992	97061993		chr1	73936178	74036179		chr17	34938063	35038064		chr9	123717029	123817030
chr6	15021546	15121547		chr14	117613747	117713748																		chr2	91661992	91761993		chr1	74036178	74136179		chr18	16666421	16766422		chr5	39413008	39513009
chr6	34321546	34421547		chr14	13363747	13463748																		chr2	5411992	5511993		chr1	73986178	74086179		chr12	97588814	97688815		chr6	83522667	83622668
chr6	72421546	72521547		chr14	110113747	110213748																		chr2	24861992	24961993		chr2	162711992	162811993		chr16	91082851	91182852		chr2	140598565	140698566
chr6	54121546	54221547		chr14	121463747	121563748																		chr2	158111992	158211993		chr2	94161992	94261993		chr3	95433781	95533782		chr17	7838063	7938064
chr6	80621546	80721547		chr14	87613747	87713748																		chr2	118911992	119011993		chr2	144861992	144961993		chr7	19407901	19507902		chr14	35963747	36063748
chr6	23371546	23471547		chr14	69063747	69163748																		chr2	114661992	114761993		chr2	74861992	74961993		chr13	107084229	107184230		chr1	13186178	13286179
chr6	18021546	18121547		chr14	13313747	13413748																		chr2	157961992	158061993		chr2	180161992	180261993		chr19	38717207	38817208		chr2	129448565	129548566
chr6	64621546	64721547		chr14	80213747	80313748																		chr2	167861992	167961993		chr2	105211992	105311993		chr3	100133781	100233782		chr3	153783781	153883782
chr6	61371546	61471547		chr14	110063747	110163748																		chr2	118861992	118961993		chr2	147061992	147161993		chr7	87657901	87757902		chr6	7872667	7972668
chr6	32221546	32321547		chr14	110013747	110113748																		chr2	91611992	91711993		chr2	129811992	129911993		chr11	89974885	90074886		chr17	33488063	33588064
chr7	132999806	133099807		chr14	23663747	23763748																		chr2	111611992	111711993		chr2	157411992	157511993		chr11	71474885	71574886		chr4	103591393	103691394
chr7	59099806	59199807		chr15	31353255	31453256																		chr2	79861992	79961993		chr2	129711992	129811993		chr6	21922667	22022668		chr19	26517207	26617208
chr7	150999806	151099807		chr15	31403255	31503256																		chr2	73811992	73911993		chr2	21711992	21811993		chr12	68538814	68638815		chr6	71822667	71922668
chr7	149999806	150099807		chr15	16853255	16953256																		chr2	38861992	38961993		chr2	94261992	94361993		chr16	77032851	77132852		chr5	64413008	64513009
chr7	124599806	124699807		chr15	31303255	31403256																		chr2	19061992	19161993		chr2	144561992	144661993		chr6	115272667	115372668		chr6	71872667	71972668
chr7	132949806	133049807		chr15	16553255	16653256																		chr2	4461992	4561993		chr2	21611992	21711993		chr12	113038814	113138815		chr1	13336178	13436179
chr7	124649806	124749807		chr15	72503255	72603256																		chr2	78361992	78461993		chr2	53561992	53661993		chr14	12413747	12513748		chr5	39463008	39563009
chr7	76649806	76749807		chr15	61303255	61403256																		chr2	79561992	79661993		chr2	21661992	21761993		chr9	29267029	29367030		chr17	7638063	7738064
chr7	65049806	65149807		chr15	13053255	13153256																		chr2	4511992	4611993		chr2	162511992	162611993		chr7	125857901	125957902		chr11	114724885	114824886
chr7	129599806	129699807		chr15	16603255	16703256																		chr2	167761992	167861993		chr2	90261992	90361993		chr19	14867207	14967208		chr6	77972667	78072668
chr7	122399806	122499807		chr15	38903255	39003256																		chr2	81111992	81211993		chr2	90661992	90761993		chr16	55182851	55282852		chr17	10738063	10838064
chr7	129999806	130099807		chr15	16353255	16453256																		chr2	111561992	111661993		chr2	94311992	94411993		chr2	133098565	133198566		chr17	4538063	4638064
chr7	82999806	83099807		chr15	16303255	16403256																		chr2	18911992	19011993		chr2	172461992	172561993		chr3	103183781	103283782		chr17	4088063	4188064
chr7	128949806	129049807		chr15	61253255	61353256																		chr2	168311992	168411993		chr2	94111992	94211993		chr13	7234229	7334230		chr19	24417207	24517208
chr7	77949806	78049807		chr15	38853255	38953256																		chr2	167811992	167911993		chr2	129761992	129861993		chr3	99333781	99433782		chr17	10788063	10888064
chr7	64999806	65099807		chr15	16253255	16353256																		chr2	145211992	145311993		chr2	90611992	90711993		chr1	11286178	11386179		chr11	31874885	31974886
chr7	131799806	131899807		chr16	19732851	19832852																		chr2	19111992	19211993		chr2	90311992	90411993		chr13	37134229	37234230		chr8	105774340	105874341
chr7	74199806	74299807		chr16	19682851	19782852																		chr2	26311992	26411993		chr2	90361992	90461993		chr7	106607901	106707902		chr11	35374885	35474886
chr7	133999806	134099807		chr16	12082851	12182852																		chr2	5311992	5411993		chr2	94911992	95011993		chr18	65866421	65966422		chr3	157533781	157633782
chr8	127874619	127974620		chr16	72232851	72332852																		chr2	97011992	97111993		chr2	94711992	94811993		chr2	128348565	128448566		chr17	10288063	10388064
chr8	127924619	128024620		chr16	56532851	56632852																		chr2	160161992	160261993		chr2	162561992	162661993		chr1	123436178	123536179		chr2	140648565	140748566
chr8	88974619	89074620		chr16	56582851	56682852																		chr3	113738490	113838491		chr2	94661992	94761993		chr9	47617029	47717030		chr1	79486178	79586179
chr8	85824619	85924620		chr16	14382851	14482852																		chr3	37588490	37688491		chr2	94611992	94711993		chr3	95283781	95383782		chr1	89636178	89736179
chr8	127974619	128074620		chr16	91282851	91382852																		chr3	56188490	56288491		chr2	162611992	162711993		chr15	37103255	37203256		chr17	4038063	4138064
chr8	126424619	126524620		chr16	93532851	93632852																		chr3	56238490	56338491		chr2	94861992	94961993		chr17	41938063	42038064		chr10	13712271	13812272
chr8	116474619	116574620		chr16	38882851	38982852																		chr3	55988490	56088491		chr2	94561992	94661993		chr8	121124340	121224341		chr1	90386178	90486179
chr8	126474619	126574620		chr16	91232851	91332852																		chr3	113688490	113788491		chr2	180111992	180211993		chr8	92174340	92274341		chr14	112313747	112413748
chr8	89024619	89124620		chr16	60082851	60182852																		chr3	56488490	56588491		chr2	180011992	180111993		chr8	48174340	48274341		chr10	13762271	13862272
chr8	12124619	12224620		chr16	14432851	14532852																		chr3	56438490	56538491		chr2	180061992	180161993		chr10	3612271	3712272		chr14	118013747	118113748
chr8	127724619	127824620		chr16	89282851	89382852																		chr3	55788490	55888491		chr2	90811992	90911993		chr5	19713008	19813009		chr17	10438063	10538064
chr8	113074619	113174620		chr16	81982851	82082852																		chr3	55688490	55788491		chr2	90861992	90961993		chr9	105167029	105267030		chr4	124941393	125041394
chr8	128024619	128124620		chr16	6832851	6932852																		chr3	30588490	30688491		chr3	97588490	97688491		chr17	29538063	29638064		chr2	129498565	129598566
chr8	116524619	116624620		chr16	91082851	91182852																		chr3	56538490	56638491		chr3	136188490	136288491		chr4	26241393	26341394		chr6	85872667	85972668
chr8	16674619	16774620		chr16	56482851	56582852																		chr3	55738490	55838491		chr3	122338490	122438491		chr6	21522667	21622668		chr17	7888063	7988064
chr9	64981611	65081612		chr16	56632851	56732852																		chr3	31888490	31988491		chr3	96838490	96938491		chr10	25962271	26062272		chr1	159536178	159636179
chr9	75231611	75331612		chr17	68188063	68288064																		chr3	55638490	55738491		chr3	145088490	145188491		chr9	24117029	24217030		chr19	24467207	24567208
chr9	65031611	65131612		chr17	79738063	79838064																		chr3	111838490	111938491		chr3	85688490	85788491		chr12	92738814	92838815		chr14	87613747	87713748
chr9	99681611	99781612		chr17	68138063	68238064																		chr3	77938490	78038491		chr3	85438490	85538491		chr13	94684229	94784230		chr11	35224885	35324886
chr9	99881611	99981612		chr17	68488063	68588064																		chr3	37638490	37738491		chr3	121788490	121888491		chr12	113088814	113188815		chr17	11588063	11688064
chr9	83181611	83281612		chr17	79588063	79688064																		chr3	30538490	30638491		chr3	128138490	128238491		chr2	63298565	63398566		chr10	11612271	11712272
chr9	113631611	113731612		chr17	53188063	53288064																		chr3	33788490	33888491		chr3	85338490	85438491		chr6	118572667	118672668		chr5	64463008	64563009
chr9	99831611	99931612		chr17	53138063	53238064																		chr3	78088490	78188491		chr3	68838490	68938491		chr15	93353255	93453256		chr14	38863747	38963748
chr9	99931611	100031612		chr17	47288063	47388064																		chr3	31838490	31938491		chr3	97488490	97588491		chr11	36474885	36574886		chr5	37513008	37613009
chr9	23931611	24031612		chr17	79688063	79788064																		chr3	78238490	78338491		chr3	85388490	85488491		chr7	117257901	117357902		chr3	135433781	135533782
chr9	65331611	65431612		chr17	71888063	71988064																		chr3	33838490	33938491		chr3	122288490	122388491		chr1	122686178	122786179		chr17	32538063	32638064
chr9	58881611	58981612		chr17	52888063	52988064																		chr3	26538490	26638491		chr3	69138490	69238491		chr11	53724885	53824886		chr4	133691393	133791394
chr9	99631611	99731612		chr17	52938063	53038064																		chr3	30638490	30738491		chr3	68788490	68888491		chr9	94267029	94367030		chr10	11412271	11512272
chr9	110031611	110131612		chr18	81966421	82066422																		chr3	113638490	113738491		chr3	85238490	85338491		chr12	91038814	91138815		chr14	112363747	112463748
chr9	94531611	94631612		chr18	42016421	42116422																		chr3	26488490	26588491		chr3	128238490	128338491		chr8	47974340	48074341		chr11	114674885	114774886
chr9	58931611	59031612		chr18	83366421	83466422																		chr3	31038490	31138491		chr3	122238490	122338491		chr13	72384229	72484230		chr10	17412271	17512272
chr9	94581611	94681612		chr18	18616421	18716422																		chr3	148238490	148338491		chr3	128188490	128288491		chr7	118007901	118107902		chr6	78022667	78122668
chr9	119281611	119381612		chr18	14166421	14266422																		chr3	31788490	31888491		chr3	69188490	69288491		chr9	39717029	39817030		chr17	33538063	33638064
chr9	113681611	113781612		chr18	83416421	83516422																		chr3	43088490	43188491		chr3	85188490	85288491		chr4	39541393	39641394		chr8	105824340	105924341
chr9	59081611	59181612		chr18	54166421	54266422																		chr3	111788490	111888491		chr3	84838490	84938491		chr14	13363747	13463748		chr17	32588063	32688064
chr9	58631611	58731612		chr18	38266421	38366422																		chr3	43138490	43238491		chr3	123538490	123638491		chr6	117472667	117572668		chr3	157583781	157683782
chr9	23881611	23981612		chr18	38216421	38316422																		chr3	36938490	37038491		chr3	85138490	85238491		chr8	16574340	16674341		chr17	10688063	10788064
chr9	122731611	122831612		chr18	41966421	42066422																		chr3	31738490	31838491		chr3	13038490	13138491		chr6	128022667	128122668		chr17	4588063	4688064
chr9	43081611	43181612		chr18	83916421	84016422																		chr3	33938490	34038491		chr3	123588490	123688491		chr11	11574885	11674886		chr10	17362271	17462272
chr9	57031611	57131612		chr18	30466421	30566422																		chr3	75738490	75838491		chr3	127888490	127988491		chr8	80224340	80324341		chr4	136291393	136391394
chr9	32081611	32181612		chr18	79116421	79216422																		chr3	36988490	37088491		chr3	132388490	132488491		chr12	68938814	69038815		chr4	136241393	136341394
chr9	119231611	119331612		chr18	40266421	40366422																		chr3	36838490	36938491		chr3	84888490	84988491		chr1	163236178	163336179		chr6	142472667	142572668
chr9	69031611	69131612		chr18	38316421	38416422																		chr3	141788490	141888491		chr3	127838490	127938491		chr9	73967029	74067030		chr2	129398565	129498566
chr10	5913474	6013475		chr18	53866421	53966422																		chr3	36788490	36888491		chr3	84938490	85038491		chr11	47324885	47424886		chr1	135336178	135436179
chr10	5863474	5963475		chr18	74016421	74116422																		chr3	31988490	32088491		chr3	132488490	132588491		chr13	7284229	7384230		chr4	104841393	104941394
chr10	92013474	92113475		chr19	59017207	59117208																		chr3	32088490	32188491		chr3	132438490	132538491		chr2	172248565	172348566		chr6	78172667	78272668
chr10	104663474	104763475		chr19	49067207	49167208																		chr3	148188490	148288491		chr4	152971326	153071327		chr17	72538063	72638064		chr17	10838063	10938064
chr10	87513474	87613475		chr19	49117207	49217208																		chr3	75788490	75888491		chr4	62771326	62871327		chr11	43624885	43724886		chr10	23262271	23362272
chr10	87113474	87213475		chr19	16467207	16567208																		chr3	141738490	141838491		chr4	153021326	153121327		chr17	29088063	29188064		chr10	16912271	17012272
chr10	86313474	86413475		chr19	40667207	40767208																		chr3	32038490	32138491		chr4	85021326	85121327		chr1	123336178	123436179		chr13	118184229	118284230
chr10	107313474	107413475		chr19	16417207	16517208																		chr3	77688490	77788491		chr4	118321326	118421327		chr12	69388814	69488815		chr10	13812271	13912272
chr10	5763474	5863475		chr19	40717207	40817208																		chr3	31688490	31788491		chr4	45971326	46071327		chr7	95407901	95507902		chr14	109613747	109713748
chr10	87563474	87663475		chr19	49367207	49467208																		chr3	43238490	43338491		chr4	9371326	9471327		chr19	51817207	51917208		chr12	106838814	106938815
chr10	87163474	87263475		chr19	52367207	52467208																		chr3	55538490	55638491		chr4	154571326	154671327		chr8	48024340	48124341		chr3	5983781	6083782
chr10	91963474	92063475		chr2	52748565	52848566																		chr4	13321326	13421327		chr4	57771326	57871327		chr7	125807901	125907902		chr5	19063008	19163009
chr10	89663474	89763475		chr2	165248565	165348566																		chr4	33771326	33871327		chr4	118371326	118471327		chr9	70767029	70867030		chr5	64363008	64463009
chr10	41463474	41563475		chr2	78798565	78898566																		chr4	33821326	33921327		chr4	119321326	119421327		chr3	41333781	41433782		chr10	60712271	60812272
chr10	86363474	86463475		chr2	52698565	52798566																		chr4	13371326	13471327		chr4	45921326	46021327		chr10	3362271	3462272		chr10	23412271	23512272
chr10	18863474	18963475		chr2	133098565	133198566																		chr4	33721326	33821327		chr4	9521326	9621327		chr18	69016421	69116422		chr10	39562271	39662272
chr10	12463474	12563475		chr2	90248565	90348566																		chr4	13271326	13371327		chr4	102571326	102671327		chr16	59682851	59782852		chr17	7938063	8038064
chr10	40413474	40513475		chr2	41348565	41448566																		chr4	124171326	124271327		chr4	134971326	135071327		chr15	57303255	57403256		chr14	36013747	36113748
chr10	107363474	107463475		chr2	92848565	92948566																		chr4	13421326	13521327		chr4	57821326	57921327		chr12	27938814	28038815		chr4	124891393	124991394
chr10	13713474	13813475		chr2	78848565	78948566																		chr4	150121326	150221327		chr4	9321326	9421327		chr13	103084229	103184230		chr10	13862271	13962272
chr10	86413474	86513475		chr2	70898565	70998566																		chr4	124121326	124221327		chr4	119371326	119471327		chr8	66424340	66524341		chr3	135483781	135583782
chr10	70463474	70563475		chr2	70848565	70948566																		chr4	85921326	86021327		chr4	58271326	58371327		chr9	5317029	5417030		chr14	36213747	36313748
chr10	70413474	70513475		chr2	128998565	129098566																		chr4	13471326	13571327		chr4	3771326	3871327		chr18	43016421	43116422		chr1	13136178	13236179
chr10	18813474	18913475		chr2	157498565	157598566																		chr4	150171326	150271327		chr4	134921326	135021327		chr7	132507901	132607902		chr17	11538063	11638064
chr11	121318885	121418886		chr2	161298565	161398566																		chr4	85871326	85971327		chr4	39521326	39621327		chr6	114322667	114422668		chr6	142522667	142622668
chr11	121268885	121368886		chr2	128948565	129048566																		chr4	13521326	13621327		chr4	39571326	39671327		chr17	49938063	50038064		chr8	60524340	60624341
chr11	12168885	12268886		chr2	178848565	178948566																		chr4	65821326	65921327		chr4	9571326	9671327		chr4	105591393	105691394		chr6	139022667	139122668
chr11	9218885	9318886		chr2	90298565	90398566																		chr4	44021326	44121327		chr4	62571326	62671327		chr3	116233781	116333782		chr6	134122667	134222668
chr11	121218885	121318886		chr2	161348565	161448566																		chr4	85971326	86071327		chr4	58321326	58421327		chr15	57103255	57203256		chr17	11488063	11588064
chr11	32118885	32218886		chr2	15348565	15448566																		chr4	90771326	90871327		chr4	39421326	39521327		chr2	133148565	133248566		chr14	56163747	56263748
chr11	115418885	115518886		chr2	92798565	92898566																		chr4	90821326	90921327		chr4	63521326	63621327		chr4	153891393	153991394		chr7	123207901	123307902
chr11	12118885	12218886		chr2	133148565	133248566																		chr4	65771326	65871327		chr4	63571326	63671327		chr9	94867029	94967030		chr10	4462271	4562272
chr11	30068885	30168886		chr3	113683781	113783782																		chr4	44071326	44171327		chr4	62721326	62821327		chr3	114683781	114783782		chr3	142383781	142483782
chr11	9168885	9268886		chr3	101433781	101533782																		chr4	33871326	33971327		chr4	154521326	154621327		chr3	139133781	139233782		chr4	124191393	124291394
chr11	39668885	39768886		chr3	91933781	92033782																		chr4	15071326	15171327		chr4	63971326	64071327		chr7	126207901	126307902		chr1	90636178	90736179
chr11	39618885	39718886		chr3	53133781	53233782																		chr4	43971326	44071327		chr4	63771326	63871327		chr15	89753255	89853256		chr14	99263747	99363748
chr11	104168885	104268886		chr3	113733781	113833782																		chr4	90871326	90971327		chr4	62621326	62721327		chr9	24267029	24367030		chr17	32488063	32588064
chr11	118068885	118168886		chr3	151383781	151483782																		chr4	105971326	106071327		chr4	154021326	154121327		chr12	16688814	16788815		chr8	130024340	130124341
chr11	101668885	101768886		chr3	113983781	114083782																		chr4	150271326	150371327		chr4	102721326	102821327		chr4	26291393	26391394		chr10	60762271	60862272
chr11	74868885	74968886		chr3	42233781	42333782																		chr4	90971326	91071327		chr4	154771326	154871327		chr12	27988814	28088815		chr6	78122667	78222668
chr11	30018885	30118886		chr3	114133781	114233782																		chr4	90921326	91021327		chr4	102671326	102771327		chr9	70817029	70917030		chr15	96003255	96103256
chr11	56168885	56268886		chr3	48633781	48733782																		chr4	106071326	106171327		chr4	63921326	64021327		chr3	105383781	105483782		chr17	4488063	4588064
chr11	75418885	75518886		chr3	101483781	101583782																		chr4	15121326	15221327		chr4	63621326	63721327		chr1	177586178	177686179		chr6	82772667	82872668
chr11	17818885	17918886		chr3	153783781	153883782																		chr4	115471326	115571327		chr4	63721326	63821327		chr18	65916421	66016422		chr6	144622667	144722668
chr12	59560382	59660383		chr3	119383781	119483782																		chr4	105921326	106021327		chr4	154371326	154471327		chr9	46717029	46817030		chr17	5288063	5388064
chr12	59610382	59710383		chr3	40433781	40533782																		chr4	43871326	43971327		chr4	64271326	64371327		chr17	23788063	23888064		chr10	23462271	23562272
chr12	73960382	74060383		chr3	82983781	83083782																		chr4	65871326	65971327		chr4	64321326	64421327		chr13	37184229	37284230		chr17	9238063	9338064
chr12	73910382	74010383		chr3	82933781	83033782																		chr4	131371326	131471327		chr4	102021326	102121327		chr16	91282851	91382852		chr17	11238063	11338064
chr12	59860382	59960383		chr3	142283781	142383782																		chr4	150071326	150171327		chr4	62671326	62771327		chr12	26538814	26638815		chr17	4638063	4738064
chr12	59810382	59910383		chr3	55033781	55133782																		chr4	43921326	44021327		chr4	101821326	101921327		chr3	114833781	114933782		chr10	16862271	16962272
chr12	6160382	6260383		chr3	144283781	144383782																		chr4	12171326	12271327		chr4	63821326	63921327		chr1	35036178	35136179		chr4	134091393	134191394
chr12	112310382	112410383		chr3	44633781	44733782																		chr4	150321326	150421327		chr4	63871326	63971327		chr7	122407901	122507902		chr10	11812271	11912272
chr12	6210382	6310383		chr3	48783781	48883782																		chr4	114871326	114971327		chr4	154671326	154771327		chr1	156386178	156486179		chr13	118134229	118234230
chr12	72210382	72310383		chr3	98533781	98633782																		chr4	124221326	124321327		chr4	63671326	63771327		chr12	26138814	26238815		chr17	7438063	7538064
chr12	73560382	73660383		chr3	44583781	44683782																		chr4	106121326	106221327		chr4	101971326	102071327		chr2	78148565	78248566		chr14	88413747	88513748
chr12	74860382	74960383		chr3	107633781	107733782																		chr4	131521326	131621327		chr4	101871326	101971327		chr11	56424885	56524886		chr16	57882851	57982852
chr12	71310382	71410383		chr3	114183781	114283782																		chr4	105871326	105971327		chr4	154221326	154321327		chr3	95483781	95583782		chr1	127736178	127836179
chr12	55360382	55460383		chr3	40383781	40483782																		chr4	131571326	131671327		chr4	154271326	154371327		chr9	92117029	92217030		chr10	59562271	59662272
chr12	107860382	107960383		chr3	45133781	45233782																		chr4	44121326	44221327		chr4	154721326	154821327		chr2	63248565	63348566		chr1	127786178	127886179
chr12	107910382	108010383		chr4	125241393	125341394																		chr4	115521326	115621327		chr4	154071326	154171327		chr18	62266421	62366422		chr10	23312271	23412272
chr12	8010382	8110383		chr4	12391393	12491394																		chr4	15021326	15121327		chr4	154171326	154271327		chr2	113798565	113898566		chr3	142283781	142383782
chr12	59910382	60010383		chr4	12441393	12541394																		chr4	91121326	91221327		chr4	154121326	154221327		chr6	30022667	30122668		chr14	36063747	36163748
chr12	72160382	72260383		chr4	12491393	12591394																		chr4	86021326	86121327		chr5	151130119	151230120		chr14	13313747	13413748		chr11	35174885	35274886
chr13	18611215	18711216		chr4	127541393	127641394																		chr4	91071326	91171327		chr5	77030119	77130120		chr13	37084229	37184230		chr5	100063008	100163009
chr13	18661215	18761216		chr4	118591393	118691394																		chr4	48771326	48871327		chr5	78980119	79080120		chr14	17913747	18013748		chr19	24367207	24467208
chr13	37011215	37111216		chr4	75691393	75791394																		chr4	123471326	123571327		chr5	61380119	61480120		chr6	32272667	32372668		chr10	56312271	56412272
chr13	78811215	78911216		chr4	125291393	125391394																		chr4	8421326	8521327		chr5	133630119	133730120		chr15	34403255	34503256		chr7	114757901	114857902
chr13	94711215	94811216		chr4	131091393	131191394																		chr4	95171326	95271327		chr5	131830119	131930120		chr7	80457901	80557902		chr16	57932851	58032852
chr13	96661215	96761216		chr4	125191393	125291394																		chr4	131121326	131221327		chr5	61780119	61880120		chr13	101634229	101734230		chr14	109563747	109663748
chr13	112661215	112761216		chr4	52891393	52991394																		chr4	97721326	97821327		chr5	61830119	61930120		chr15	89703255	89803256		chr10	17162271	17262272
chr13	21111215	21211216		chr4	130641393	130741394																		chr4	48821326	48921327		chr5	131780119	131880120		chr5	128813008	128913009		chr4	134141393	134241394
chr13	11611215	11711216		chr4	131041393	131141394																		chr4	8471326	8571327		chr5	150180119	150280120		chr12	98838814	98938815		chr6	134072667	134172668
chr13	72761215	72861216		chr4	134291393	134391394																		chr4	14421326	14521327		chr5	37280119	37380120		chr18	41166421	41266422		chr3	5933781	6033782
chr14	124221542	124321543		chr4	105541393	105641394																		chr4	131621326	131721327		chr5	61630119	61730120		chr6	127572667	127672668		chr1	25486178	25586179
chr14	35221542	35321543		chr4	105591393	105691394																		chr4	131471326	131571327		chr5	133580119	133680120		chr8	60774340	60874341		chr6	142672667	142772668
chr14	56621542	56721543		chr4	82591393	82691394																		chr4	127021326	127121327		chr5	76880119	76980120		chr12	114588814	114688815		chr1	90686178	90786179
chr14	9921542	10021543		chr4	75641393	75741394																		chr4	131421326	131521327		chr5	63530119	63630120		chr18	7816421	7916422		chr10	17212271	17312272
chr14	105571542	105671543		chr4	130691393	130791394																		chr4	12321326	12421327		chr5	68480119	68580120		chr12	68588814	68688815		chr6	127072667	127172668
chr14	57521542	57621543		chr4	26241393	26341394																		chr4	8221326	8321327		chr5	61880119	61980120		chr4	83791393	83891394		chr5	39563008	39663009
chr14	35271542	35371543		chr4	124941393	125041394																		chr4	16621326	16721327		chr5	68380119	68480120		chr4	54741393	54841394		chr16	56682851	56782852
chr14	22221542	22321543		chr4	125141393	125241394																		chr4	95121326	95221327		chr5	63580119	63680120		chr18	37516421	37616422		chr8	129974340	130074341
chr14	37721542	37821543		chr4	26291393	26391394																		chr4	65621326	65721327		chr5	68430119	68530120		chr16	14432851	14532852		chr10	126162271	126262272
chr14	65921542	66021543		chr4	127491393	127591394																		chr4	124271326	124371327		chr5	123430119	123530120		chr7	106407901	106507902		chr12	30088814	30188815
chr14	104121542	104221543		chr4	12291393	12391394																		chr4	16571326	16671327		chr5	80830119	80930120		chr10	50912271	51012272		chr1	136636178	136736179
chr14	65971542	66071543		chr4	118841393	118941394																		chr4	14371326	14471327		chr5	63780119	63880120		chr13	10884229	10984230		chr4	136641393	136741394
chr14	22171542	22271543		chr4	104841393	104941394																		chr4	52471326	52571327		chr5	131630119	131730120		chr11	63324885	63424886		chr10	29112271	29212272
chr14	105871542	105971543		chr5	39613008	39713009																		chr4	95221326	95321327		chr5	131680119	131780120		chr1	57636178	57736179		chr17	10638063	10738064
chr14	11621542	11721543		chr5	19713008	19813009																		chr4	97671326	97771327		chr5	63730119	63830120		chr18	12316421	12416422		chr17	11888063	11988064
chr14	118521542	118621543		chr5	39563008	39663009																		chr4	94771326	94871327		chr5	63630119	63730120		chr11	20074885	20174886
chr15	95260011	95360012		chr5	17563008	17663009																		chr4	83621326	83721327		chr5	63680119	63780120		chr15	72503255	72603256
chr15	95310011	95410012		chr5	4963008	5063009																		chr4	14971326	15071327		chr5	150280119	150380120		chr7	90007901	90107902
chr15	6110011	6210012		chr5	44163008	44263009																		chr4	8521326	8621327		chr5	150230119	150330120		chr1	6086178	6186179
chr15	48560011	48660012		chr5	44313008	44413009																		chr4	136471326	136571327		chr5	76530119	76630120		chr8	122274340	122374341
chr15	87860011	87960012		chr5	17613008	17713009																		chr4	105621326	105721327		chr5	76580119	76680120		chr13	47384229	47484230
chr15	38110011	38210012		chr5	149213008	149313009																		chr4	108871326	108971327		chr5	123280119	123380120		chr18	65966421	66066422
chr15	95160011	95260012		chr5	149663008	149763009																		chr4	94971326	95071327		chr5	123380119	123480120		chr17	36338063	36438064
chr15	87660011	87760012		chr5	56863008	56963009																		chr4	65671326	65771327		chr5	123330119	123430120		chr9	107267029	107367030
chr15	87610011	87710012		chr5	130463008	130563009																		chr5	121530119	121630120		chr6	100921546	101021547		chr13	99634229	99734230
chr15	91660011	91760012		chr5	44113008	44213009																		chr5	121480119	121580120		chr6	147271546	147371547		chr12	94438814	94538815
chr15	87910011	88010012		chr5	56913008	57013009																		chr5	116330119	116430120		chr6	101271546	101371547		chr3	23733781	23833782
chr15	92260011	92360012		chr5	44363008	44463009																		chr5	116280119	116380120		chr6	91171546	91271547		chr11	47374885	47474886
chr15	69610011	69710012		chr5	20113008	20213009																		chr5	42080119	42180120		chr6	147921546	148021547		chr17	24188063	24288064
chr15	38060011	38160012		chr5	149163008	149263009																		chr5	116380119	116480120		chr6	91921546	92021547		chr11	70024885	70124886
chr15	63510011	63610012		chr5	73963008	74063009																		chr5	41830119	41930120		chr6	72771546	72871547		chr11	46224885	46324886
chr15	42060011	42160012		chr5	91413008	91513009																		chr5	42230119	42330120		chr6	147571546	147671547		chr1	180636178	180736179
chr15	92210011	92310012		chr5	132863008	132963009																		chr5	42030119	42130120		chr6	100971546	101071547		chr8	90124340	90224341
chr15	91610011	91710012		chr5	74013008	74113009																		chr5	41980119	42080120		chr6	91121546	91221547		chr15	32003255	32103256
chr15	62660011	62760012		chr5	91463008	91563009																		chr5	41880119	41980120		chr6	101021546	101121547		chr1	37686178	37786179
chr16	91308668	91408669		chr5	123963008	124063009																		chr5	35780119	35880120		chr6	88821546	88921547		chr3	100083781	100183782
chr16	35708668	35808669		chr5	130413008	130513009																		chr5	35830119	35930120		chr6	91071546	91171547		chr5	152413008	152513009
chr16	41308668	41408669		chr5	149463008	149563009																		chr5	116430119	116530120		chr6	55371546	55471547		chr14	29863747	29963748
chr16	41758668	41858669		chr6	65772667	65872668																		chr5	42130119	42230120		chr6	101321546	101421547		chr5	139163008	139263009
chr16	52708668	52808669		chr6	140022667	140122668																		chr5	56030119	56130120		chr6	104871546	104971547		chr10	88412271	88512272
chr16	36008668	36108669		chr6	105372667	105472668																		chr5	42180119	42280120		chr6	118871546	118971547		chr10	96712271	96812272
chr16	95458668	95558669		chr6	104822667	104922668																		chr5	41780119	41880120		chr6	80921546	81021547		chr13	95234229	95334230
chr16	38108668	38208669		chr6	142822667	142922668																		chr5	35880119	35980120		chr6	55321546	55421547		chr4	67341393	67441394
chr16	41358668	41458669		chr6	139972667	140072668																		chr5	121430119	121530120		chr6	72721546	72821547		chr7	151157901	151257902
chr16	91258668	91358669		chr6	104772667	104872668																		chr5	46530119	46630120		chr6	96571546	96671547		chr5	127013008	127113009
chr16	22808668	22908669		chr6	73072667	73172668																		chr5	9680119	9780120		chr6	104721546	104821547		chr1	180736178	180836179
chr16	39008668	39108669		chr6	53122667	53222668																		chr5	46580119	46680120		chr6	127421546	127521547		chr9	96617029	96717030
chr16	79158668	79258669		chr6	105122667	105222668																		chr5	112880119	112980120		chr6	104671546	104771547		chr16	22882851	22982852
chr17	65120591	65220592		chr6	103772667	103872668																		chr5	106830119	106930120		chr6	73321546	73421547		chr15	59853255	59953256
chr17	92120591	92220592		chr6	53172667	53272668																		chr5	106880119	106980120		chr6	101421546	101521547		chr18	60066421	60166422
chr17	92320591	92420592		chr6	104122667	104222668																		chr5	22630119	22730120		chr6	137721546	137821547		chr15	41053255	41153256
chr17	92170591	92270592		chr6	105522667	105622668																		chr5	64780119	64880120		chr6	72271546	72371547		chr4	54691393	54791394
chr17	65170591	65270592		chr6	94522667	94622668																		chr5	113030119	113130120		chr6	118921546	119021547		chr11	20374885	20474886
chr17	68870591	68970592		chr6	104872667	104972668																		chr5	19630119	19730120		chr6	8371546	8471547		chr7	106557901	106657902
chr17	92370591	92470592		chr6	103822667	103922668																		chr5	55480119	55580120		chr6	74171546	74271547		chr5	20813008	20913009
chr17	66770591	66870592		chr6	104622667	104722668																		chr5	17380119	17480120		chr6	88771546	88871547		chr1	32286178	32386179
chr17	73820591	73920592		chr6	95572667	95672668																		chr5	55430119	55530120		chr6	147621546	147721547		chr8	79174340	79274341
chr17	92420591	92520592		chr6	34572667	34672668																		chr5	41330119	41430120		chr6	127471546	127571547		chr9	85067029	85167030
chr18	48849782	48949783		chr6	103672667	103772668																		chr5	17330119	17430120		chr6	147671546	147771547		chr16	25032851	25132852
chr18	61299782	61399783		chr6	41172667	41272668																		chr5	90130119	90230120		chr6	101371546	101471547		chr11	50974885	51074886
chr18	71799782	71899783		chr6	73472667	73572668																		chr5	9480119	9580120		chr6	48971546	49071547		chr8	117274340	117374341
chr18	53799782	53899783		chr6	101522667	101622668																		chr5	17280119	17380120		chr6	139971546	140071547		chr8	122224340	122324341
chr18	62649782	62749783		chr6	73022667	73122668																		chr5	35930119	36030120		chr6	3921546	4021547		chr16	60232851	60332852
chr18	86199782	86299783		chr6	19422667	19522668																		chr5	112930119	113030120		chr6	104621546	104721547		chr2	85698565	85798566
chr18	54049782	54149783		chr6	8722667	8822668																		chr5	90180119	90280120		chr6	147871546	147971547		chr8	34074340	34174341
chr18	86299782	86399783		chr6	41072667	41172668																		chr5	42280119	42380120		chr6	30221546	30321547		chr3	9383781	9483782
chr18	49049782	49149783		chr6	54422667	54522668																		chr5	144680119	144780120		chr6	96521546	96621547		chr7	122157901	122257902
chr18	15549782	15649783		chr6	94572667	94672668																		chr5	22580119	22680120		chr6	74771546	74871547		chr6	53872667	53972668
chr18	86249782	86349783		chr6	8672667	8772668																		chr5	53680119	53780120		chr6	137771546	137871547		chr3	82933781	83033782
chr18	61099782	61199783		chr7	58657901	58757902																		chr5	112980119	113080120		chr6	96421546	96521547		chr7	58507901	58607902
chr18	16599782	16699783		chr7	58607901	58707902																		chr5	21380119	21480120		chr6	30271546	30371547		chr6	56422667	56522668
chr18	53999782	54099783		chr7	58507901	58607902																		chr5	108780119	108880120		chr6	147721546	147821547		chr13	99684229	99784230
chr18	59499782	59599783		chr7	126757901	126857902																		chr5	129080119	129180120		chr6	147821546	147921547		chr11	113274885	113374886
chr18	61249782	61349783		chr7	111757901	111857902																		chr5	17430119	17530120		chr6	147221546	147321547		chr7	36607901	36707902
chr18	86049782	86149783		chr7	58457901	58557902																		chr5	28130119	28230120		chr6	147771546	147871547		chr6	99722667	99822668
chr18	61149782	61249783		chr7	112007901	112107902																		chr5	64830119	64930120		chr6	74821546	74921547		chr16	54482851	54582852
chr18	53949782	54049783		chr7	91057901	91157902																		chr5	19680119	19780120		chr6	104571546	104671547		chr6	102072667	102172668
chr18	73099782	73199783		chr7	91107901	91207902																		chr5	102430119	102530120		chr6	76971546	77071547		chr18	56466421	56566422
chr18	53849782	53949783		chr7	62957901	63057902																		chr5	102380119	102480120		chr6	104521546	104621547		chr2	113848565	113948566
chr18	67849782	67949783		chr7	29657901	29757902																		chr5	19780119	19880120		chr6	76921546	77021547		chr1	33936178	34036179
chr18	62599782	62699783		chr7	29607901	29707902																		chr5	108730119	108830120		chr6	72671546	72771547		chr19	44567207	44667208
chr18	61349782	61449783		chr7	132507901	132607902																		chr5	28180119	28280120		chr6	148521546	148621547		chr17	29888063	29988064
chr18	59449782	59549783		chr7	109557901	109657902																		chr5	41380119	41480120		chr6	96471546	96571547		chr15	73303255	73403256
chr18	46999782	47099783		chr7	121757901	121857902																		chr5	106780119	106880120		chr6	148571546	148671547		chr12	79788814	79888815
chr18	28649782	28749783		chr7	120907901	121007902																		chr5	19580119	19680120		chr6	104471546	104571547		chr12	92488814	92588815
chr18	17899782	17999783		chr7	148057901	148157902																		chr5	22680119	22780120		chr6	104371546	104471547		chr2	180048565	180148566
chr19	21709638	21809639		chr7	62907901	63007902																		chr5	41530119	41630120		chr6	104421546	104521547		chr16	35832851	35932852
chr19	3859638	3959639		chr7	109607901	109707902																		chr5	121780119	121880120		chr6	72621546	72721547		chr15	59803255	59903256
chr19	3909638	4009639		chr7	57457901	57557902																		chr5	129130119	129230120		chr6	104221546	104321547		chr3	111983781	112083782
chr19	49909638	50009639		chr7	124807901	124907902																		chr5	21630119	21730120		chr6	104171546	104271547		chr16	59482851	59582852
chr19	18909638	19009639		chr7	57407901	57507902																		chr5	9530119	9630120		chr6	72421546	72521547		chr8	82424340	82524341
chr19	18959638	19059639		chr8	61074340	61174341																		chr5	114730119	114830120		chr6	104121546	104221547		chr1	156286178	156386179
chr19	59809638	59909639		chr8	61124340	61224341																		chr5	53630119	53730120		chr6	104071546	104171547		chr12	26188814	26288815
chr19	22409638	22509639		chr8	121424340	121524341																		chr5	21430119	21530120		chr6	103471546	103571547		chr12	68988814	69088815
chr19	3509638	3609639		chr8	127574340	127674341																		chr5	21330119	21430120		chr6	103421546	103521547		chr13	103684229	103784230
chr19	49309638	49409639		chr8	9124340	9224341																		chr5	32230119	32330120		chr6	72471546	72571547		chr19	44517207	44617208
chr19	23459638	23559639		chr8	17324340	17424341																		chr5	106730119	106830120		chr6	103971546	104071547		chr13	102584229	102684230
				chr8	94574340	94674341																		chr5	41480119	41580120		chr6	103321546	103421547		chr10	23912271	24012272
				chr8	127524340	127624341																		chr5	35980119	36080120		chr6	72571546	72671547		chr17	29038063	29138064
				chr8	50724340	50824341																		chr5	84280119	84380120		chr6	103271546	103371547		chr10	50862271	50962272
				chr8	7424340	7524341																		chr5	59830119	59930120		chr6	72521546	72621547		chr11	81274885	81374886
				chr8	36624340	36724341																		chr5	52730119	52830120		chr6	103621546	103721547		chr8	14424340	14524341
				chr8	120774340	120874341																		chr5	52780119	52880120		chr6	103821546	103921547		chr8	80124340	80224341
				chr8	120724340	120824341																		chr5	22730119	22830120		chr6	103921546	104021547		chr3	51933781	52033782
				chr8	127774340	127874341																		chr5	106930119	107030120		chr6	103871546	103971547		chr6	115322667	115422668
				chr8	36674340	36774341																		chr5	59630119	59730120		chr6	103671546	103771547		chr4	46091393	46191394
				chr8	94624340	94724341																		chr5	129230119	129330120		chr6	103721546	103821547		chr3	105133781	105233782
				chr8	50374340	50474341																		chr6	45521546	45621547		chr7	83199806	83299807		chr10	3712271	3812272
				chr8	45724340	45824341																		chr6	45571546	45671547		chr7	118649806	118749807		chr9	119667029	119767030
				chr8	89674340	89774341																		chr6	45471546	45571547		chr7	132249806	132349807		chr1	57286178	57386179
				chr8	7374340	7474341																		chr6	45421546	45521547		chr7	125149806	125249807		chr8	14974340	15074341
				chr8	41974340	42074341																		chr6	45371546	45471547		chr7	118699806	118799807		chr19	52517207	52617208
				chr8	18124340	18224341																		chr6	40571546	40671547		chr7	145649806	145749807		chr18	16716421	16816422
				chr8	94674340	94774341																		chr6	40521546	40621547		chr7	90749806	90849807		chr6	115372667	115472668
				chr8	50324340	50424341																		chr6	44371546	44471547		chr7	82999806	83099807		chr18	78066421	78166422
				chr8	62524340	62624341																		chr6	40721546	40821547		chr7	83549806	83649807		chr4	68591393	68691394
				chr8	31624340	31724341																		chr6	44271546	44371547		chr7	122449806	122549807		chr6	21672667	21772668
				chr8	11224340	11324341																		chr6	40771546	40871547		chr7	145599806	145699807		chr17	26038063	26138064
				chr8	82674340	82774341																		chr6	10221546	10321547		chr7	130149806	130249807		chr12	8338814	8438815
				chr8	17374340	17474341																		chr6	44421546	44521547		chr7	129749806	129849807		chr10	114212271	114312272
				chr8	129674340	129774341																		chr6	66471546	66571547		chr7	119999806	120099807		chr9	24167029	24267030
				chr9	43367029	43467030																		chr6	90621546	90721547		chr7	145749806	145849807		chr12	114538814	114638815
				chr9	115867029	115967030																		chr6	20371546	20471547		chr7	83049806	83149807		chr15	41003255	41103256
				chr9	84867029	84967030																		chr6	90571546	90671547		chr7	56799806	56899807		chr8	107124340	107224341
				chr9	84917029	85017030																		chr6	86071546	86171547		chr7	56749806	56849807		chr11	49574885	49674886
				chr9	33067029	33167030																		chr6	45171546	45271547		chr7	83299806	83399807		chr7	115107901	115207902
				chr9	84567029	84667030																		chr6	113221546	113321547		chr7	125599806	125699807		chr5	48113008	48213009
				chr9	115917029	116017030																		chr6	40821546	40921547		chr7	83349806	83449807		chr16	58132851	58232852
				chr9	48217029	48317030																		chr6	28571546	28671547		chr7	65999806	66099807		chr10	71862271	71962272
				chr9	84767029	84867030																		chr6	19771546	19871547		chr7	53999806	54099807		chr7	61807901	61907902
				chr9	26317029	26417030																		chr6	28621546	28721547		chr7	124349806	124449807		chr6	17322667	17422668
				chr9	84817029	84917030																		chr6	113271546	113371547		chr7	83149806	83249807		chr18	77666421	77766422
				chr9	48167029	48267030																		chr6	28671546	28771547		chr7	125549806	125649807		chr10	123212271	123312272
				chr9	29317029	29417030																		chr6	86121546	86221547		chr7	120049806	120149807		chr18	29966421	30066422
				chr9	111517029	111617030																		chr6	113621546	113721547		chr7	83099806	83199807		chr17	36388063	36488064
				chr9	111467029	111567030																		chr6	113671546	113771547		chr7	125399806	125499807		chr11	96274885	96374886
				chr9	115817029	115917030																		chr6	44471546	44571547		chr7	83499806	83599807		chr1	177486178	177586179
				chr9	29267029	29367030																		chr6	86021546	86121547		chr7	120149806	120249807		chr8	89674340	89774341
				chr9	115767029	115867030																		chr6	19721546	19821547		chr7	56499806	56599807		chr6	87072667	87172668
				chr9	111567029	111667030																		chr6	28371546	28471547		chr7	56699806	56799807		chr7	102757901	102857902
				chr9	84417029	84517030																		chr6	15721546	15821547		chr7	124849806	124949807		chr11	49924885	50024886
				chr9	47367029	47467030																		chr6	113171546	113271547		chr7	125499806	125599807		chr11	81074885	81174886
																								chr6	90671546	90771547		chr7	56349806	56449807		chr3	139683781	139783782
																								chr6	17821546	17921547		chr7	149999806	150099807		chr18	12366421	12466422
																								chr6	33721546	33821547		chr7	145449806	145549807		chr9	48217029	48317030
																								chr6	96021546	96121547		chr7	83449806	83549807		chr5	20713008	20813009
																								chr6	17771546	17871547		chr7	56599806	56699807		chr7	71757901	71857902
																								chr6	43971546	44071547		chr7	125449806	125549807		chr10	25412271	25512272
																								chr6	85971546	86071547		chr7	56949806	57049807		chr9	48167029	48267030
																								chr6	17871546	17971547		chr7	91049806	91149807		chr8	80524340	80624341
																								chr6	136321546	136421547		chr7	56649806	56749807		chr12	12188814	12288815
																								chr6	13321546	13421547		chr7	145499806	145599807		chr7	58007901	58107902
																								chr6	136271546	136371547		chr7	124999806	125099807		chr4	45391393	45491394
																								chr6	15671546	15771547		chr7	124899806	124999807		chr10	25812271	25912272
																								chr6	46521546	46621547		chr7	120199806	120299807		chr17	32988063	33088064
																								chr6	13371546	13471547		chr7	57149806	57249807		chr11	36024885	36124886
																								chr6	113321546	113421547		chr7	120249806	120349807		chr17	41688063	41788064
																								chr6	113721546	113821547		chr7	124399806	124499807		chr7	151457901	151557902
																								chr6	95971546	96071547		chr7	54049806	54149807		chr18	31366421	31466422
																								chr6	40171546	40271547		chr7	91099806	91199807		chr11	46174885	46274886
																								chr6	33671546	33771547		chr7	91149806	91249807		chr13	33934229	34034230
																								chr6	63971546	64071547		chr7	69149806	69249807		chr10	76062271	76162272
																								chr6	134471546	134571547		chr7	56999806	57099807		chr16	59532851	59632852
																								chr6	15821546	15921547		chr7	121049806	121149807		chr9	85017029	85117030
																								chr6	28321546	28421547		chr7	57099806	57199807		chr2	133598565	133698566
																								chr6	15021546	15121547		chr7	121149806	121249807		chr5	128763008	128863009
																								chr6	129221546	129321547		chr7	124949806	125049807		chr3	105183781	105283782
																								chr6	136221546	136321547		chr7	120999806	121099807		chr8	80074340	80174341
																								chr6	7771546	7871547		chr7	57049806	57149807		chr4	45641393	45741394
																								chr6	95621546	95721547		chr7	120949806	121049807		chr3	105283781	105383782
																								chr6	63921546	64021547		chr8	121974619	122074620		chr9	101017029	101117030
																								chr7	47699806	47799807		chr8	68524619	68624620		chr17	79738063	79838064
																								chr7	47649806	47749807		chr8	81624619	81724620		chr6	70572667	70672668
																								chr7	91699806	91799807		chr8	106524619	106624620		chr18	88666421	88766422
																								chr7	91749806	91849807		chr8	113374619	113474620		chr13	112284229	112384230
																								chr7	91799806	91899807		chr8	68724619	68824620		chr7	130407901	130507902
																								chr7	91649806	91749807		chr8	99574619	99674620		chr7	59757901	59857902
																								chr7	91949806	92049807		chr8	82074619	82174620		chr1	137636178	137736179
																								chr7	91999806	92099807		chr8	99374619	99474620		chr5	123963008	124063009
																								chr7	88649806	88749807		chr8	80574619	80674620		chr16	59582851	59682852
																								chr7	88599806	88699807		chr8	106474619	106574620		chr3	95383781	95483782
																								chr7	79599806	79699807		chr8	68674619	68774620		chr2	164398565	164498566
																								chr7	28799806	28899807		chr8	78874619	78974620		chr3	95733781	95833782
																								chr7	99949806	100049807		chr8	99624619	99724620		chr3	95783781	95883782
																								chr7	62299806	62399807		chr8	130624619	130724620		chr18	88616421	88716422
																								chr7	65349806	65449807		chr8	68374619	68474620		chr17	72838063	72938064
																								chr7	29299806	29399807		chr8	130474619	130574620		chr2	133548565	133648566
																								chr7	29399806	29499807		chr8	125474619	125574620		chr3	112033781	112133782
																								chr7	29249806	29349807		chr8	100124619	100224620		chr13	95134229	95234230
																								chr7	79649806	79749807		chr8	101324619	101424620		chr7	70207901	70307902
																								chr7	134399806	134499807		chr8	113424619	113524620		chr14	51263747	51363748
																								chr7	100149806	100249807		chr8	130574619	130674620		chr17	24338063	24438064
																								chr7	101899806	101999807		chr8	101274619	101374620		chr2	101898565	101998566
																								chr7	65399806	65499807		chr8	113524619	113624620		chr2	181098565	181198566
																								chr7	62249806	62349807		chr8	100074619	100174620		chr16	59632851	59732852
																								chr7	101849806	101949807		chr8	78924619	79024620		chr9	107317029	107417030
																								chr7	101949806	102049807		chr8	79374619	79474620		chr17	41638063	41738064
																								chr7	62349806	62449807		chr8	79424619	79524620		chr14	95763747	95863748
																								chr7	28849806	28949807		chr8	114174619	114274620		chr9	24217029	24317030
																								chr7	29449806	29549807		chr8	113474619	113574620		chr13	96384229	96484230
																								chr7	134449806	134549807		chr8	99674619	99774620		chr13	96284229	96384230
																								chr7	133999806	134099807		chr8	130674619	130774620		chr3	97583781	97683782
																								chr7	65649806	65749807		chr8	130524619	130624620		chr1	54836178	54936179
																								chr7	134349806	134449807		chr8	118974619	119074620		chr1	54886178	54986179
																								chr7	97399806	97499807		chr8	119074619	119174620		chr16	22832851	22932852
																								chr7	70199806	70299807		chr8	100774619	100874620		chr10	72362271	72462272
																								chr7	62399806	62499807		chr8	130874619	130974620		chr5	129563008	129663009
																								chr8	89624619	89724620		chr8	101624619	101724620		chr1	41836178	41936179
																								chr8	128224619	128324620		chr8	101674619	101774620		chr13	18334229	18434230
																								chr8	89774619	89874620		chr8	99724619	99824620		chr1	38986178	39086179
																								chr8	89574619	89674620		chr8	100024619	100124620		chr7	110907901	111007902
																								chr8	90124619	90224620		chr8	130774619	130874620		chr17	24438063	24538064
																								chr8	128274619	128374620		chr8	130724619	130824620		chr5	49013008	49113009
																								chr8	89724619	89824620		chr8	79224619	79324620		chr13	18384229	18484230
																								chr8	120274619	120374620		chr8	119024619	119124620		chr3	95833781	95933782
																								chr8	128174619	128274620		chr8	79074619	79174620		chr10	50312271	50412272
																								chr8	89274619	89374620		chr8	79174619	79274620		chr7	57957901	58057902
																								chr8	90174619	90274620		chr8	130824619	130924620		chr13	37234229	37334230
																								chr8	25574619	25674620		chr8	79324619	79424620		chr9	74017029	74117030
																								chr8	128324619	128424620		chr8	79274619	79374620		chr17	81938063	82038064
																								chr8	89324619	89424620		chr8	100824619	100924620		chr17	84738063	84838064
																								chr8	25524619	25624620		chr8	99774619	99874620		chr11	20124885	20224886
																								chr8	66424619	66524620		chr8	79124619	79224620		chr8	106074340	106174341
																								chr8	120324619	120424620		chr8	99824619	99924620		chr12	14138814	14238815
																								chr8	24024619	24124620		chr8	99874619	99974620		chr17	84688063	84788064
																								chr8	25374619	25474620		chr9	64731611	64831612		chr9	29317029	29417030
																								chr8	24074619	24174620		chr9	92381611	92481612		chr2	85648565	85748566
																								chr8	105474619	105574620		chr9	45231611	45331612		chr5	129513008	129613009
																								chr8	25324619	25424620		chr9	100181611	100281612		chr4	46191393	46291394
																								chr8	73924619	74024620		chr9	77331611	77431612		chr16	55532851	55632852
																								chr8	120124619	120224620		chr9	54031611	54131612		chr11	64124885	64224886
																								chr8	16474619	16574620		chr9	61081611	61181612		chr12	36138814	36238815
																								chr8	128124619	128224620		chr9	68681611	68781612		chr7	136007901	136107902
																								chr8	89524619	89624620		chr9	92081611	92181612		chr3	105333781	105433782
																								chr8	16524619	16624620		chr9	37531611	37631612		chr14	12013747	12113748
																								chr8	105424619	105524620		chr9	58381611	58481612		chr17	36538063	36638064
																								chr8	120074619	120174620		chr9	77281611	77381612		chr6	116622667	116722668
																								chr8	115274619	115374620		chr9	96881611	96981612		chr3	31983781	32083782
																								chr8	105374619	105474620		chr9	37631611	37731612		chr10	3762271	3862272
																								chr8	49324619	49424620		chr9	92131611	92231612		chr17	35788063	35888064
																								chr8	9174619	9274620		chr9	113731611	113831612		chr18	17566421	17666422
																								chr8	7324619	7424620		chr9	118581611	118681612		chr10	111212271	111312272
																								chr8	66024619	66124620		chr9	119931611	120031612		chr10	58912271	59012272
																								chr8	130074619	130174620		chr9	113581611	113681612		chr9	23917029	24017030
																								chr8	25674619	25774620		chr9	68581611	68681612		chr15	32053255	32153256
																								chr8	16424619	16524620		chr9	119881611	119981612		chr4	45441393	45541394
																								chr9	99681611	99781612		chr9	113631611	113731612		chr7	36657901	36757902
																								chr9	99731611	99831612		chr9	102081611	102181612		chr15	59753255	59853256
																								chr9	99631611	99731612		chr9	118531611	118631612		chr6	117522667	117622668
																								chr9	99581611	99681612		chr9	37581611	37681612		chr1	34986178	35086179
																								chr9	99331611	99431612		chr9	60881611	60981612		chr1	180686178	180786179
																								chr9	108581611	108681612		chr9	68631611	68731612		chr19	22817207	22917208
																								chr9	99281611	99381612		chr9	58231611	58331612		chr17	41738063	41838064
																								chr9	14081611	14181612		chr9	113381611	113481612		chr5	126963008	127063009
																								chr9	110031611	110131612		chr9	113431611	113531612		chr1	153086178	153186179
																								chr9	110081611	110181612		chr9	60931611	61031612		chr18	75766421	75866422
																								chr9	99231611	99331612		chr9	113681611	113781612		chr6	112322667	112422668
																								chr9	11931611	12031612		chr9	42381611	42481612		chr11	63274885	63374886
																								chr9	105881611	105981612		chr9	64481611	64581612		chr7	110857901	110957902
																								chr9	99831611	99931612		chr9	102131611	102231612		chr11	36074885	36174886
																								chr9	105831611	105931612		chr9	42481611	42581612		chr17	24138063	24238064
																								chr9	95281611	95381612		chr9	61031611	61131612		chr3	99433781	99533782
																								chr9	99931611	100031612		chr9	60681611	60781612		chr7	61457901	61557902
																								chr9	47181611	47281612		chr9	119681611	119781612		chr7	57857901	57957902
																								chr9	99181611	99281612		chr9	58331611	58431612		chr11	20324885	20424886
																								chr9	16031611	16131612		chr9	60981611	61081612		chr16	40182851	40282852
																								chr9	11881611	11981612		chr9	64431611	64531612		chr12	69338814	69438815
																								chr9	46731611	46831612		chr9	64381611	64481612		chr6	115622667	115722668
																								chr9	99881611	99981612		chr9	58281611	58381612		chr5	20763008	20863009
																								chr9	99381611	99481612		chr9	119581611	119681612		chr18	17866421	17966422
																								chr9	99531611	99631612		chr9	60731611	60831612		chr3	95533781	95633782
																								chr9	110131611	110231612		chr9	119631611	119731612		chr8	106024340	106124341
																								chr9	95581611	95681612		chr9	42431611	42531612		chr6	116722667	116822668
																								chr9	108531611	108631612		chr10	43113474	43213475		chr17	72138063	72238064
																								chr9	46781611	46881612		chr10	83363474	83463475		chr7	130457901	130557902
																								chr9	85931611	86031612		chr10	120663474	120763475		chr17	24288063	24388064
																								chr9	85831611	85931612		chr10	14013474	14113475		chr11	36424885	36524886
																								chr9	50931611	51031612		chr10	43813474	43913475		chr18	12266421	12366422
																								chr9	47231611	47331612		chr10	83663474	83763475		chr15	13103255	13203256
																								chr9	16081611	16181612		chr10	118863474	118963475		chr11	80724885	80824886
																								chr9	9081611	9181612		chr10	85663474	85763475		chr3	139183781	139283782
																								chr9	41281611	41381612		chr10	85613474	85713475		chr11	51024885	51124886
																								chr9	27731611	27831612		chr10	127013474	127113475		chr4	68541393	68641394
																								chr9	99481611	99581612		chr10	122513474	122613475		chr2	180248565	180348566
																								chr9	99981611	100081612		chr10	14063474	14163475		chr8	80674340	80774341
																								chr9	50981611	51081612		chr10	19113474	19213475		chr6	128072667	128172668
																								chr9	47131611	47231612		chr10	122363474	122463475		chr3	22733781	22833782
																								chr9	48381611	48481612		chr10	126963474	127063475		chr17	24238063	24338064
																								chr9	51031611	51131612		chr10	121213474	121313475		chr1	160236178	160336179
																								chr9	85881611	85981612		chr10	122463474	122563475		chr6	89572667	89672668
																								chr9	95231611	95331612		chr10	122413474	122513475		chr19	52467207	52567208
																								chr9	32631611	32731612		chr10	118913474	119013475		chr3	115733781	115833782
																								chr9	41331611	41431612		chr10	118963474	119063475		chr6	36822667	36922668
																								chr9	95631611	95731612		chr10	119013474	119113475		chr11	117374885	117474886
																								chr9	47081611	47181612		chr10	19163474	19263475		chr19	12917207	13017208
																								chr9	47031611	47131612		chr10	121163474	121263475		chr10	111262271	111362272
																								chr9	100031611	100131612		chr10	7463474	7563475		chr1	41986178	42086179
																								chr9	27781611	27881612		chr10	121113474	121213475		chr6	118722667	118822668
																								chr9	14331611	14431612		chr10	107613474	107713475		chr8	103574340	103674341
																								chr9	7681611	7781612		chr10	90163474	90263475		chr8	131124340	131224341
																								chr9	14381611	14481612		chr10	89813474	89913475		chr12	8388814	8488815
																								chr9	85781611	85881612		chr10	21613474	21713475		chr11	20174885	20274886
																								chr10	92313474	92413475		chr10	89463474	89563475		chr9	96667029	96767030
																								chr10	92263474	92363475		chr10	89513474	89613475		chr13	47434229	47534230
																								chr10	40413474	40513475		chr10	21663474	21763475		chr16	45082851	45182852
																								chr10	40363474	40463475		chr10	89763474	89863475		chr8	43074340	43174341
																								chr10	65663474	65763475		chr10	107813474	107913475		chr1	41936178	42036179
																								chr10	65513474	65613475		chr10	89663474	89763475		chr5	138263008	138363009
																								chr10	113913474	114013475		chr10	90113474	90213475		chr1	41886178	41986179
																								chr10	65563474	65663475		chr10	107313474	107413475		chr12	114488814	114588815
																								chr10	68963474	69063475		chr10	107363474	107463475		chr10	23962271	24062272
																								chr10	75813474	75913475		chr10	107413474	107513475		chr3	114383781	114483782
																								chr10	113863474	113963475		chr11	43918885	44018886		chr8	128224340	128324341
																								chr10	92363474	92463475		chr11	107518885	107618886		chr13	14534229	14634230
																								chr10	12913474	13013475		chr11	69668885	69768886		chr11	51274885	51374886
																								chr10	91413474	91513475		chr11	69618885	69718886		chr1	156336178	156436179
																								chr10	125513474	125613475		chr11	105318885	105418886		chr1	177536178	177636179
																								chr10	76513474	76613475		chr11	11868885	11968886		chr19	34867207	34967208
																								chr10	91463474	91563475		chr11	111868885	111968886		chr16	89282851	89382852
																								chr10	24513474	24613475		chr11	24118885	24218886		chr1	177136178	177236179
																								chr10	116713474	116813475		chr11	7968885	8068886		chr6	36572667	36672668
																								chr10	69813474	69913475		chr11	22568885	22668886		chr3	95633781	95733782
																								chr10	12963474	13063475		chr11	70618885	70718886		chr7	70257901	70357902
																								chr10	115013474	115113475		chr11	7318885	7418886		chr8	43624340	43724341
																								chr10	70463474	70563475		chr11	4568885	4668886		chr11	17874885	17974886
																								chr10	69013474	69113475		chr11	5718885	5818886		chr2	83148565	83248566
																								chr10	24563474	24663475		chr11	18668885	18768886		chr3	109783781	109883782
																								chr10	55563474	55663475		chr11	43668885	43768886		chr11	20274885	20374886
																								chr10	69763474	69863475		chr11	111918885	112018886		chr10	25762271	25862272
																								chr10	13013474	13113475		chr11	12168885	12268886		chr12	29438814	29538815
																								chr10	70563474	70663475		chr11	107718885	107818886		chr16	91232851	91332852
																								chr10	76463474	76563475		chr11	43818885	43918886		chr3	105233781	105333782
																								chr10	115213474	115313475		chr11	112718885	112818886		chr9	100917029	101017030
																								chr10	125563474	125663475		chr11	18718885	18818886		chr19	12717207	12817208
																								chr10	125163474	125263475		chr11	44918885	45018886		chr16	55082851	55182852
																								chr10	55713474	55813475		chr11	20768885	20868886		chr18	17916421	18016422
																								chr11	32168885	32268886		chr11	101118885	101218886		chr18	29916421	30016422
																								chr11	32118885	32218886		chr11	101068885	101168886		chr6	118822667	118922668
																								chr11	47918885	48018886		chr11	42818885	42918886		chr11	51224885	51324886
																								chr11	31718885	31818886		chr11	57518885	57618886		chr13	72434229	72534230
																								chr11	47868885	47968886		chr11	107818885	107918886		chr1	186786178	186886179
																								chr11	32218885	32318886		chr11	109068885	109168886		chr14	10363747	10463748
																								chr11	48018885	48118886		chr11	57618885	57718886		chr1	61186178	61286179
																								chr11	47968885	48068886		chr11	11918885	12018886		chr15	59953255	60053256
																								chr11	20068885	20168886		chr11	43068885	43168886		chr3	95333781	95433782
																								chr11	32018885	32118886		chr11	78918885	79018886		chr6	118872667	118972668
																								chr11	95468885	95568886		chr11	42068885	42168886		chr6	36322667	36422668
																								chr11	57118885	57218886		chr11	108218885	108318886		chr8	60824340	60924341
																								chr11	95418885	95518886		chr11	57568885	57668886		chr17	67288063	67388064
																								chr11	95818885	95918886		chr11	42768885	42868886		chr6	17422667	17522668
																								chr11	95518885	95618886		chr11	89268885	89368886		chr9	95617029	95717030
																								chr11	98318885	98418886		chr11	11968885	12068886		chr10	25862271	25962272
																								chr11	20118885	20218886		chr11	43718885	43818886		chr3	82983781	83083782
																								chr11	36168885	36268886		chr11	102418885	102518886		chr1	52986178	53086179
																								chr12	6260382	6360383		chr11	42718885	42818886		chr12	26488814	26588815
																								chr12	5760382	5860383		chr11	112668885	112768886		chr3	3933781	4033782
																								chr12	5960382	6060383		chr11	7568885	7668886		chr12	69038814	69138815
																								chr12	107960382	108060383		chr11	43018885	43118886		chr9	100967029	101067030
																								chr12	6210382	6310383		chr11	78968885	79068886		chr8	90174340	90274341
																								chr12	6010382	6110383		chr11	108168885	108268886		chr3	99383781	99483782
																								chr12	6160382	6260383		chr11	33468885	33568886		chr17	41438063	41538064
																								chr12	5710382	5810383		chr11	12118885	12218886		chr10	24162271	24262272
																								chr12	6310382	6410383		chr11	42118885	42218886		chr7	59807901	59907902
																								chr12	12360382	12460383		chr11	54718885	54818886		chr1	103536178	103636179
																								chr12	8310382	8410383		chr11	107868885	107968886		chr11	75874885	75974886
																								chr12	12160382	12260383		chr11	108118885	108218886		chr7	51357901	51457902
																								chr12	54560382	54660383		chr11	20718885	20818886		chr8	128274340	128374341
																								chr12	54510382	54610383		chr11	43318885	43418886		chr1	151336178	151436179
																								chr12	11960382	12060383		chr11	104868885	104968886		chr17	29938063	30038064
																								chr12	107910382	108010383		chr11	53918885	54018886		chr16	24732851	24832852
																								chr12	12110382	12210383		chr11	89318885	89418886		chr7	57907901	58007902
																								chr12	6360382	6460383		chr11	18218885	18318886		chr9	29467029	29567030
																								chr12	27010382	27110383		chr11	104468885	104568886		chr7	79357901	79457902
																								chr12	6410382	6510383		chr11	18168885	18268886		chr18	17966421	18066422
																								chr12	12010382	12110383		chr11	54668885	54768886		chr8	120974340	121074341
																								chr12	54460382	54560383		chr11	7418885	7518886		chr17	79588063	79688064
																								chr12	33660382	33760383		chr11	42968885	43068886		chr19	12617207	12717208
																								chr12	33610382	33710383		chr11	42918885	43018886		chr1	137736178	137836179
																								chr12	114110382	114210383		chr11	107918885	108018886		chr12	98538814	98638815
																								chr12	107860382	107960383		chr11	108968885	109068886		chr10	114262271	114362272
																								chr12	15510382	15610383		chr11	12018885	12118886		chr12	53988814	54088815
																								chr12	8360382	8460383		chr11	54618885	54718886		chr8	82374340	82474341
																								chr12	33710382	33810383		chr11	12068885	12168886		chr5	138313008	138413009
																								chr12	91410382	91510383		chr11	7518885	7618886		chr9	95517029	95617030
																								chr12	36160382	36260383		chr11	109018885	109118886		chr9	70717029	70817030
																								chr12	36110382	36210383		chr11	7468885	7568886		chr12	12238814	12338815
																								chr12	33560382	33660383		chr11	89368885	89468886		chr3	117883781	117983782
																								chr12	107810382	107910383		chr11	43268885	43368886		chr1	137586178	137686179
																								chr12	12410382	12510383		chr11	107968885	108068886		chr16	90532851	90632852
																								chr12	6960382	7060383		chr11	43168885	43268886		chr7	19357901	19457902
																								chr12	7010382	7110383		chr11	54768885	54868886		chr6	112172667	112272668
																								chr12	54410382	54510383		chr11	43218885	43318886		chr1	52286178	52386179
																								chr12	15560382	15660383		chr11	108068885	108168886		chr9	111117029	111217030
																								chr12	114160382	114260383		chr11	54818885	54918886		chr11	59824885	59924886
																								chr12	90660382	90760383		chr11	108018885	108118886		chr5	40913008	41013009
																								chr12	11910382	12010383		chr11	54118885	54218886		chr8	17424340	17524341
																								chr12	111810382	111910383		chr11	53968885	54068886		chr2	88748565	88848566
																								chr12	9060382	9160383		chr11	54018885	54118886		chr18	40466421	40566422
																								chr12	12060382	12160383		chr11	54068885	54168886		chr12	92688814	92788815
																								chr12	27060382	27160383		chr12	113010382	113110383		chr10	24062271	24162272
																								chr12	13110382	13210383		chr12	59910382	60010383		chr3	21683781	21783782
																								chr12	13160382	13260383		chr12	103760382	103860383		chr7	122107901	122207902
																								chr12	36310382	36410383		chr12	47660382	47760383		chr11	64024885	64124886
																								chr12	12310382	12410383		chr12	77060382	77160383		chr1	115286178	115386179
																								chr12	13210382	13310383		chr12	69160382	69260383		chr10	111362271	111462272
																								chr12	33760382	33860383		chr12	113360382	113460383		chr3	119383781	119483782
																								chr12	91460382	91560383		chr12	113110382	113210383		chr7	51307901	51407902
																								chr12	36260382	36360383		chr12	35160382	35260383		chr12	69088814	69188815
																								chr12	12210382	12310383		chr12	29510382	29610383		chr4	46141393	46241394
																								chr12	13260382	13360383		chr12	113060382	113160383		chr1	160186178	160286179
																								chr12	36210382	36310383		chr12	46160382	46260383		chr17	55838063	55938064
																								chr12	73410382	73510383		chr12	35310382	35410383		chr19	51867207	51967208
																								chr12	9010382	9110383		chr12	59860382	59960383		chr8	17524340	17624341
																								chr12	9410382	9510383		chr12	47610382	47710383		chr3	118083781	118183782
																								chr12	54710382	54810383		chr12	60760382	60860383		chr16	35632851	35732852
																								chr12	90610382	90710383		chr12	34860382	34960383		chr11	17824885	17924886
																								chr12	107210382	107310383		chr12	45510382	45610383		chr3	41433781	41533782
																								chr13	11661215	11761216		chr12	104210382	104310383		chr10	123262271	123362272
																								chr13	11611215	11711216		chr12	35110382	35210383		chr9	39367029	39467030
																								chr13	11711215	11811216		chr12	76510382	76610383		chr3	97483781	97583782
																								chr13	29461215	29561216		chr12	29460382	29560383		chr7	145357901	145457902
																								chr13	5761215	5861216		chr12	45610382	45710383		chr13	102634229	102734230
																								chr13	11511215	11611216		chr12	59810382	59910383		chr2	90298565	90398566
																								chr13	11561215	11661216		chr12	76410382	76510383		chr7	80407901	80507902
																								chr13	90961215	91061216		chr12	71160382	71260383		chr9	48417029	48517030
																								chr13	58561215	58661216		chr12	60710382	60810383		chr7	151507901	151607902
																								chr13	58511215	58611216		chr12	29360382	29460383		chr7	29607901	29707902
																								chr13	54111215	54211216		chr12	71460382	71560383		chr19	12667207	12767208
																								chr13	11461215	11561216		chr12	71210382	71310383		chr13	74384229	74484230
																								chr13	58611215	58711216		chr12	34960382	35060383		chr16	40232851	40332852
																								chr13	58161215	58261216		chr12	59710382	59810383		chr3	100983781	101083782
																								chr13	29411215	29511216		chr12	76460382	76560383		chr17	47988063	48088064
																								chr13	29611215	29711216		chr12	34910382	35010383		chr17	72788063	72888064
																								chr13	5811215	5911216		chr12	35010382	35110383		chr13	37334229	37434230
																								chr13	29661215	29761216		chr12	35060382	35160383		chr6	70622667	70722668
																								chr13	90911215	91011216		chr12	71310382	71410383		chr13	10684229	10784230
																								chr13	54161215	54261216		chr12	45560382	45660383		chr1	100386178	100486179
																								chr13	42761215	42861216		chr12	71260382	71360383		chr7	145307901	145407902
																								chr13	117511215	117611216		chr12	29410382	29510383		chr16	97282851	97382852
																								chr13	43311215	43411216		chr12	59760382	59860383		chr9	95567029	95667030
																								chr13	94361215	94461216		chr12	76010382	76110383		chr3	95583781	95683782
																								chr13	58661215	58761216		chr12	71360382	71460383		chr18	42966421	43066422
																								chr13	91011215	91111216		chr12	83360382	83460383		chr3	119333781	119433782
																								chr13	43261215	43361216		chr12	71410382	71510383		chr3	100933781	101033782
																								chr13	58111215	58211216		chr12	83260382	83360383		chr8	121074340	121174341
																								chr13	29961215	30061216		chr12	83310382	83410383		chr13	33984229	34084230
																								chr13	59911215	60011216		chr12	76060382	76160383		chr16	24982851	25082852
																								chr13	56911215	57011216		chr12	76110382	76210383		chr3	116133781	116233782
																								chr13	47361215	47461216		chr13	99361215	99461216		chr6	27922667	28022668
																								chr13	117861215	117961216		chr13	89011215	89111216		chr18	78016421	78116422
																								chr13	89861215	89961216		chr13	77061215	77161216		chr11	11624885	11724886
																								chr13	24261215	24361216		chr13	26461215	26561216		chr9	45167029	45267030
																								chr13	55061215	55161216		chr13	24911215	25011216		chr19	26117207	26217208
																								chr14	35671542	35771543		chr13	85861215	85961216		chr17	24388063	24488064
																								chr14	103721542	103821543		chr13	94811215	94911216		chr1	37536178	37636179
																								chr14	103671542	103771543		chr13	98111215	98211216		chr7	135357901	135457902
																								chr14	21971542	22071543		chr13	74811215	74911216		chr1	37586178	37686179
																								chr14	35221542	35321543		chr13	26411215	26511216		chr19	37667207	37767208
																								chr14	35271542	35371543		chr13	98211215	98311216		chr14	10313747	10413748
																								chr14	35771542	35871543		chr13	85611215	85711216		chr3	109883781	109983782
																								chr14	22021542	22121543		chr13	46561215	46661216		chr15	59903255	60003256
																								chr14	35821542	35921543		chr13	22561215	22661216		chr17	65538063	65638064
																								chr14	36021542	36121543		chr13	74161215	74261216		chr7	106507901	106607902
																								chr14	9521542	9621543		chr13	74061215	74161216		chr6	63872667	63972668
																								chr14	22071542	22171543		chr13	62911215	63011216		chr16	24882851	24982852
																								chr14	35621542	35721543		chr13	46511215	46611216		chr2	164348565	164448566
																								chr14	104271542	104371543		chr13	46611215	46711216		chr10	104762271	104862272
																								chr14	36071542	36171543		chr13	85711215	85811216		chr18	17516421	17616422
																								chr14	21921542	22021543		chr13	98161215	98261216		chr1	103486178	103586179
																								chr14	104371542	104471543		chr13	74111215	74211216		chr13	6034229	6134230
																								chr14	39221542	39321543		chr13	62961215	63061216		chr8	130974340	131074341
																								chr14	108771542	108871543		chr13	74861215	74961216		chr13	86234229	86334230
																								chr14	108721542	108821543		chr13	85661215	85761216		chr3	114583781	114683782
																								chr14	36171542	36271543		chr13	94861215	94961216		chr16	21982851	22082852
																								chr14	36121542	36221543		chr13	46461215	46561216		chr3	106183781	106283782
																								chr14	51271542	51371543		chr13	110411215	110511216		chr12	98588814	98688815
																								chr14	39421542	39521543		chr13	110361215	110461216		chr16	45032851	45132852
																								chr14	51321542	51421543		chr14	60521542	60621543		chr13	10584229	10684230
																								chr14	10371542	10471543		chr14	18121542	18221543		chr19	43617207	43717208
																								chr14	22171542	22271543		chr14	64671542	64771543		chr8	12224340	12324341
																								chr14	104421542	104521543		chr14	40171542	40271543		chr13	73934229	74034230
																								chr14	68521542	68621543		chr14	123521542	123621543		chr7	76657901	76757902
																								chr14	39471542	39571543		chr14	77171542	77271543		chr6	112122667	112222668
																								chr14	22421542	22521543		chr14	118971542	119071543		chr9	47667029	47767030
																								chr14	10621542	10721543		chr14	78671542	78771543		chr7	136057901	136157902
																								chr14	36221542	36321543		chr14	61671542	61771543		chr16	19682851	19782852
																								chr14	10421542	10521543		chr14	63121542	63221543		chr13	108384229	108484230
																								chr14	22371542	22471543		chr14	33871542	33971543		chr8	14474340	14574341
																								chr14	9471542	9571543		chr14	122521542	122621543		chr3	41383781	41483782
																								chr15	62660011	62760012		chr14	61571542	61671543		chr17	55588063	55688064
																								chr15	95310011	95410012		chr14	75121542	75221543		chr4	33841393	33941394
																								chr15	4110011	4210012		chr14	61621542	61721543		chr1	20886178	20986179
																								chr15	95260011	95360012		chr14	102271542	102371543		chr18	75716421	75816422
																								chr15	69360011	69460012		chr14	123571542	123671543		chr8	103624340	103724341
																								chr15	87060011	87160012		chr14	73871542	73971543		chr3	51883781	51983782
																								chr15	86460011	86560012		chr14	60571542	60671543		chr8	116424340	116524341
																								chr15	95360011	95460012		chr14	61721542	61821543		chr15	42203255	42303256
																								chr15	91610011	91710012		chr14	78321542	78421543		chr7	151107901	151207902
																								chr16	78158668	78258669		chr14	40221542	40321543		chr12	28038814	28138815
																								chr16	78208668	78308669		chr14	77121542	77221543		chr16	22032851	22132852
																								chr16	46808668	46908669		chr14	66321542	66421543		chr19	52267207	52367208
																								chr16	70508668	70608669		chr14	33371542	33471543		chr9	47917029	48017030
																								chr16	93458668	93558669		chr14	78771542	78871543		chr3	42733781	42833782
																								chr16	60258668	60358669		chr14	76921542	77021543		chr9	46667029	46767030
																								chr16	46758668	46858669		chr14	33321542	33421543		chr16	55032851	55132852
																								chr16	78108668	78208669		chr14	61871542	61971543		chr8	100024340	100124341
																								chr16	93358668	93458669		chr14	102221542	102321543		chr17	41288063	41388064
																								chr16	93408668	93508669		chr14	59271542	59371543		chr8	43574340	43674341
																								chr16	78058668	78158669		chr14	69771542	69871543		chr13	103734229	103834230
																								chr16	70558668	70658669		chr14	59321542	59421543		chr1	122336178	122436179
																								chr16	60308668	60408669		chr14	76321542	76421543		chr19	55217207	55317208
																								chr16	93508668	93608669		chr14	73421542	73521543		chr5	129413008	129513009
																								chr16	78258668	78358669		chr14	114171542	114271543		chr8	80624340	80724341
																								chr16	46858668	46958669		chr14	57171542	57271543		chr1	111986178	112086179
																								chr16	35658668	35758669		chr14	122571542	122671543		chr8	17324340	17424341
																								chr16	38908668	39008669		chr14	59521542	59621543		chr15	86253255	86353256
																								chr16	70608668	70708669		chr14	77071542	77171543		chr17	35638063	35738064
																								chr16	75858668	75958669		chr14	57221542	57321543		chr5	48963008	49063009
																								chr16	89658668	89758669		chr14	123621542	123721543		chr7	80357901	80457902
																								chr16	70458668	70558669		chr14	74721542	74821543		chr16	97232851	97332852
																								chr16	75808668	75908669		chr14	105271542	105371543		chr18	17466421	17566422
																								chr16	89608668	89708669		chr14	123271542	123371543		chr11	64074885	64174886
																								chr16	35708668	35808669		chr14	78721542	78821543		chr17	45488063	45588064
																								chr16	93308668	93408669		chr14	73371542	73471543		chr17	79288063	79388064
																								chr16	75758668	75858669		chr14	74821542	74921543		chr4	75541393	75641394
																								chr16	35758668	35858669		chr14	74871542	74971543		chr1	137536178	137636179
																								chr16	89858668	89958669		chr14	73921542	74021543		chr13	7934229	8034230
																								chr16	38958668	39058669		chr14	75071542	75171543		chr1	189486178	189586179
																								chr16	75708668	75808669		chr14	61771542	61871543		chr9	65317029	65417030
																								chr16	89708668	89808669		chr14	59371542	59471543		chr7	73657901	73757902
																								chr16	46558668	46658669		chr14	123671542	123771543		chr7	136107901	136207902
																								chr16	89908668	90008669		chr14	59471542	59571543		chr10	24012271	24112272
																								chr16	62208668	62308669		chr14	61821542	61921543		chr15	83403255	83503256
																								chr16	80358668	80458669		chr14	76271542	76371543		chr3	116183781	116283782
																								chr16	35808668	35908669		chr14	59421542	59521543		chr3	51833781	51933782
																								chr17	10170591	10270592		chr14	124621542	124721543		chr7	143207901	143307902
																								chr17	10220591	10320592		chr14	74771542	74871543		chr7	19207901	19307902
																								chr17	10120591	10220592		chr14	76971542	77071543		chr15	42703255	42803256
																								chr17	10020591	10120592		chr14	18321542	18421543		chr13	114234229	114334230
																								chr17	9970591	10070592		chr14	59221542	59321543		chr8	94674340	94774341
																								chr17	10070591	10170592		chr14	59171542	59271543		chr17	36488063	36588064
																								chr17	9920591	10020592		chr14	114121542	114221543		chr2	79598565	79698566
																								chr17	31120591	31220592		chr14	115271542	115371543		chr9	29417029	29517030
																								chr17	30470591	30570592		chr14	76121542	76221543		chr1	186836178	186936179
																								chr17	7970591	8070592		chr14	59121542	59221543		chr11	50124885	50224886
																								chr17	31070591	31170592		chr14	40521542	40621543		chr7	64307901	64407902
																								chr17	30420591	30520592		chr14	40471542	40571543		chr19	12767207	12867208
																								chr17	10270591	10370592		chr14	75971542	76071543		chr16	19732851	19832852
																								chr17	37970591	38070592		chr14	17721542	17821543		chr4	77641393	77741394
																								chr17	30520591	30620592		chr14	76071542	76171543		chr17	34838063	34938064
																								chr17	11770591	11870592		chr14	59071542	59171543		chr8	34024340	34124341
																								chr17	38020591	38120592		chr14	76021542	76121543		chr6	63722667	63822668
																								chr17	30570591	30670592		chr15	59860011	59960012		chr18	65816421	65916422
																								chr17	7920591	8020592		chr15	39410011	39510012		chr13	37284229	37384230
																								chr17	8470591	8570592		chr15	59760011	59860012		chr6	128122667	128222668
																								chr17	8520591	8620592		chr15	60510011	60610012		chr11	117524885	117624886
																								chr17	31170591	31270592		chr15	11060011	11160012		chr7	73257901	73357902
																								chr17	8420591	8520592		chr15	59660011	59760012		chr17	62588063	62688064
																								chr17	31020591	31120592		chr15	59610011	59710012		chr1	67436178	67536179
																								chr17	11720591	11820592		chr15	99160011	99260012		chr12	26438814	26538815
																								chr17	9870591	9970592		chr15	57560011	57660012		chr9	16867029	16967030
																								chr17	21620591	21720592		chr15	28410011	28510012		chr16	24782851	24882852
																								chr17	77970591	78070592		chr15	92410011	92510012		chr3	117933781	118033782
																								chr17	38070591	38170592		chr15	94110011	94210012		chr3	9783781	9883782
																								chr17	7870591	7970592		chr15	87560011	87660012		chr3	146633781	146733782
																								chr17	11920591	12020592		chr15	15060011	15160012		chr16	38932851	39032852
																								chr17	21670591	21770592		chr15	100860011	100960012		chr6	36722667	36822668
																								chr17	11820591	11920592		chr15	39460011	39560012		chr1	142236178	142336179
																								chr17	8570591	8670592		chr15	90510011	90610012		chr15	80303255	80403256
																								chr17	11670591	11770592		chr15	37410011	37510012		chr17	44738063	44838064
																								chr17	8020591	8120592		chr15	39760011	39860012		chr4	18291393	18391394
																								chr17	11970591	12070592		chr15	39560011	39660012		chr2	56748565	56848566
																								chr17	8820591	8920592		chr15	11510011	11610012		chr3	117133781	117233782
																								chr17	80620591	80720592		chr15	16610011	16710012		chr19	36267207	36367208
																								chr17	10320591	10420592		chr15	90460011	90560012		chr7	135457901	135557902
																								chr17	11620591	11720592		chr15	15110011	15210012		chr2	181048565	181148566
																								chr17	8070591	8170592		chr15	99260011	99360012		chr9	76767029	76867030
																								chr17	25170591	25270592		chr15	36960011	37060012		chr11	50174885	50274886
																								chr17	8770591	8870592		chr15	88810011	88910012		chr17	66988063	67088064
																								chr17	37770591	37870592		chr15	87810011	87910012		chr8	92974340	93074341
																								chr17	31220591	31320592		chr15	39710011	39810012		chr12	5638814	5738815
																								chr17	11520591	11620592		chr15	59810011	59910012		chr1	177436178	177536179
																								chr17	8370591	8470592		chr15	85910011	86010012		chr8	86224340	86324341
																								chr17	7820591	7920592		chr15	59510011	59610012		chr10	25662271	25762272
																								chr17	8720591	8820592		chr15	27710011	27810012		chr17	48038063	48138064
																								chr17	30370591	30470592		chr15	44860011	44960012		chr3	97533781	97633782
																								chr17	21020591	21120592		chr15	87610011	87710012		chr9	106517029	106617030
																								chr17	42820591	42920592		chr15	99310011	99410012		chr7	106457901	106557902
																								chr17	57320591	57420592		chr15	11110011	11210012		chr12	26238814	26338815
																								chr17	25120591	25220592		chr15	44910011	45010012		chr7	19257901	19357902
																								chr17	10920591	11020592		chr15	38060011	38160012		chr17	75238063	75338064
																								chr17	42470591	42570592		chr15	20310011	20410012		chr8	43424340	43524341
																								chr17	11020591	11120592		chr15	94060011	94160012		chr9	111067029	111167030
																								chr17	11070591	11170592		chr15	90560011	90660012		chr13	6084229	6184230
																								chr17	42770591	42870592		chr15	100910011	101010012		chr13	5634229	5734230
																								chr17	10870591	10970592		chr15	16660011	16760012		chr8	61124340	61224341
																								chr17	8870591	8970592		chr15	51610011	51710012		chr3	112733781	112833782
																								chr17	24170591	24270592		chr15	74760011	74860012		chr17	67088063	67188064
																								chr17	42420591	42520592		chr15	11310011	11410012		chr11	76024885	76124886
																								chr17	9620591	9720592		chr15	20160011	20260012		chr18	74566421	74666422
																								chr17	92120591	92220592		chr15	27660011	27760012		chr3	118133781	118233782
																								chr18	59399782	59499783		chr15	11360011	11460012		chr1	34086178	34186179
																								chr18	59449782	59549783		chr15	39510011	39610012		chr7	29657901	29757902
																								chr18	59499782	59599783		chr15	11160011	11260012		chr3	112683781	112783782
																								chr18	59349782	59449783		chr15	74610011	74710012		chr3	45083781	45183782
																								chr18	54249782	54349783		chr15	101860011	101960012		chr3	79683781	79783782
																								chr18	17499782	17599783		chr15	38110011	38210012		chr4	94791393	94891394
																								chr18	37099782	37199783		chr15	63510011	63610012		chr6	21572667	21672668
																								chr18	53949782	54049783		chr15	101810011	101910012		chr9	72267029	72367030
																								chr18	17549782	17649783		chr15	102260011	102360012		chr13	7884229	7984230
																								chr18	37049782	37149783		chr15	87760011	87860012		chr11	81124885	81224886
																								chr18	53999782	54099783		chr15	19660011	19760012		chr12	98788814	98888815
																								chr18	54299782	54399783		chr15	74660011	74760012		chr18	65766421	65866422
																								chr18	53799782	53899783		chr15	102110011	102210012		chr13	96334229	96434230
																								chr18	53849782	53949783		chr15	74710011	74810012		chr2	78798565	78898566
																								chr18	17599782	17699783		chr15	63860011	63960012		chr4	75641393	75741394
																								chr18	53899782	53999783		chr15	51510011	51610012		chr10	3312271	3412272
																								chr18	54049782	54149783		chr15	94010011	94110012		chr1	122386178	122486179
																								chr18	49249782	49349783		chr15	34310011	34410012		chr9	47717029	47817030
																								chr18	17649782	17749783		chr15	93960011	94060012		chr9	40217029	40317030
																								chr18	37249782	37349783		chr15	87660011	87760012		chr9	93717029	93817030
																								chr18	8149782	8249783		chr15	20060011	20160012		chr1	177186178	177286179
																								chr18	81849782	81949783		chr15	92960011	93060012		chr12	28088814	28188815
																								chr18	81899782	81999783		chr15	18460011	18560012		chr13	95184229	95284230
																								chr18	49199782	49299783		chr15	51560011	51660012		chr4	75591393	75691394
																								chr18	8099782	8199783		chr15	20560011	20660012		chr13	89834229	89934230
																								chr18	8999782	9099783		chr15	8910011	9010012		chr13	74334229	74434230
																								chr18	18099782	18199783		chr15	33960011	34060012		chr11	66324885	66424886
																								chr18	18049782	18149783		chr15	11260011	11360012		chr11	46124885	46224886
																								chr18	53449782	53549783		chr15	36910011	37010012		chr17	44788063	44888064
																								chr18	49349782	49449783		chr15	20810011	20910012		chr3	114433781	114533782
																								chr18	72949782	73049783		chr15	11560011	11660012		chr16	72232851	72332852
																								chr18	37499782	37599783		chr15	20010011	20110012		chr3	117833781	117933782
																								chr18	37399782	37499783		chr15	63960011	64060012		chr2	90248565	90348566
																								chr18	71799782	71899783		chr15	63910011	64010012		chr13	6434229	6534230
																								chr18	17449782	17549783		chr15	102210011	102310012		chr2	10048565	10148566
																								chr18	7849782	7949783		chr15	34260011	34360012		chr8	89624340	89724341
																								chr18	71749782	71849783		chr15	20110011	20210012		chr12	92588814	92688815
																								chr18	76849782	76949783		chr15	93010011	93110012		chr6	36672667	36772668
																								chr18	37449782	37549783		chr15	102160011	102260012		chr17	67038063	67138064
																								chr18	71699782	71799783		chr15	11710011	11810012		chr17	67238063	67338064
																								chr18	37549782	37649783		chr15	34210011	34310012		chr13	5584229	5684230
																								chr18	82049782	82149783		chr15	87710011	87810012		chr1	20836178	20936179
																								chr18	76899782	76999783		chr15	20760011	20860012		chr5	152463008	152537259
																								chr18	14249782	14349783		chr15	20610011	20710012		chr16	24932851	25032852
																								chr18	14299782	14399783		chr15	63360011	63460012		chr5	40863008	40963009
																								chr18	12149782	12249783		chr15	34010011	34110012		chr3	41783781	41883782
																								chr18	12199782	12299783		chr15	19710011	19810012		chr10	24112271	24212272
																								chr18	16799782	16899783		chr15	11660011	11760012		chr15	86303255	86403256
																								chr18	36149782	36249783		chr15	11610011	11710012		chr9	45117029	45217030
																								chr18	14549782	14649783		chr15	20860011	20960012		chr6	63772667	63872668
																								chr18	59899782	59999783		chr15	19310011	19410012		chr16	60282851	60382852
																								chr18	35949782	36049783		chr15	11210011	11310012		chr3	143783781	143883782
																								chr18	37799782	37899783		chr15	18510011	18610012		chr13	7534229	7634230
																								chr18	37849782	37949783		chr15	15260011	15360012		chr1	34136178	34236179
																								chr18	8249782	8349783		chr15	20660011	20760012		chr7	60857901	60957902
																								chr19	12509638	12609639		chr15	21060011	21160012		chr13	24384229	24484230
																								chr19	60859638	60959639		chr15	20910011	21010012		chr13	37034229	37134230
																								chr19	12459638	12559639		chr15	99560011	99660012		chr7	59857901	59957902
																								chr19	60909638	61009639		chr15	20710011	20810012		chr9	74117029	74217030
																								chr19	53209638	53309639		chr15	19260011	19360012		chr16	91032851	91132852
																								chr19	3959638	4059639		chr15	19160011	19260012		chr3	101033781	101133782
																								chr19	39009638	39109639		chr15	99510011	99610012		chr19	15167207	15267208
																								chr19	15609638	15709639		chr15	19210011	19310012		chr17	33088063	33188064
																								chr19	15659638	15759639		chr15	18910011	19010012		chr17	23838063	23938064
																								chr19	15859638	15959639		chr15	18960011	19060012		chr3	118533781	118633782
																								chr19	3809638	3909639		chr16	85258668	85358669		chr10	111762271	111862272
																								chr19	38809638	38909639		chr16	11058668	11158669		chr1	137686178	137786179
																												chr16	79458668	79558669		chr11	35824885	35924886
																												chr16	85008668	85108669		chr9	92367029	92467030
																												chr16	92158668	92258669		chr2	180998565	181098566
																												chr16	85058668	85158669		chr12	92638814	92738815
																												chr16	85958668	86058669		chr17	29738063	29838064
																												chr16	85108668	85208669		chr8	121024340	121124341
																												chr16	29758668	29858669		chr1	142186178	142286179
																												chr16	38108668	38208669		chr15	57003255	57103256
																												chr16	29708668	29808669		chr14	84963747	85063748
																												chr16	40158668	40258669		chr18	75416421	75516422
																												chr16	23608668	23708669		chr1	115236178	115336179
																												chr16	38058668	38158669		chr17	79688063	79788064
																												chr16	40208668	40308669		chr7	102907901	103007902
																												chr16	11808668	11908669		chr3	41183781	41283782
																												chr16	11758668	11858669		chr6	57622667	57722668
																												chr16	11708668	11808669		chr9	106467029	106567030
																												chr16	85158668	85258669		chr4	75691393	75791394
																												chr16	86108668	86208669		chr3	112283781	112383782
																												chr16	85208668	85308669		chr6	36772667	36872668
																												chr16	86008668	86108669		chr18	57866421	57966422
																												chr16	11658668	11758669		chr13	7684229	7784230
																												chr16	86058668	86158669		chr3	115883781	115983782
																												chr17	42120591	42220592		chr5	151963008	152063009
																												chr17	72870591	72970592		chr11	52924885	53024886
																												chr17	53720591	53820592		chr17	38038063	38138064
																												chr17	70020591	70120592		chr6	63822667	63922668
																												chr17	73120591	73220592		chr16	35782851	35882852
																												chr17	83270591	83370592		chr1	20736178	20836179
																												chr17	42070591	42170592		chr2	180098565	180198566
																												chr17	73170591	73270592		chr12	98738814	98838815
																												chr17	45870591	45970592		chr7	73407901	73507902
																												chr17	83370591	83470592		chr9	22617029	22717030
																												chr17	46020591	46120592		chr16	38882851	38982852
																												chr17	68420591	68520592		chr17	33038063	33138064
																												chr17	83320591	83420592		chr3	112233781	112333782
																												chr17	73070591	73170592		chr12	26288814	26388815
																												chr17	73870591	73970592		chr3	45483781	45583782
																												chr17	67520591	67620592		chr2	9998565	10098566
																												chr17	73820591	73920592		chr7	116057901	116157902
																												chr17	68720591	68820592		chr8	61074340	61174341
																												chr17	68670591	68770592		chr2	78698565	78798566
																												chr17	67570591	67670592		chr3	45433781	45533782
																												chr17	73020591	73120592		chr7	59907901	60007902
																												chr17	68470591	68570592		chr17	44838063	44938064
																												chr17	68870591	68970592		chr11	66274885	66374886
																												chr17	88720591	88820592		chr17	69188063	69288064
																												chr17	72920591	73020592		chr1	52236178	52336179
																												chr17	68620591	68720592		chr18	74616421	74716422
																												chr17	53770591	53870592		chr1	114236178	114336179
																												chr17	74120591	74220592		chr13	7634229	7734230
																												chr17	72970591	73070592		chr10	25612271	25712272
																												chr17	68520591	68620592		chr8	103274340	103374341
																												chr17	53820591	53920592		chr8	17374340	17474341
																												chr17	88670591	88770592		chr16	7782851	7882852
																												chr17	45970591	46070592		chr7	111257901	111357902
																												chr17	64120591	64220592		chr5	53263008	53363009
																												chr17	68570591	68670592		chr8	103124340	103224341
																												chr17	73970591	74070592		chr17	34488063	34588064
																												chr17	64070591	64170592		chr6	21622667	21722668
																												chr17	64020591	64120592		chr13	6384229	6484230
																												chr17	45920591	46020592		chr15	57403255	57503256
																												chr17	63620591	63720592		chr7	36857901	36957902
																												chr17	69970591	70070592		chr1	33986178	34086179
																												chr17	74070591	74170592		chr6	17372667	17472668
																												chr17	74020591	74120592		chr8	14824340	14924341
																												chr17	68920591	69020592		chr9	40367029	40467030
																												chr17	69070591	69170592		chr11	56524885	56624886
																												chr17	68970591	69070592		chr17	79638063	79738064
																												chr17	69020591	69120592		chr7	73357901	73457902
																												chr18	89799782	89899783		chr1	177386178	177486179
																												chr18	88649782	88749783		chr3	80083781	80183782
																												chr18	68099782	68199783		chr13	5784229	5884230
																												chr18	88899782	88999783		chr7	29307901	29407902
																												chr18	90049782	90149783		chr18	74716421	74816422
																												chr18	68049782	68149783		chr13	5734229	5834230
																												chr18	58799782	58899783		chr15	57353255	57453256
																												chr18	88599782	88699783		chr17	34788063	34888064
																												chr18	85049782	85149783		chr15	17603255	17703256
																												chr18	64149782	64249783		chr17	79188063	79288064
																												chr18	30749782	30849783		chr13	7484229	7584230
																												chr18	89999782	90099783		chr7	73307901	73407902
																												chr18	58849782	58949783		chr5	151913008	152013009
																												chr18	84949782	85049783		chr15	86353255	86453256
																												chr18	32099782	32199783		chr19	42467207	42567208
																												chr18	84999782	85099783		chr13	108434229	108534230
																												chr18	31349782	31449783		chr9	40267029	40367030
																												chr18	89699782	89799783		chr3	118483781	118583782
																												chr18	88849782	88949783		chr12	26388814	26488815
																												chr18	89749782	89849783		chr9	118317029	118417030
																												chr18	88799782	88899783		chr4	93841393	93941394
																												chr18	30799782	30899783		chr17	23888063	23988064
																												chr18	79449782	79549783		chr17	45438063	45538064
																												chr18	79199782	79299783		chr9	40317029	40417030
																												chr18	79499782	79599783		chr18	74666421	74766422
																												chr18	30999782	31099783		chr1	114286178	114386179
																												chr18	30849782	30949783		chr14	93613747	93713748
																												chr18	31399782	31499783		chr4	33791393	33891394
																												chr18	31749782	31849783		chr1	42486178	42586179
																												chr18	31649782	31749783		chr16	6882851	6982852
																												chr18	30899782	30999783		chr3	119183781	119283782
																												chr18	30949782	31049783		chr3	114533781	114633782
																												chr18	31699782	31799783		chr3	42783781	42883782
																												chr18	79299782	79399783		chr19	37617207	37717208
																												chr18	79249782	79349783		chr8	131074340	131174341
																												chr18	31549782	31649783		chr11	36124885	36224886
																												chr19	27659638	27759639		chr13	6134229	6234230
																												chr19	58109638	58209639		chr8	50724340	50824341
																												chr19	25609638	25709639		chr3	45133781	45233782
																												chr19	25559638	25659639		chr3	112383781	112483782
																												chr19	22959638	23059639		chr6	118672667	118772668
																												chr19	57209638	57309639		chr13	5534229	5634230
																												chr19	18009638	18109639		chr4	17691393	17791394
																												chr19	18059638	18159639		chr13	5684229	5784230
																												chr19	57109638	57209639		chr9	16917029	17017030
																												chr19	41659638	41759639		chr8	18124340	18224341
																												chr19	57159638	57259639		chr18	60266421	60366422
																												chr19	41709638	41809639		chr19	12867207	12967208
																												chr19	58059638	58159639		chr16	87782851	87882852
																												chr19	27359638	27459639		chr5	53313008	53413009
																												chr19	27459638	27559639		chr16	87832851	87932852
																												chr19	25409638	25509639		chr9	93767029	93867030
																												chr19	58009638	58109639		chr7	60207901	60307902
																												chr19	27609638	27709639		chr13	103034229	103134230
																												chr19	18559638	18659639		chr9	38017029	38117030
																												chr19	18659638	18759639		chr16	90982851	91082852
																												chr19	41809638	41909639		chr7	111307901	111407902
																												chr19	27509638	27609639		chr16	6832851	6932852
																												chr19	18159638	18259639		chr3	109833781	109933782
																												chr19	27409638	27509639		chr1	114986178	115086179
																												chr19	41759638	41859639		chr7	29807901	29907902
																												chr19	18609638	18709639		chr6	118622667	118722668
																												chr19	25459638	25559639		chr18	75366421	75466422
																												chr19	56959638	57059639		chr7	116107901	116207902
																												chr19	18259638	18359639		chr8	116374340	116474341
																												chr19	18209638	18309639		chr8	77674340	77774341
																												chr19	57059638	57159639		chr11	99524885	99624886
																												chr19	23109638	23209639		chr3	117733781	117833782
																												chr19	23059638	23159639		chr12	69138814	69238815
																												chr19	57009638	57109639		chr15	29403255	29503256
																																chr3	117983781	118083782
																																chr13	6334229	6434230
																																chr3	9833781	9933782
																																chr19	34817207	34917208
																																chr3	116783781	116883782
																																chr14	11013747	11113748
																																chr1	102336178	102436179
																																chr19	44167207	44267208
																																chr11	75974885	76074886
																																chr8	104074340	104174341
																																chr3	146683781	146783782
																																chr15	48553255	48653256
																																chr2	10298565	10398566
																																chr1	177236178	177336179
																																chr7	102857901	102957902
																																chr10	3262271	3362272
																																chr10	25562271	25662272
																																chr3	9883781	9983782
																																chr17	24088063	24188064
																																chr19	12817207	12917208
																																chr8	14574340	14674341
																																chr2	97098565	97198566
																																chr7	60257901	60357902
																																chr3	117083781	117183782
																																chr19	43567207	43667208
																																chr7	135407901	135507902
																																chr7	19307901	19407902
																																chr17	45338063	45438064
																																chr4	94691393	94791394
																																chr2	78848565	78948566
																																chr19	44217207	44317208
																																chr17	45388063	45488064
																																chr13	73984229	74084230
																																chr7	29757901	29857902
																																chr9	97367029	97467030
																																chr2	10198565	10298566
																																chr16	58532851	58632852
																																chr1	31236178	31336179
																																chr11	71274885	71374886
																																chr3	116533781	116633782
																																chr17	65238063	65338064
																																chr6	116672667	116772668
																																chr3	143733781	143833782
																																chr3	143683781	143783782
																																chr15	48603255	48703256
																																chr3	146733781	146833782
																																chr16	54682851	54782852
																																chr8	92924340	93024341
																																chr8	103224340	103324341
																																chr4	94441393	94541394
																																chr11	71224885	71324886
																																chr9	72017029	72117030
																																chr9	97317029	97417030
																																chr13	114284229	114384230
																																chr11	75924885	76024886
																																chr16	7832851	7932852
																																chr9	92467029	92567030
																																chr7	50457901	50557902
																																chr8	92874340	92974341
																																chr9	72567029	72667030
																																chr2	145248565	145348566
																																chr3	116833781	116933782
																																chr4	94741393	94841394
																																chr9	38067029	38167030
																																chr19	11367207	11467208
																																chr8	14624340	14724341
																																chr8	104124340	104224341
																																chr2	145348565	145448566
																																chr9	38117029	38217030
																																chr16	60332851	60432852
																																chr9	118267029	118367030
																																chr1	102686178	102786179
																																chr17	37988063	38088064
																																chr9	92517029	92617030
																																chr4	94491393	94591394
																																chr17	23938063	24038064
																																chr4	94641393	94741394
																																chr11	71174885	71274886
																																chr7	126757901	126857902
																																chr3	114183781	114283782
																																chr16	54732851	54832852
																																chr9	92417029	92517030
																																chr9	47767029	47867030
																																chr8	92774340	92874341
																																chr14	14313747	14413748
																																chr9	43167029	43267030
																																chr14	10263747	10363748
																																chr4	94591393	94691394
																																chr3	118983781	119083782
																																chr11	93574885	93674886
																																chr2	10248565	10348566
																																chr8	94624340	94724341
																																chr3	100733781	100833782
																																chr4	93341393	93441394
																																chr8	77724340	77824341
																																chr8	18374340	18474341
																																chr3	91933781	92033782
																																chr17	34738063	34838064
																																chr1	31086178	31186179
																																chr9	22567029	22667030
																																chr3	90383781	90483782
																																chr17	66938063	67038064
																																chr3	116883781	116983782
																																chr3	90333781	90433782
																																chr19	19967207	20067208
																																chr17	24038063	24138064
																																chr15	13053255	13153256
																																chr11	99474885	99574886
																																chr3	41733781	41833782
																																chr17	29688063	29788064
																																chr3	117783781	117883782
																																chr3	115783781	115883782
																																chr1	53786178	53886179
																																chr3	115833781	115933782
																																chr9	101467029	101567030
																																chr13	102984229	103084230
																																chr18	60216421	60316422
																																chr15	35203255	35303256
																																chr17	34688063	34788064
																																chr9	94117029	94217030
																																chr2	9898565	9998566
																																chr15	56753255	56853256
																																chr1	51986178	52086179
																																chr13	114334229	114434230
																																chr15	68903255	69003256
																																chr2	180198565	180298566
																																chr4	93241393	93341394
																																chr9	43217029	43317030
																																chr7	50507901	50607902
																																chr8	103424340	103524341
																																chr4	94541393	94641394
																																chr15	11103255	11203256
																																chr17	35738063	35838064
																																chr1	101736178	101836179
																																chr10	3062271	3162272
																																chr11	82924885	83024886
																																chr4	80241393	80341394
																																chr15	35253255	35353256
																																chr17	79238063	79338064
																																chr10	114512271	114612272
																																chr9	38217029	38317030
																																chr1	102586178	102686179
																																chr3	116583781	116683782
																																chr3	42233781	42333782
																																chr1	150586178	150686179
																																chr3	92083781	92183782
																																chr9	38267029	38367030
																																chr17	34338063	34438064
																																chr10	3012271	3112272
																																chr11	57024885	57124886
																																chr17	75288063	75388064
																																chr19	52367207	52467208
																																chr8	104274340	104374341
																																chr15	60453255	60553256
																																chr3	118883781	118983782
																																chr12	69188814	69288815
																																chr1	101786178	101886179
																																chr8	94574340	94674341
																																chr3	115283781	115383782
																																chr10	91712271	91812272
																																chr8	104224340	104324341
																																chr19	42517207	42617208
																																chr11	56824885	56924886
																																chr11	52874885	52974886
																																chr9	38167029	38267030
																																chr15	86403255	86503256
																																chr11	93524885	93624886
																																chr7	110957901	111057902
																																chr17	55438063	55538064
																																chr3	116933781	117033782
																																chr1	102536178	102636179
																																chr2	89748565	89848566
																																chr8	85724340	85824341
																																chr17	35688063	35788064
																																chr8	70724340	70824341
																																chr11	56574885	56674886
																																chr9	43267029	43367030
																																chr17	29638063	29738064
																																chr11	99374885	99474886
																																chr17	34288063	34388064
																																chr3	114133781	114233782
																																chr9	77417029	77517030
																																chr8	47324340	47424341
																																chr11	56974885	57074886
																																chr3	118833781	118933782
																																chr3	119233781	119333782
																																chr9	43117029	43217030
																																chr9	37667029	37767030
																																chr2	180148565	180248566
																																chr8	70674340	70774341
																																chr7	111057901	111157902
																																chr16	54982851	55082852
																																chr15	11153255	11253256
																																chr15	12953255	13053256
																																chr9	93917029	94017030
																																chr9	72967029	73067030
																																chr15	60403255	60503256
																																chr18	12216421	12316422
																																chr11	54024885	54124886
																																chr8	83774340	83874341
																																chr11	56874885	56974886
																																chr3	116983781	117083782
																																chr11	99424885	99524886
																																chr10	3112271	3212272
																																chr4	93391393	93491394
																																chr15	56953255	57053256
																																chr8	18324340	18424341
																																chr4	83741393	83841394
																																chr3	119283781	119383782
																																chr9	73017029	73117030
																																chr8	47274340	47374341
																																chr9	92617029	92717030
																																chr2	89798565	89898566
																																chr8	92724340	92824341
																																chr7	50657901	50757902
																																chr7	111007901	111107902
																																chr3	115233781	115333782
																																chr17	34238063	34338064
																																chr8	6824340	6924341
																																chr4	49491393	49591394
																																chr16	54932851	55032852
																																chr3	118383781	118483782
																																chr9	38467029	38567030
																																chr3	100833781	100933782
																																chr10	3212271	3312272
																																chr1	112836178	112936179
																																chr11	52824885	52924886
																																chr9	43317029	43417030
																																chr19	19867207	19967208
																																chr17	55388063	55488064
																																chr2	145298565	145398566
																																chr9	94067029	94167030
																																chr19	19917207	20017208
																																chr16	58382851	58482852
																																chr8	83724340	83824341
																																chr11	56924885	57024886
																																chr8	46974340	47074341
																																chr3	100483781	100583782
																																chr3	42183781	42283782
																																chr9	92967029	93067030
																																chr1	112886178	112986179
																																chr6	94922667	95022668
																																chr3	118333781	118433782
																																chr14	10213747	10313748
																																chr17	34438063	34538064
																																chr11	36174885	36274886
																																chr11	53974885	54074886
																																chr3	100783781	100883782
																																chr9	37817029	37917030
																																chr7	60357901	60457902
																																chr9	96717029	96817030
																																chr4	93441393	93541394
																																chr1	112336178	112436179
																																chr6	136822667	136922668
																																chr11	56624885	56724886
																																chr17	34388063	34488064
																																chr9	37717029	37817030
																																chr1	150536178	150636179
																																chr15	13003255	13103256
																																chr10	3162271	3262272
																																chr1	150486178	150586179
																																chr7	111207901	111307902
																																chr9	43367029	43467030
																																chr3	113983781	114083782
																																chr3	100533781	100633782
																																chr8	6774340	6874341
																																chr11	48174885	48274886
																																chr7	60407901	60507902
																																chr8	92624340	92724341
																																chr16	15582851	15682852
																																chr4	93641393	93741394
																																chr9	93967029	94067030
																																chr9	92667029	92767030
																																chr17	47288063	47388064
																																chr9	92917029	93017030
																																chr4	83691393	83791394
																																chr11	36224885	36324886
																																chr14	9913747	10013748
																																chr11	82724885	82824886
																																chr4	93591393	93691394
																																chr15	56803255	56903256
																																chr8	47024340	47124341
																																chr9	37767029	37867030
																																chr15	56903255	57003256
																																chr1	145086178	145186179
																																chr9	94017029	94117030
																																chr9	96767029	96867030
																																chr8	6524340	6624341
																																chr4	49891393	49991394
																																chr9	96817029	96917030
																																chr8	92674340	92774341
																																chr4	49641393	49741394
																																chr15	56853255	56953256
																																chr7	111157901	111257902
																																chr11	56774885	56874886
																																chr4	49541393	49641394
																																chr9	96867029	96967030
																																chr17	66688063	66788064
																																chr11	82674885	82774886
																																chr3	69983781	70083782
																																chr6	136772667	136872668
																																chr6	136722667	136822668
																																chr11	56674885	56774886
																																chr6	94622667	94722668
																																chr6	94522667	94622668
																																chr16	15632851	15732852
																																chr1	28836178	28936179
																																chr16	82732851	82832852
																																chr1	28786178	28886179
																																chr11	56724885	56824886
																																chr9	92717029	92817030
																																chr17	66638063	66738064
																																chr6	94572667	94672668
																																chr3	113883781	113983782
																																chr16	82782851	82882852
																																chr3	113833781	113933782
																																chr4	49591393	49691394
																																chr3	113783781	113883782
																																chr3	113533781	113633782
																																chr9	92817029	92917030
																																chr9	92767029	92867030
																																chr3	113583781	113683782
																																chr3	113733781	113833782
																																chr3	113683781	113783782

## Sheet: XPCLR tracks
track	name="XPCLR Ger"	description="XPCLR Ger candidates"			track	name="XPCLR Fra"	description="XPCLR Fra candidates"			track	name="XPCLR Cze"	description="XPCLR Cze candidates"			track	name="XPCLR Kaz"	description="XPCLR Kaz candidates"
chr1	12381178	12401178			chr1	10866178	10896178			chr1	54816178	55096178			chr1	13076088	13556088
chr1	110551178	110586178			chr1	10996178	11031178			chr1	97476178	97536178			chr1	15476088	15876088
chr1	110716178	110781178			chr1	11071178	11101178			chr1	105876178	106496178			chr1	89356088	89856088
chr1	122301178	122316178			chr1	11476178	11501178			chr1	141396178	141496178			chr1	97776088	97896088
chr1	131571178	131611178			chr1	31086178	31126178			chr1	145736178	145856178			chr1	99516088	99596088
chr1	131816178	131841178			chr1	42446178	42476178			chr3	12033781	12173781			chr1	99836088	99916088
chr1	137041178	137066178			chr1	73466178	73501178			chr3	71233781	72893781			chr1	100056088	100116088
chr1	137996178	138021178			chr1	73521178	73576178			chr3	112813781	114573781			chr1	127016088	127096088
chr1	149041178	150471178			chr1	73581178	73686178			chr3	118273781	119053781			chr1	128176088	128236088
chr2	18119360	18759360			chr1	73691178	73806178			chr4	38681409	39041409			chr1	128416088	128496088
chr2	26514360	26539360			chr1	117151178	117336178			chr4	80441409	80541409			chr1	135256088	135376088
chr2	27304360	27329360			chr1	122336178	122361178			chr7	29571436	30171436			chr1	192836088	192956088
chr2	39324360	39339360			chr1	123331178	123361178			chr7	58651436	58831436			chr2	86458565	86558565
chr2	49584360	49629360			chr1	123436178	123476178			chr8	6013855	6933855			chr2	150818565	152178565
chr2	54469360	54489360			chr1	123651178	123696178			chr8	33873855	33973855			chr2	169758565	169958565
chr2	54844360	54889360			chr1	123766178	123796178			chr8	77873855	78013855			chr3	7073781	7393781
chr2	69309360	69334360			chr1	123961178	123981178			chr9	18050561	18170561			chr3	63393781	63873781
chr2	69409360	69434360			chr1	124116178	124161178			chr9	77710561	77810561			chr3	65153781	65253781
chr2	99654360	100664360			chr1	147011178	147051178			chr10	87092271	87712271			chr3	155053781	155173781
chr2	110324360	110379360			chr1	147061178	147201178			chr11	26864885	27544885			chr4	11941393	12781393
chr2	110394360	110409360			chr1	147206178	147356178			chr11	38564885	39384885			chr4	12801393	13001393
chr2	110474360	110504360			chr1	147361178	147431178			chr11	75684885	75804885			chr4	17241393	17361393
chr2	110529360	110569360			chr1	147441178	147736178			chr11	76024885	76284885			chr4	52701393	53221393
chr2	110634360	110699360			chr1	147756178	147966178			chr11	76344885	76404885			chr5	7953008	8053008
chr2	110709360	110734360			chr1	147976178	148336178			chr11	93344885	93684885			chr5	75113008	75253008
chr2	110744360	110779360			chr1	148341178	148371178			chr12	5668814	6328814			chr5	90993008	91093008
chr2	110814360	110829360			chr1	148381178	148556178			chr12	17148814	17268814			chr5	91213008	91293008
chr2	110864360	110969360			chr1	148566178	148636178			chr12	110868814	111728814			chr5	91553008	91673008
chr2	111014360	111119360			chr1	148666178	148686178			chr14	77012010	77592010			chr5	91733008	91893008
chr2	111139360	111199360			chr1	148696178	148776178			chr14	83772010	86232010			chr5	91973008	92033008
chr2	111284360	111304360			chr1	159421178	159446178			chr14	86812010	87272010			chr5	100033008	100173008
chr2	111339360	111389360			chr1	159451178	159476178			chr15	38343497	38423497			chr5	104753008	104893008
chr2	111424360	111449360			chr1	162351178	162371178			chr15	74283497	74383497			chr5	105193008	105393008
chr2	111464360	111489360			chr1	162391178	162416178			chr18	57566421	58206421			chr5	105493008	105593008
chr2	111494360	111554360			chr1	162801178	162831178			chr19	43947207	44047207			chr5	106033008	106133008
chr2	111609360	111639360			chr1	162946178	162961178								chr6	27222667	27322667
chr2	111654360	111679360			chr1	163236178	163261178								chr6	33222667	34162667
chr2	111684360	111729360			chr1	163266178	163291178								chr6	65802667	65922667
chr2	111734360	111799360			chr1	172726178	172771178								chr6	104102667	106042667
chr2	111819360	111944360			chr1	180766178	180811178								chr6	139782667	140082667
chr2	118979360	119019360			chr1	180846178	180896178								chr7	38871436	39091436
chr2	119029360	119079360			chr1	180921178	180951178								chr7	58631436	58851436
chr2	119139360	119234360			chr1	180966178	181001178								chr7	63371436	63511436
chr2	119279360	119329360			chr1	181016178	181071178								chr7	91571436	91771436
chr2	119344360	119404360			chr1	181076178	181101178								chr7	117091436	117751436
chr2	119409360	119499360			chr1	181116178	181191178								chr7	120091436	120211436
chr2	119509360	119654360			chr1	181196178	181221178								chr7	137911436	138031436
chr2	119669360	119754360			chr1	181226178	181251178								chr8	105395435	105515435
chr2	144159360	144194360			chr1	181261178	181276178								chr9	28177029	28457029
chr3	26213781	26238781			chr1	181321178	181351178								chr11	26864885	27524885
chr3	26533781	26563781			chr1	182886178	182931178								chr11	32904885	33804885
chr3	27763781	27798781			chr1	185786178	185836178								chr11	108224885	109024885
chr3	35673781	36248781			chr1	185846178	185876178								chr11	114724885	114824885
chr3	37338781	37353781			chr1	187231178	187261178								chr12	102343772	102803772
chr3	38213781	38228781			chr1	190501178	190746178								chr13	73087656	73447656
chr3	42063781	42098781			chr2	48336992	48361992								chr14	28373747	28593747
chr3	42208781	42243781			chr2	90741992	90971992								chr14	81973747	82153747
chr3	53433781	53858781			chr2	120616992	121211992								chr14	109933747	111553747
chr3	53868781	53898781			chr2	144206992	144231992								chr15	14793255	14873255
chr3	53908781	54093781			chr2	171571992	171601992								chr15	15153255	15213255
chr3	60703781	60733781			chr3	12579240	12594240								chr17	31848063	32128063
chr3	88043781	88088781			chr3	39844240	39874240								chr17	32568063	32748063
chr3	95743781	95773781			chr3	63924240	65259240								chr17	46428063	46548063
chr3	95978781	96013781			chr3	69159240	69229240								chr17	46628063	46808063
chr3	106513781	106543781			chr3	100189240	100219240								chr17	46888063	47008063
chr3	107143781	107173781			chr3	100514240	100544240								chr17	73268063	73468063
chr3	107763781	107778781			chr3	104594240	104824240								chr17	75448063	75708063
chr4	8452170	8522170			chr3	123719240	123739240								chr17	85108063	85208063
chr4	38247170	38327170			chr3	131279240	131309240								chr17	85828063	86008063
chr4	43517170	43572170			chr3	132524240	132559240								chr19	14687207	14907207
chr4	43722170	43737170			chr4	9687170	9707170								chr19	40627207	40727207
chr4	43797170	43837170			chr4	27667170	27697170								chr19	49547207	50007207
chr4	43887170	43942170			chr4	34232170	34262170								chr19	59027207	59127207
chr4	44112170	44137170			chr4	63307170	63367170
chr4	44147170	44172170			chr4	63387170	63467170
chr4	67632170	67657170			chr4	63497170	63557170
chr4	71302170	71327170			chr4	63577170	63877170
chr4	71692170	71732170			chr4	63887170	64002170
chr4	72187170	72207170			chr4	64017170	64082170
chr4	72252170	72267170			chr4	64102170	64402170
chr4	72442170	72457170			chr4	64407170	64457170
chr4	72562170	72607170			chr4	64467170	64552170
chr4	72672170	72707170			chr4	84117170	84197170
chr4	72797170	72817170			chr4	100497170	100512170
chr4	72832170	72847170			chr4	101492170	101517170
chr4	73262170	73292170			chr4	154367170	154442170
chr4	73747170	73802170			chr4	154472170	154502170
chr4	74157170	74202170			chr4	154527170	154617170
chr4	89977170	90007170			chr4	154632170	154697170
chr4	90587170	90617170			chr4	154712170	154847170
chr4	90677170	90697170			chr5	35135425	35195425
chr4	90802170	90832170			chr5	55395425	55445425
chr4	90907170	90932170			chr5	103075425	103105425
chr4	91182170	91207170			chr6	30025317	30055317
chr4	92037170	92052170			chr6	30500317	30610317
chr4	92417170	92457170			chr6	50545317	50580317
chr5	10255425	10410425			chr6	72125317	72200317
chr5	17300425	17460425			chr6	72215317	72260317
chr5	20970425	20995425			chr6	72280317	72370317
chr5	55375425	55500425			chr6	72375317	72405317
chr5	56040425	56065425			chr6	72455317	72500317
chr5	56265425	56280425			chr6	72515317	72545317
chr5	56780425	56805425			chr6	72570317	72620317
chr5	56865425	56885425			chr6	72650317	72675317
chr5	102280425	102465425			chr6	72700317	72750317
chr5	107685425	107700425			chr6	74415317	74485317
chr5	107715425	107775425			chr6	74695317	74720317
chr5	107785425	107805425			chr6	138380317	138620317
chr5	107960425	108010425			chr7	56339122	56364122
chr5	108100425	108115425			chr7	64919122	64954122
chr5	108130425	108175425			chr7	83084122	83169122
chr5	108275425	108290425			chr7	83179122	83209122
chr5	108375425	108400425			chr7	83219122	83289122
chr5	115935425	115960425			chr7	83299122	83354122
chr5	121675425	121705425			chr7	83389122	83469122
chr6	10100317	10125317			chr7	83479122	83549122
chr6	15440317	15490317			chr7	83559122	83609122
chr6	16050317	16110317			chr7	90194122	90209122
chr6	45405317	45420317			chr7	144474122	144634122
chr6	72040317	72100317			chr8	48153611	48188611
chr6	73520317	73540317			chr8	79323611	79353611
chr6	73575317	73590317			chr8	84558611	84903611
chr6	86425317	86465317			chr8	88003611	88028611
chr6	113375317	113410317			chr8	113648611	113683611
chr6	119065317	119140317			chr9	28036611	28061611
chr7	64894122	64939122			chr9	28166611	28191611
chr7	70509122	70609122			chr9	54736611	55056611
chr7	82004122	82044122			chr9	58571611	58601611
chr7	87454122	87789122			chr9	58771611	58796611
chr7	91864122	91919122			chr9	58806611	58856611
chr7	92564122	93139122			chr9	58876611	59021611
chr7	132769122	132819122			chr9	59031611	59066611
chr7	132824122	132849122			chr9	59076611	59161611
chr7	132859122	132914122			chr9	59171611	59351611
chr7	132924122	133014122			chr9	65376611	65416611
chr7	133019122	133059122			chr9	84366611	84411611
chr7	133064122	133089122			chr9	84931611	84981611
chr7	133119122	133194122			chr9	119136611	119151611
chr7	133234122	133344122			chr9	119861611	119886611
chr7	133369122	133439122			chr10	26154281	26279281
chr7	133444122	133569122			chr10	83194281	83389281
chr7	137989122	138004122			chr10	83439281	83544281
chr8	25524134	25559134			chr10	84159281	84174281
chr8	25564134	25594134			chr10	84464281	84489281
chr8	64569134	64619134			chr10	89974281	90004281
chr8	74919134	74949134			chr10	101584281	101599281
chr8	75679134	75734134			chr10	101609281	101874281
chr8	87789134	88414134			chr10	101884281	102204281
chr8	89619134	89644134			chr10	102219281	102294281
chr8	93959134	94119134			chr10	102299281	102359281
chr8	127944134	127969134			chr10	102364281	102409281
chr9	58753037	59383037			chr10	102414281	102484281
chr9	83198037	83228037			chr10	102489281	102554281
chr9	99643037	99778037			chr10	102559281	102644281
chr9	99878037	100028037			chr10	117804281	117839281
chr9	100148037	100178037			chr10	118279281	118309281
chr10	12719281	13144281			chr11	7073885	7093885
chr10	69929281	69959281			chr11	7528885	7558885
chr10	70429281	70534281			chr11	7823885	8188885
chr10	75049281	75079281			chr11	12053885	12258885
chr10	87094281	87144281			chr11	13443885	13548885
chr10	87659281	87694281			chr11	13553885	13603885
chr11	7819002	7849002			chr11	13618885	13678885
chr11	115379002	115404002			chr11	13688885	13838885
chr12	3755767	3790767			chr11	13848885	13878885
chr12	4135767	4170767			chr11	13888885	13928885
chr12	5695767	5725767			chr11	13943885	14008885
chr12	6250767	6300767			chr11	14043885	14098885
chr12	8455767	8485767			chr11	54928885	54953885
chr12	41895767	41915767			chr11	104003885	104028885
chr12	42415767	42430767			chr11	108248885	108278885
chr12	57115767	57145767			chr11	108973885	109038885
chr12	59660767	59690767			chr12	59605767	59680767
chr12	71940767	71970767			chr12	59775767	59800767
chr12	72075767	72105767			chr12	75745767	75790767
chr12	72280767	72300767			chr12	76045767	76060767
chr12	72320767	72360767			chr12	76375767	76415767
chr12	79460767	79475767			chr12	83875767	83895767
chr12	90645767	90680767			chr12	104615767	104695767
chr12	110890767	111705767			chr13	5121215	5146215
chr12	112270767	112320767			chr13	34266215	34296215
chr12	112335767	112395767			chr14	41240715	41265715
chr13	8661215	8721215			chr14	56985715	57010715
chr13	11761215	11796215			chr14	74895715	75145715
chr13	12021215	12046215			chr14	76040715	76065715
chr13	13666215	13696215			chr14	76240715	76255715
chr13	14411215	14456215			chr14	76310715	76350715
chr13	18691215	18716215			chr14	122300715	122630715
chr13	30496215	30521215			chr14	124225715	124270715
chr13	30836215	30896215			chr15	30498267	30548267
chr13	35476215	35541215			chr15	33873267	33898267
chr13	54096215	54326215			chr15	34158267	34238267
chr13	112391215	112416215			chr15	38128267	38173267
chr13	112776215	112791215			chr15	38973267	39513267
chr13	112851215	112871215			chr15	87643267	87798267
chr13	112881215	112901215			chr15	90443267	90563267
chr13	112946215	112976215			chr15	99098267	99178267
chr13	113006215	113031215			chr15	99188267	99218267
chr13	113131215	113166215			chr15	99238267	99323267
chr13	113196215	113251215			chr15	99373267	99403267
chr13	113276215	113301215			chr15	99438267	99573267
chr13	116616215	116671215			chr15	99578267	99608267
chr14	35271542	35296542			chr15	99613267	99638267
chr14	35306542	35321542			chr15	99663267	99788267
chr14	35366542	35451542			chr16	14723668	14758668
chr14	36086542	36121542			chr16	23668668	23798668
chr14	38451542	38501542			chr16	30413668	30428668
chr14	38516542	38541542			chr16	30683668	30703668
chr14	38581542	38621542			chr16	30718668	30743668
chr14	39041542	39056542			chr16	30978668	30998668
chr14	39156542	39181542			chr16	31118668	31143668
chr14	39736542	39826542			chr16	36183668	36208668
chr14	39831542	39876542			chr16	37913668	38188668
chr14	59976542	60026542			chr16	66393668	66838668
chr14	87376542	87411542			chr17	68615591	68645591
chr14	124246542	124271542			chr17	68660591	68680591
chr15	48408267	48448267			chr17	68760591	68785591
chr15	48458267	48548267			chr17	68795591	68815591
chr15	48553267	49223267			chr17	68820591	68855591
chr15	62723267	62748267			chr17	68890591	68990591
chr15	73563267	73593267			chr17	69005591	69025591
chr15	86643267	86668267			chr17	69055591	69075591
chr15	89698267	89738267			chr17	69090591	69140591
chr15	91118267	91143267			chr17	72760591	72865591
chr15	91488267	91538267			chr17	72920591	72940591
chr16	7353506	7408506			chr17	73040591	73070591
chr16	14733506	14763506			chr17	73135591	73270591
chr16	35628506	36213506			chr17	73845591	73890591
chr16	38583506	39053506			chr17	87140591	87180591
chr16	52808506	52833506			chr17	87185591	87225591
chr16	89713506	89753506			chr17	87250591	87470591
chr16	96683506	96713506			chr17	89885591	89915591
chr17	10030591	10060591			chr17	89955591	89995591
chr17	10570591	10600591			chr17	90065591	90175591
chr17	10605591	10630591			chr17	90215591	90235591
chr17	10640591	10670591			chr17	90290591	90310591
chr17	10800591	10830591			chr17	90335591	90365591
chr17	10955591	10980591			chr17	90385591	90430591
chr17	11380591	11405591			chr17	90440591	90465591
chr17	11615591	11630591			chr18	31201347	31271347
chr17	11745591	11765591			chr18	40861347	41751347
chr17	11775591	11810591			chr18	41756347	41821347
chr17	11820591	11880591			chr18	51351347	51381347
chr17	13140591	13185591			chr18	51936347	52011347
chr17	52255591	52285591			chr18	55501347	55666347
chr17	52295591	52375591			chr18	55676347	55856347
chr17	52385591	52425591			chr18	85926347	86146347
chr17	52440591	52515591			chr19	18214638	18364638
chr17	52520591	52545591			chr19	18369638	18394638
chr17	77440591	77470591			chr19	18424638	18479638
chr17	77480591	77510591			chr19	18489638	18524638
chr17	77830591	77870591			chr19	18544638	18739638
chr17	77920591	77950591			chr19	19959638	19979638
chr17	77985591	78015591			chr19	23634638	23674638
chr17	78060591	78095591
chr17	78145591	78190591
chr17	78205591	78250591
chr17	78285591	78305591
chr17	78380591	78430591
chr17	78480591	78550591
chr17	78570591	78590591
chr17	78600591	78630591
chr17	82535591	82560591
chr17	82985591	83070591
chr17	92065591	92625591
chr18	7996544	8046544
chr18	8526544	8551544
chr18	48431544	48496544
chr18	48711544	49036544
chr18	53506544	53591544
chr18	53631544	53656544
chr18	53911544	53926544
chr18	54031544	54091544
chr18	54096544	54161544
chr18	60936544	60971544
chr18	61141544	61181544
chr18	61286544	61306544
chr18	61371544	61386544
chr18	61426544	61466544
chr18	69676544	69916544
chr18	72256544	72276544
chr18	78751544	78766544
chr18	78911544	78946544
chr18	79261544	79291544
chr18	80131544	80156544
chr19	5449638	6224638
chr19	34194638	34224638

## Sheet: Ger candidate genes
Name	Genome Position	Description
Thsd7b	chr1 131,642,868	thrombospondin type-1 domain-containing protein
Ptprv	chr1 137,017,113	receptor-type tyrosine-protein phosphatase V
Ptpn7	chr1 137,035,599	tyrosine-protein phosphatase non-receptor type
Arl8a	chr1 137,048,128	ADP-ribosylation factor-like protein 8A
Gpr37l1	chr1 137,060,542	endothelin B receptor-like protein 2 precursor
Cacna1s	chr1 137,982,938	voltage-dependent L-type calcium channel subunit
BC115961	chr1 138,025,251	Mus musculus 10 days neonate cerebellum cDNA, RIKEN full-length enriched library, clone:6530439I21 product:unclassifiable, full insert sequence.
Kif21b	chr1 138,051,284	kinesin-like protein KIF21B
Sf3b5	chr10 12,728,622	splicing factor 3B subunit 5
Plagl1	chr10 12,831,047	pleiomorphic adenoma gene-like 1
Fam164b	chr10 12,883,639	hypothetical protein LOC75122
Ltv1	chr10 12,905,693	protein LTV1 homolog
Phactr2	chr10 13,060,862	phosphatase and actin regulator 2 isoform A
Fam13c	chr10 69,962,569	hypothetical protein LOC71721 isoform 1
Bicc1	chr10 70,505,115	protein bicaudal C homolog 1
AI646023	chr10 75,017,972	leucine-rich repeat-containing protein C22orf36
Ggt1	chr10 75,042,632	gamma-glutamyltranspeptidase 1
Ggt5	chr10 75,065,919	gamma-glutamyltransferase 5
Susd2	chr10 75,103,058	sushi domain-containing protein 2 isoform 1
Cabin1	chr10 75,167,978	calcineurin binding protein 1
Nup37	chr10 87,625,478	nucleoporin Nup37
Ccdc53	chr10 87,686,372	WASH complex subunit CCDC53 isoform 1
Armc7	chr11 115,344,385	armadillo repeat-containing protein 7
Nt5c	chr11 115,352,434	5'(3')-deoxyribonucleotidase, cytosolic type
Hn1	chr11 115,367,175	hematological and neurological expressed 1
Sumo2	chr11 115,390,983	small ubiquitin-related modifier 2 precursor
Nup85	chr11 115,435,498	nuclear pore complex protein Nup85
Rian	chr12 110,871,038	Mus musculus strain Swiss Webster imprinted Irm mRNA, complete sequence.
AF357359	chr12 110,888,933	Mus musculus snoRNA AF357359 (AF357359), small nucleolar RNA.
AF357355	chr12 110,892,877	Mus musculus mRNA, MBII-343 snoRNA.
Mir882	chr12 110,920,445	Mus musculus microRNA 882 (Mir882), microRNA.
Mir379	chr12 110,947,302	Mus musculus microRNA 379 (Mir379), microRNA.
Mir411	chr12 110,948,425	Mus musculus microRNA 411 (Mir411), microRNA.
Mir299	chr12 110,948,879	Mus musculus microRNA 299 (Mir299), microRNA.
Mir380	chr12 110,950,043	Mus musculus microRNA 380 (Mir380), microRNA.
Mir1197	chr12 110,950,586	Mus musculus microRNA 1197 (Mir1197), microRNA.
Mir323	chr12 110,950,760	Mus musculus microRNA 323 (Mir323), microRNA.
Mir758	chr12 110,951,060	Mus musculus microRNA 758 (Mir758), microRNA.
Mir329	chr12 110,951,739	Mus musculus microRNA 329 (Mir329), microRNA.
Mir494	chr12 110,953,570	Mus musculus microRNA 494 (Mir494), microRNA.
Mir679	chr12 110,953,823	Mus musculus microRNA 679 (Mir679), microRNA.
Mir1193	chr12 110,953,941	Mus musculus microRNA 1193 (Mir1193), microRNA.
Mir666	chr12 110,955,344	Mus musculus microRNA 666 (Mir666), microRNA.
Mir543	chr12 110,955,505	Mus musculus microRNA 543 (Mir543), microRNA.
Mir495	chr12 110,956,995	Mus musculus microRNA 495 (Mir495), microRNA.
Mir667	chr12 110,958,261	Mus musculus microRNA 667 (Mir667), microRNA.
Mir376c	chr12 110,960,970	Mus musculus microRNA 376c (Mir376c), microRNA.
Mir654	chr12 110,961,469	Mus musculus microRNA 654 (Mir654), microRNA.
Mir376b	chr12 110,961,708	Mus musculus microRNA 376b (Mir376b), microRNA.
Mir376a	chr12 110,962,024	Mus musculus microRNA 376a (Mir376a), microRNA.
Mir300	chr12 110,962,562	Mus musculus microRNA 300 (Mir300), microRNA.
Mir381	chr12 110,965,069	Mus musculus microRNA 381 (Mir381), microRNA.
Mir487b	chr12 110,965,583	Mus musculus microRNA 487b (Mir487b), microRNA.
Mir539	chr12 110,966,375	Mus musculus microRNA 539 (Mir539), microRNA.
Mir453	chr12 110,973,869	Mus musculus microRNA 453 (Mir453), microRNA.
Mir154	chr12 110,976,675	Mus musculus microRNA 154 (Mir154), microRNA.
Mir496	chr12 110,977,368	Mus musculus microRNA 496 (Mir496), microRNA.
Mirg	chr12 110,977,820	Mus musculus domesticus 129S1 imprinted Meg9 mRNA, partial sequence.
Mir377	chr12 110,978,753	Mus musculus microRNA 377 (Mir377), microRNA.
Mir541	chr12 110,980,663	Mus musculus microRNA 541 (Mir541), microRNA.
Mir409	chr12 110,981,407	Mus musculus microRNA 409 (Mir409), microRNA.
Mir3072	chr12 110,986,129	Mus musculus 16 days embryo head cDNA, RIKEN full-length enriched library, clone:C130007E11 product:unclassifiable, full insert sequence.
AK014028	chr12 111,393,075	Mus musculus 13 days embryo head cDNA, RIKEN full-length enriched library, clone:3110009F21 product:unclassifiable, full insert sequence.
Dio3os	chr12 111,514,936	Mus musculus clone 21 Dio3as (D3AS) mRNA, partial sequence.
Dio3	chr12 111,518,373	type III iodothyronine deiodinase
AB352963	chr12 111,543,748	Mus musculus mRNA fragment.
Ppp2r5c	chr12 111,772,610	serine/threonine-protein phosphatase 2A 56 kDa
Rcor1	chr12 112,314,803	REST corepressor 1
Traf3	chr12 112,455,059	TNF receptor-associated factor 3 isoform a
Dtnb	chr12 3,676,894	dystrobrevin beta isoform a
BC048080	chr12 3,804,766	Mus musculus 0 day neonate head cDNA, RIKEN full-length enriched library, clone:4833432E10 product:unclassifiable, full insert sequence.
Dnmt3a	chr12 3,860,711	DNA (cytosine-5)-methyltransferase 3A isoform 1
Dnajc27	chr12 4,096,593	dnaJ homolog subfamily C member 27
Adcy3	chr12 4,173,838	adenylate cyclase type 3 isoform 1
Immp2l	chr12 42,403,625	mitochondrial inner membrane protease subunit 2
Frmd6	chr12 71,964,861	FERM domain-containing protein 6
Actr10	chr12 72,052,274	actin-related protein 10
Psma3	chr12 72,085,760	proteasome subunit alpha type-3
AK014224	chr12 72,113,647	Mus musculus 13 days embryo head cDNA, RIKEN full-length enriched library, clone:3110056K07 product:unclassifiable, full insert sequence.
Arid4a	chr12 72,158,646	AT-rich interactive domain-containing protein
2700049A03Rik	chr12 72,291,062	Talpid3 protein isoform 1
Gphn	chr12 79,556,699	gephyrin isoform 2
AK192194	chr12 8,505,647	Mus musculus cDNA, clone:Y0G0119G09, strand:unspecified.
Rhob	chr12 8,505,678	rho-related GTP-binding protein RhoB precursor
AK050516	chr12 8,543,747	Mus musculus 11 days pregnant adult female ovary and uterus cDNA, RIKEN full-length enriched library, clone:5033421B08 product:unclassifiable, full insert sequence.
Nrxn3	chr12 90,767,346	neurexin III isoform 1
Ryr2	chr13 11,922,291	ryanodine receptor 2, cardiac
Ankrd55	chr13 113,126,434	ankyrin repeat domain-containing protein 55
Il6st	chr13 113,275,673	interleukin-6 receptor subunit beta precursor
Il31ra	chr13 113,341,943	interleukin-31 receptor subunit alpha precursor
Lyst	chr13 13,776,191	lysosomal-trafficking regulator
Hecw1	chr13 14,467,099	E3 ubiquitin-protein ligase HECW1
Agtr1a	chr13 30,451,480	type-1A angiotensin II receptor
Irf4	chr13 30,849,961	interferon regulatory factor 4
BC075635	chr13 30,883,787	Mus musculus hypothetical LOC432742, mRNA (cDNA clone IMAGE:30544693).
Exoc2	chr13 30,985,851	exocyst complex component 2
Drd1a	chr13 54,148,790	D(1A) dopamine receptor
Sfxn1	chr13 54,185,464	sideroflexin-1
Hrh2	chr13 54,302,649	histamine H2 receptor isoform 1
Adarb2	chr13 8,480,854	double-stranded RNA-specific editase B2
Itgbl1	chr14 124,216,331	integrin beta-like protein 1 precursor
Bmpr1a	chr14 35,269,993	bone morphogenetic protein receptor type-1A
9230112D13Rik	chr14 35,330,397	SubName: Full=Putative uncharacterized protein;
Ldb3	chr14 35,370,876	LIM domain-binding protein 3 isoform a
Opn4	chr14 35,409,428	melanopsin isoform 1
Grid1	chr14 36,013,811	glutamate receptor delta-1 subunit precursor
Nrg3	chr14 39,734,256	pro-neuregulin-3, membrane-bound isoform isoform
Gm4902	chr14 59,949,984	PHD finger protein 11 family member
D14Ertd668e	chr14 59,975,285	PHD finger protein 11 family member
Setdb2	chr14 60,028,136	histone-lysine N-methyltransferase SETDB2
Diap3	chr14 87,298,525	protein diaphanous homolog 3
Csmd3	chr15 48,017,859	CUB and sushi domain-containing protein 3
Gpr20	chr15 73,531,486	G-protein coupled receptor 20
Ptp4a3	chr15 73,571,385	protein tyrosine phosphatase type IVA 3 isoform
Gm628	chr15 73,643,733	hypothetical protein LOC268816
Syt10	chr15 89,642,557	synaptotagmin-10
Slc2a13	chr15 91,250,907	proton myo-inositol cotransporter
Lrrk2	chr15 91,575,105	leucine-rich repeat serine/threonine-protein
Snai2	chr16 14,707,713	zinc finger protein SNAI2
Sema5b	chr16 35,602,896	semaphorin-5B precursor
Dirc2	chr16 35,732,215	disrupted in renal carcinoma protein 2 homolog
Hspbap1	chr16 35,799,510	HSPB1-associated protein 1
Parp14	chr16 35,852,216	poly [ADP-ribose] polymerase 14
Dtx3l	chr16 35,932,857	E3 ubiquitin-protein ligase DTX3L
Parp9	chr16 35,955,623	poly [ADP-ribose] polymerase 9
AK144265	chr16 35,975,077	Mus musculus 1 month neonate cerebellum cDNA, RIKEN full-length enriched library, clone:G630003D01 product:unclassifiable, full insert sequence.
Kpna1	chr16 36,009,848	importin subunit alpha-1
Wdr5b	chr16 36,042,168	WD repeat-containing protein 5B
Fam162a	chr16 36,057,765	growth and transformation-dependent protein
Ccdc58	chr16 36,086,782	coiled-coil domain-containing protein 58 isoform
Csta	chr16 36,125,653	cystatin-A
Stfa2l1	chr16 36,159,465	stefin A2 like 1
Gm5483	chr16 36,186,247	EG433016 protein
Gm5416	chr16 36,214,181	stefin A1 like 1
2010005H15Rik	chr16 36,239,580	hypothetical protein LOC76770
Tmem39a	chr16 38,577,234	transmembrane protein 39A
Arhgap31	chr16 38,655,802	rho GTPase-activating protein 31
B4galt4	chr16 38,755,767	beta-1,4-galactosyltransferase 4
Upk1b	chr16 38,786,806	uroplakin-1b
4930435E12Rik	chr16 38,820,590	hypothetical protein LOC74663
Igsf11	chr16 38,964,864	immunoglobulin superfamily member 11 precursor
AK015072	chr16 52,807,739	Mus musculus adult male testis cDNA, RIKEN full-length enriched library, clone:4930404A05 product:unclassifiable, full insert sequence.
Rbfox1	chr16 7,241,250	fox-1 homolog A isoform alpha
Itgb2l	chr16 96,654,563	integrin beta-2-like protein precursor
AK038428	chr17 10,658,035	Mus musculus adult male hypothalamus cDNA, RIKEN full-length enriched library, clone:A230009B12 product:unclassifiable, full insert sequence.
Pacrg	chr17 10,814,467	parkin coregulated gene protein homolog
AK137341	chr17 11,010,095	Mus musculus 16 days neonate cerebellum cDNA, RIKEN full-length enriched library, clone:9630015G24 product:unclassifiable, full insert sequence.
Park2	chr17 11,644,738	E3 ubiquitin-protein ligase parkin
Tcp1	chr17 13,113,632	T-complex protein 1 subunit alpha
Snora20	chr17 13,115,753	Mus musculus small nucleolar RNA, H/ACA box 20 (Snora20), small nucleolar RNA.
Acat3	chr17 13,125,043	acetyl-Coenzyme A acetyltransferase 3
Acat2	chr17 13,144,749	acetyl-CoA acetyltransferase, cytosolic
Wtap	chr17 13,172,395	pre-mRNA-splicing regulator WTAP isoform a
Sod2	chr17 13,205,845	superoxide dismutase [Mn], mitochondrial
AK144664	chr17 78,598,980	Mus musculus lung RCB-0558 LLC cDNA, RIKEN full-length enriched library, clone:G730021F08 product:unclassifiable, full insert sequence.
Crim1	chr17 78,687,760	cysteine-rich motor neuron 1 protein precursor
AB352058	chr17 92,439,306	AB352058
Snx24	chr18 53,477,897	sorting nexin-24
Ppic	chr18 53,571,828	peptidyl-prolyl cis-trans isomerase C
Prdm6	chr18 53,679,855	putative histone-lysine N-methyltransferase
Cep120	chr18 53,872,789	centrosomal protein of 120 kDa
Csnk1g3	chr18 54,068,552	casein kinase I isoform gamma-3
Rps14	chr18 60,936,225	40S ribosomal protein S14
Cd74	chr18 60,967,904	H-2 class II histocompatibility antigen gamma
Tcof1	chr18 60,991,014	treacle protein isoform 1
Camk2a	chr18 61,116,546	calcium/calmodulin-dependent protein kinase type
Slc6a7	chr18 61,164,443	sodium-dependent proline transporter
Cdx1	chr18 61,187,184	homeobox protein CDX-1
Pdgfrb	chr18 61,224,762	beta-type platelet-derived growth factor
Csf1r	chr18 61,278,009	macrophage colony-stimulating factor 1 receptor
Hmgxb3	chr18 61,313,817	HMG box domain containing 3 isoform 1
Slc26a2	chr18 61,363,879	sulfate transporter
Pde6a	chr18 61,414,762	rod cGMP-specific 3',5'-cyclic phosphodiesterase
AK210533	chr18 61,418,829	Mus musculus cDNA, clone:Y0G0138B04, strand:minus, reference:ENSEMBL:Mouse-Transcript-ENST:ENSMUST00000057743, based on BLAT search.
Ppargc1b	chr18 61,508,937	peroxisome proliferator-activated receptor gamma
Tcf4	chr18 69,676,498	transcription factor 4 isoform b
Dcc	chr18 71,962,004	netrin receptor DCC precursor
Slc14a2	chr18 78,568,286	urea transporter 2 isoform a
Setbp1	chr18 79,126,623	SET-binding protein
Lipm	chr19 34,186,305	lipase member M precursor
Ankrd22	chr19 34,218,785	ankyrin repeat domain-containing protein 22
4930481A15Rik	chr19 5,414,860	Mus musculus adult male testis cDNA, RIKEN full-length enriched library, clone:4930481A15 product:unclassifiable, full insert sequence.
Drap1	chr19 5,423,870	dr1-associated corepressor
AI837181	chr19 5,426,230	basophilic leukemia expressed protein BLES03
Fosl1	chr19 5,451,818	fos-related antigen 1
Ccdc85b	chr19 5,455,356	coiled-coil domain-containing protein 85B
Fibp	chr19 5,462,844	acidic fibroblast growth factor
Ctsw	chr19 5,466,869	cathepsin W preproprotein
Efemp2	chr19 5,478,294	EGF-containing fibulin-like extracellular matrix
Mus81	chr19 5,485,588	crossover junction endonuclease MUS81
Cfl1	chr19 5,492,243	cofilin-1
Snx32	chr19 5,502,883	sorting nexin-32
1700020D05Rik	chr19 5,503,278	mage-g2 protein
Ovol1	chr19 5,554,856	putative transcription factor Ovo-like 1
Gm962	chr19 5,569,667	hypothetical protein LOC381201
Rnaseh2c	chr19 5,602,416	ribonuclease H2 subunit C
Kat5	chr19 5,606,554	histone acetyltransferase KAT5 isoform alpha
Rela	chr19 5,642,810	transcription factor p65
Sipa1	chr19 5,657,446	signal-induced proliferation-associated protein
Pcnxl3	chr19 5,676,771	pecanex-like protein 3
Map3k11	chr19 5,695,997	mitogen-activated protein kinase kinase kinase
Kcnk7	chr19 5,705,788	potassium channel subfamily K member 7
Ehbp1l1	chr19 5,716,845	EH domain-binding protein 1-like protein 1
Mtvr2	chr19 5,729,399	mammary tumor virus receptor 2 isoform 1
Sssca1	chr19 5,730,479	Sjoegren syndrome/scleroderma autoantigen 1
Ltbp3	chr19 5,749,718	latent-transforming growth factor beta-binding
Scyl1	chr19 5,764,914	N-terminal kinase-like protein
Malat1	chr19 5,799,180	Mus musculus adult male stomach cDNA, RIKEN full-length enriched library, clone:2210401K01 product:inferred: Unknown (protein for MGC:7901) [Mus musculus], full insert sequence.
Neat1	chr19 5,843,890	Mus musculus 10 days neonate skin cDNA, RIKEN full-length enriched library, clone:4732452C17 product:unclassifiable, full insert sequence.
AK215842	chr19 5,844,495	Mus musculus cDNA, clone:Y0G0115I04, strand:plus, reference:ENSEMBL:Mouse-Transcript-ENST:ENSMUST00000018274, based on BLAT search.
AK009639	chr19 5,849,948	Mus musculus adult male tongue cDNA, RIKEN full-length enriched library, clone:2310035N23 product:hypothetical protein, full insert sequence.
Frmd8	chr19 5,863,091	FERM domain-containing protein 8
Slc25a45	chr19 5,882,117	solute carrier family 25 member 45
Tigd3	chr19 5,892,622	tigger transposable element-derived protein 3
Dpf2	chr19 5,905,000	zinc finger protein ubi-d4
Cdc42ep2	chr19 5,918,277	cdc42 effector protein 2
Pola2	chr19 5,952,374	DNA polymerase alpha subunit B isoform 1
Slc22a20	chr19 5,978,188	solute carrier family 22 member 20
Capn1	chr19 6,001,896	calpain-1 catalytic subunit
AK160921	chr19 6,015,523	Mus musculus 18 days pregnant adult female placenta and extra embryonic tissue cDNA, RIKEN full-length enriched library, clone:3830422M19 product:unclassifiable, full insert sequence.
Syvn1	chr19 6,050,147	E3 ubiquitin-protein ligase synoviolin
Mrpl49	chr19 6,055,690	39S ribosomal protein L49, mitochondrial
Fau	chr19 6,058,706	40S ribosomal protein S30 precursor
Znhit2-ps	chr19 6,061,837	zinc finger HIT domain-containing protein 2
Tm7sf2	chr19 6,065,335	delta(14)-sterol reductase
1110014N23Rik	chr19 6,072,514	protein fat-free homolog
BC048609	chr19 6,080,411	hypothetical protein LOC433215
Zfpl1	chr19 6,082,827	zinc finger protein-like 1
Cdca5	chr19 6,088,435	sororin
Gm550	chr19 6,096,325	SubName: Full=Putative uncharacterized protein Gm550;
Naaladl1	chr19 6,110,676	N-acetylated-alpha-linked acidic
Sac3d1	chr19 6,117,295	SAC3 domain-containing protein 1
Snx15	chr19 6,123,809	sorting nexin-15
Arl2	chr19 6,137,763	ADP-ribosylation factor-like protein 2
Batf2	chr19 6,168,466	basic leucine zipper transcriptional factor
1700123I01Rik	chr19 6,204,314	hypothetical protein LOC622554
Gpha2	chr19 6,227,084	glycoprotein hormone alpha-2 precursor
Ppp2r5b	chr19 6,231,803	serine/threonine-protein phosphatase 2A 56 kDa
Atg2a	chr19 6,251,986	autophagy-related protein 2 homolog A
Slc5a12	chr2 110,463,479	sodium-coupled monocarboxylate transporter 2
Muc15	chr2 110,569,942	mucin-15 precursor
Muc15	chr2 110,579,267	Mus musculus mucin 15, mRNA (cDNA clone IMAGE:3666894).
Ano3	chr2 110,644,349	anoctamin-3 isoform 2
4930430A15Rik	chr2 111,051,584	hypothetical protein LOC67575
Olfr1275	chr2 111,071,479	olfactory receptor 1275
Olfr1276	chr2 111,097,743	olfactory receptor 1276
Olfr1277	chr2 111,110,066	olfactory receptor 1277
Olfr1278	chr2 111,132,897	olfactory receptor 1278
Olfr1279	chr2 111,146,828	olfactory receptor 1279
Olfr1280	chr2 111,156,096	olfactory receptor 1280
Olfr1281	chr2 111,169,036	olfactory receptor 1281
Olfr1282	chr2 111,175,774	olfactory receptor 1282
Olfr1283	chr2 111,209,249	olfactory receptor 1283
Olfr1284	chr2 111,219,626	olfactory receptor 1284
Olfr1286	chr2 111,260,647	olfactory receptor 1286
Olfr1287	chr2 111,289,757	olfactory receptor 1287
Olfr1288	chr2 111,319,412	olfactory receptor 1288
Olfr1289	chr2 111,324,037	olfactory receptor 1289
Olfr1290	chr2 111,329,844	olfactory receptor 1290
Olfr1294	chr2 111,377,975	olfactory receptor 1294
Olfr1295	chr2 111,405,130	olfactory receptor 1295
Olfr1297	chr2 111,461,760	olfactory receptor 1297
Olfr1298	chr2 111,485,683	olfactory receptor 1298
Olfr1299	chr2 111,503,466	olfactory receptor 1299
Olfr1300-ps1	chr2 111,520,535	Mus musculus 0 day neonate cerebellum cDNA, RIKEN full-length enriched library, clone:C230080M23 product:unclassifiable, full insert sequence.
Olfr1301	chr2 111,594,877	olfactory receptor 1301
Olfr1302	chr2 111,620,943	olfactory receptor 1302
Olfr1303	chr2 111,654,412	olfactory receptor 1303
Olfr1305	chr2 111,713,541	olfactory receptor 1305
Olfr1306	chr2 111,752,616	olfactory receptor 1306
Olfr1307	chr2 111,785,142	olfactory receptor 1307
Olfr1308	chr2 111,800,747	olfactory receptor 1308
Olfr1309	chr2 111,823,772	olfactory receptor 1309
Olfr1310	chr2 111,848,872	olfactory receptor 1310
Olfr1311	chr2 111,861,540	olfactory receptor 1311
Olfr1312	chr2 111,882,710	olfactory receptor 1312
Olfr1313	chr2 111,912,270	olfactory receptor 1313
Olfr1314	chr2 111,932,387	olfactory receptor 1314
Olfr1316	chr2 111,970,500	olfactory receptor 1316
Rad51	chr2 118,950,179	DNA repair protein RAD51 homolog 1
Fam82a2	chr2 118,972,752	regulator of microtubule dynamics protein 3
Gchfr	chr2 118,995,824	GTP cyclohydrolase 1 feedback regulatory
Gm14137	chr2 119,001,778	hypothetical protein LOC623781
Dnajc17	chr2 119,016,383	dnaJ homolog subfamily C member 17
Zfyve19	chr2 119,038,621	zinc finger FYVE domain-containing protein 19
Ppp1r14d	chr2 119,049,730	protein phosphatase 1 regulatory subunit 14D
Spint1	chr2 119,069,172	kunitz-type protease inhibitor 1 precursor
Rhov	chr2 119,095,949	rho-related GTP-binding protein RhoV
Vps18	chr2 119,119,333	vacuolar protein sorting-associated protein 18
Gm14207	chr2 119,149,434	Mus musculus 0 day neonate thymus cDNA, RIKEN full-length enriched library, clone:A430035J22 product:hypothetical protein, full insert sequence.
Dll4	chr2 119,156,461	delta-like protein 4 precursor
Chac1	chr2 119,178,520	cation transport regulator-like protein 1
Ino80	chr2 119,251,072	putative DNA helicase INO80 complex homolog 1
Exd1	chr2 119,359,251	exonuclease 3'-5' domain-containing protein 1
1500003O03Rik	chr2 119,393,100	calcium-binding protein p22
1700020I14Rik	chr2 119,423,256	Mus musculus adult male testis cDNA, RIKEN full-length enriched library, clone:1700020I14 product:unclassifiable, full insert sequence.
Oip5	chr2 119,439,754	protein Mis18-beta
Nusap1	chr2 119,459,965	nucleolar and spindle-associated protein 1
Ndufaf1	chr2 119,484,860	complex I intermediate-associated protein 30,
Rtf1	chr2 119,530,973	Paf1/RNA polymerase II complex component
Itpka	chr2 119,572,531	inositol-trisphosphate 3-kinase A
Ltk	chr2 119,581,614	leukocyte tyrosine kinase receptor isoform D
Rpap1	chr2 119,601,484	RNA polymerase II-associated protein 1 isoform
Tyro3	chr2 119,634,544	tyrosine-protein kinase receptor TYRO3
Mga	chr2 119,759,140	MAX gene-associated protein isoform 1
Ovol2	chr2 144,144,364	transcription factor Ovo-like 2 isoform A
Csrp2bp	chr2 144,214,065	cysteine-rich protein 2-binding protein isoform
Mllt10	chr2 18,055,457	protein AF-10
Dnajc1	chr2 18,221,208	dnaJ homolog subfamily C member 1 precursor
Commd3	chr2 18,595,966	COMM domain-containing protein 3
Bmi1	chr2 18,603,450	polycomb complex protein BMI-1
BC061194	chr2 18,645,940	hypothetical protein LOC381350
Pip4k2a	chr2 18,841,815	phosphatidylinositol-5-phosphate 4-kinase type-2
Fam69b	chr2 26,487,997	hypothetical protein LOC56279
Snora17	chr2 26,494,104	Mus musculus RIKEN cDNA 2610002F03 gene, mRNA (cDNA clone IMAGE:5324476).
AK030770	chr2 26,498,678	Mus musculus 8 days embryo whole body cDNA, RIKEN full-length enriched library, clone:5730588L14 product:unclassifiable, full insert sequence.
Lcn4	chr2 26,524,998	vomeronasal secretory protein 2 precursor
Vav2	chr2 27,200,750	guanine nucleotide exchange factor VAV2
BC094334	chr2 27,298,906	Mus musculus adult male hypothalamus cDNA, RIKEN full-length enriched library, clone:A230069D13 product:unclassifiable, full insert sequence.
Brd3	chr2 27,316,009	bromodomain-containing protein 3 isoform 2
Kif5c	chr2 49,552,566	kinesin heavy chain isoform 5C
Lypd6b	chr2 49,723,786	ly6/PLAUR domain-containing protein 6B
Galnt13	chr2 54,629,476	polypeptide N-acetylgalactosaminyltransferase
Lrp2	chr2 69,343,258	low-density lipoprotein receptor-related protein
4933421E11Rik	chr3 106,532,047	receptor-interacting factor 1 isoform 1
Cd53	chr3 106,577,423	leukocyte surface antigen CD53
Slc16a4	chr3 107,104,621	monocarboxylate transporter 5
Rbm15	chr3 107,132,617	RNA binding motif protein 15
Gstm7	chr3 107,731,957	glutathione S-transferase Mu 7
Gstm6	chr3 107,744,216	glutathione S-transferase Mu 6
Gstm3	chr3 107,769,345	glutathione S-transferase Mu 3
Gstm2	chr3 107,786,987	glutathione S-transferase Mu 2
Spata16	chr3 26,709,343	spermatogenesis-associated protein 16 isoform 2
Tmem212	chr3 27,780,138	transmembrane protein 212
Atp11b	chr3 35,704,129	ATPase, class VI, type 11B
Dcun1d1	chr3 35,810,449	DCN1-like protein 1
Mccc1	chr3 35,878,915	methylcrotonoyl-CoA carboxylase subunit alpha,
A330050B17Rik	chr3 35,903,292	Mus musculus adult male medulla oblongata cDNA, RIKEN full-length enriched library, clone:6330589A16 product:hypothetical protein, full insert sequence.
Ccdc144b	chr3 35,929,319	coiled-coil domain containing 144B
Acad9	chr3 35,978,350	acyl-CoA dehydrogenase family member 9,
D3Ertd254e	chr3 36,059,632	hypothetical protein LOC241944
Qrfpr	chr3 36,099,772	pyroglutamylated RFamide peptide receptor
Nudt6	chr3 37,311,209	nucleoside diphosphate-linked moiety X motif 6
Spata5	chr3 37,398,609	spermatogenesis-associated protein 5 isoform 1
Frem2	chr3 53,389,568	FRAS1-related extracellular matrix protein 2
AK050510	chr3 53,568,762	Mus musculus adult pancreas islet cells cDNA, RIKEN full-length enriched library, clone:C820002H21 product:unclassifiable, full insert sequence.
Ufm1	chr3 53,662,513	ubiquitin-fold modifier 1 precursor
AK081086	chr3 53,738,103	Mus musculus 10 days neonate cerebellum cDNA, RIKEN full-length enriched library, clone:B930083J22 product:unclassifiable, full insert sequence.
Trpc4	chr3 54,041,207	short transient receptor potential channel 4
Ube2v1	chr3 60,682,253	Mus musculus cDNA, clone:Y0G0108L03, strand:plus, reference:ENSEMBL:Mouse-Transcript-ENST:ENSMUST00000060645, based on BLAT search.
AK141565	chr3 88,012,976	Mus musculus adult male hippocampus cDNA, RIKEN full-length enriched library, clone:C630029I11 product:unclassifiable, full insert sequence.
Mir3093	chr3 88,019,136	Mus musculus microRNA 3093 (Mir3093), microRNA.
Mir9-1	chr3 88,019,564	Mus musculus microRNA 9-1 (Mir9-1), microRNA.
AK140632	chr3 88,022,094	Mus musculus 10 days neonate cerebellum cDNA, RIKEN full-length enriched library, clone:B930063G06 product:unclassifiable, full insert sequence.
Rhbg	chr3 88,052,701	ammonium transporter Rh type B
1700021C14Rik	chr3 88,093,721	SSTK-interacting protein
Cct3	chr3 88,113,372	T-complex protein 1 subunit gamma
Anp32e	chr3 95,742,245	acidic leucine-rich nuclear phosphoprotein 32
AK028005	chr3 95,790,161	Mus musculus 18-day embryo whole body cDNA, RIKEN full-length enriched library, clone:1190003I05 product:unclassifiable, full insert sequence.
Plekho1	chr3 95,796,262	pleckstrin homology domain-containing family O
Vps45	chr3 95,833,066	vacuolar protein sorting-associated protein 45
Otud7b	chr3 95,936,751	zinc finger, A20 domain containing 1
Mtmr11	chr3 95,970,767	myotubularin-related protein 11
AK142077	chr3 95,973,862	Mus musculus 13 days embryo forelimb cDNA, RIKEN full-length enriched library, clone:5930423J17 product:unclassifiable, full insert sequence.
Sf3b4	chr3 95,978,980	splicing factor 3B subunit 4
Sv2a	chr3 95,992,126	synaptic vesicle glycoprotein 2A
Bola1	chr3 96,001,010	bolA-like protein 1
Hist2h2ab	chr3 96,024,035	histone H2A type 2-B
Hist2h2ac	chr3 96,024,572	histone H2A type 2-C
Hist2h2be	chr3 96,026,352	histone H2B type 2-E
Hist2h3c1	chr3 96,042,544	histone H3.2
Hist2h2aa2	chr3 96,043,927	histone H2A type 2-A
Sit1	chr4 43,495,768	signaling threshold-regulating transmembrane
Rmrp	chr4 43,505,794	Mus musculus RNA component of mitochondrial RNAase P (Rmrp), RNase MRP RNA.
Ccdc107	chr4 43,507,534	coiled-coil domain-containing protein 107
E130306D19Rik	chr4 43,510,774	vav-like protein C9orf100 homolog
Car9	chr4 43,523,247	carbonic anhydrase 9 precursor
Tpm2	chr4 43,531,922	tropomyosin beta chain
Tln1	chr4 43,559,920	talin-1
Creb3	chr4 43,577,719	cyclic AMP-responsive element-binding protein 3
Gba2	chr4 43,585,768	non-lysosomal glucosylceramidase
Rgp1	chr4 43,595,983	retrograde Golgi transport protein RGP1 homolog
Msmp	chr4 43,596,727	prostate-associated microseminoprotein
Tmem8b	chr4 43,693,691	transmembrane protein 8B
Olfr70	chr4 43,710,775	olfactory receptor 70
Olfr71	chr4 43,718,969	olfactory receptor 71
Hrct1	chr4 43,740,526	histidine-rich carboxyl terminus protein 1
5430416O09Rik	chr4 43,745,156	Mus musculus 6 days neonate head cDNA, RIKEN full-length enriched library, clone:5430416O09 product:hypothetical protein, full insert sequence.
AK087201	chr4 43,768,533	Mus musculus 3 days neonate thymus cDNA, RIKEN full-length enriched library, clone:A630077J23 product:unclassifiable, full insert sequence.
Olfr159	chr4 43,783,401	olfactory receptor 159
Olfr155	chr4 43,794,718	SubName: Full=Olfactory receptor 155;
Olfr156	chr4 43,833,756	olfactory receptor 156
Olfr157	chr4 43,848,506	olfactory receptor 157
Olfr155	chr4 43,867,749	olfactory receptor 155
Reck	chr4 43,923,040	reversion-inducing cysteine-rich protein with
Glipr2	chr4 43,981,282	Golgi-associated plant pathogenesis-related
Gne	chr4 44,071,998	bifunctional UDP-N-acetylglucosamine
Rnf38	chr4 44,159,747	RING finger protein 38 isoform 1
Frmd3	chr4 73,747,669	FERM domain-containing protein 3 isoform 1
Rab2a	chr4 8,498,820	ras-related protein Rab-2A
Gm12633	chr4 90,027,160	Mus musculus predicted gene 12633 (Gm12633), non-coding RNA.
Elavl2	chr4 90,978,101	ELAV-like protein 2 isoform 2
AK136146	chr5 10,212,810	Mus musculus in vitro fertilized eggs cDNA, RIKEN full-length enriched library, clone:7420463M02 product:unclassifiable, full insert sequence.
Cds1	chr5 102,223,510	phosphatidate cytidylyltransferase 1
Wdfy3	chr5 102,380,456	WD repeat and FYVE domain-containing protein 3
Tgfbr3	chr5 107,627,101	transforming growth factor beta receptor type 3
Brdt	chr5 107,788,145	bromodomain testis-specific protein isoform A
Ephx4	chr5 107,845,791	epoxide hydrolase 4
A830010M20Rik	chr5 107,934,169	hypothetical protein LOC231570 isoform 1
1700028K03Rik	chr5 107,970,563	hypothetical protein LOC76421 isoform 1
Glmn	chr5 108,002,322	glomulin isoform a
Rpap2	chr5 108,058,796	putative RNA polymerase II subunit B1 CTD
AK042124	chr5 108,102,575	Mus musculus 3 days neonate thymus cDNA, RIKEN full-length enriched library, clone:A630060L04 product:unclassifiable, full insert sequence.
AK037419	chr5 108,129,865	Mus musculus adult male testis cDNA, RIKEN full-length enriched library, clone:4930428O21 product:unclassifiable, full insert sequence.
Gfi1	chr5 108,149,518	zinc finger protein Gfi-1
AK146255	chr5 108,155,150	Mus musculus CRL-1722 L5178Y-R cDNA, RIKEN full-length enriched library, clone:I730043G20 product:unclassifiable, full insert sequence.
Evi5	chr5 108,238,970	ecotropic viral integration site 5 protein
Ube2d2	chr5 108,260,027	RecName: Full=Ubiquitin carrier protein; EC=6.3.2.-;
Fam69a	chr5 108,376,578	family with sequence similarity 69, member A
Msi1	chr5 115,891,952	RNA-binding protein Musashi homolog 1
Pla2g1b	chr5 115,920,500	phospholipase A2 precursor
Sirt4	chr5 115,931,256	NAD-dependent ADP-ribosyltransferase sirtuin-4
Pxn	chr5 115,981,353	paxillin isoform beta
Rpl6	chr5 121,656,880	60S ribosomal protein L6
Gm15800	chr5 121,745,942	SubName: Full=Putative uncharacterized protein EG545802;
Cd36	chr5 17,321,559	platelet glycoprotein 4
Gnat3	chr5 17,496,937	guanine nucleotide-binding protein G(t) subunit
Fam185a	chr5 20,959,331	hypothetical protein LOC330050
Fbxl13	chr5 21,070,544	F-box/LRR-repeat protein 13 isoform a
Ttll3	chr6 113,353,528	tubulin monoglycylase TTLL3 isoform 1
Rpusd3	chr6 113,367,323	RNA pseudouridylate synthase domain-containing
Cidec	chr6 113,380,189	cell death activator CIDE-3
Jagn1	chr6 113,395,425	protein jagunal homolog 1
Il17re	chr6 113,414,611	interleukin-17 receptor E isoform 1
Il17rc	chr6 113,427,290	interleukin-17 receptor C precursor
Creld1	chr6 113,438,447	cysteine-rich with EGF-like domain protein 1
Cacna1c	chr6 118,844,370	voltage-dependent L-type calcium channel subunit
Dcp1b	chr6 119,148,451	mRNA-decapping enzyme 1B
Cntnap2	chr6 46,130,715	contactin-associated protein-like 2 isoform a
AK016225	chr6 72,071,573	Mus musculus adult male testis cDNA, RIKEN full-length enriched library, clone:4930565C19 product:unclassifiable, full insert sequence.
St3gal5	chr6 72,076,085	lactosylceramide alpha-2,3-sialyltransferase
AK039589	chr6 72,115,272	Mus musculus adult male spinal cord cDNA, RIKEN full-length enriched library, clone:A330068C15 product:unclassifiable, full insert sequence.
C87436	chr6 86,404,386	hypothetical protein LOC232196
AK052590	chr6 86,425,547	Mus musculus 0 day neonate thymus cDNA, RIKEN full-length enriched library, clone:A430078I02 product:unclassifiable, full insert sequence.
AK009724	chr6 86,435,795	Mus musculus adult male tongue cDNA, RIKEN full-length enriched library, clone:2310040G24 product:unclassifiable, full insert sequence.
AK079912	chr6 86,465,078	Mus musculus adult male aorta and vein cDNA, RIKEN full-length enriched library, clone:A530001O10 product:unclassifiable, full insert sequence.
Pcbp1	chr6 86,475,325	poly(rC)-binding protein 1
BC029726	chr6 86,495,354	Mus musculus adult female placenta cDNA, RIKEN full-length enriched library, clone:1600020E01 product:unclassifiable, full insert sequence.
Il21r	chr7 132,762,013	interleukin-21 receptor precursor
Gtf3c1	chr7 132,817,835	general transcription factor 3C polypeptide 1
D430042O09Rik	chr7 132,934,850	hypothetical protein LOC233865
Gsg1l	chr7 133,123,929	GSG1-like
Xpo6	chr7 133,294,577	exportin-6
AK043947	chr7 133,379,756	Mus musculus adult male testis cDNA, RIKEN full-length enriched library, clone:1700123J17 product:unclassifiable, full insert sequence.
Sbk1	chr7 133,427,323	serine/threonine-protein kinase SBK1
Lat	chr7 133,510,195	linker for activation of T-cells family member
Spns1	chr7 133,517,512	protein spinster homolog 1
Nfatc2ip	chr7 133,533,309	NFATC2-interacting protein
Cd19	chr7 133,555,173	B-lymphocyte antigen CD19 precursor
Rabep2	chr7 133,581,135	rab GTPase-binding effector protein 2
Atp2a1	chr7 133,597,980	sarcoplasmic/endoplasmic reticulum calcium
Btbd16	chr7 137,943,498	BTB (POZ) domain containing 16
Plekha1	chr7 138,033,120	pleckstrin homology domain-containing family A
Gabrb3	chr7 64,965,037	gamma-aminobutyric acid receptor subunit beta-3
Otud7a	chr7 70,746,785	OTU domain-containing protein 7A
Vps33b	chr7 87,425,503	vacuolar protein sorting-associated protein 33B
Prc1	chr7 87,450,248	protein regulator of cytokinesis 1
Rccd1	chr7 87,465,421	RCC1 domain-containing protein 1
Unc45a	chr7 87,477,642	protein unc-45 homolog A
Hddc3	chr7 87,489,503	guanosine-3',5'-bis(diphosphate)
Man2a2	chr7 87,505,345	mannosidase 2, alpha 2
Fes	chr7 87,527,738	tyrosine-protein kinase Fes/Fps
Furin	chr7 87,540,864	furin preproprotein
Blm	chr7 87,639,942	Bloom syndrome protein homolog isoform 2
Crtc3	chr7 87,782,640	CREB-regulated transcription coactivator 3
AK155169	chr7 87,784,920	Mus musculus NOD-derived CD11c +ve dendritic cells cDNA, RIKEN full-length enriched library, clone:F630205K04 product:unclassifiable, full insert sequence.
AK011897	chr7 91,881,604	Mus musculus 10 days embryo whole body cDNA, RIKEN full-length enriched library, clone:2610206C17 product:hypothetical protein, full insert sequence.
Vmn2r69	chr7 92,559,536	vomeronasal 2, receptor 69
Vmn2r70	chr7 92,712,405	vomeronasal 2, receptor 70
Vmn2r71	chr7 92,768,514	vomeronasal receptor Vmn2r71
Vmn2r72-ps	chr7 92,894,892	vomeronasal 2, receptor 72, pseudogene
Vmn2r73	chr7 93,015,252	vomeronasal 2, receptor 73
Vmn2r74	chr7 93,105,184	vomeronasal receptor Vmn2r74
Sipa1l2	chr8 127,979,348	signal-induced proliferation-associated 1-like
1810011O10Rik	chr8 25,548,753	thyroid cancer-1
Anxa10	chr8 64,569,116	annexin A10 isoform 1
Eps15l1	chr8 74,905,134	epidermal growth factor receptor substrate
Calr3	chr8 74,957,879	calreticulin-3 isoform 1
1700030K09Rik	chr8 74,976,109	hypothetical protein LOC72254
Large	chr8 75,607,476	glycosyltransferase-like protein LARGE1
Vps35	chr8 87,803,843	vacuolar protein sorting-associated protein 35
Orc6	chr8 87,827,854	origin recognition complex subunit 6 isoform a
Mylk3	chr8 87,869,025	putative myosin light chain kinase 3
4921524J17Rik	chr8 87,944,699	hypothetical protein LOC66714
Gpt2	chr8 88,033,986	alanine aminotransferase 2
Dnaja2	chr8 88,070,354	dnaJ homolog subfamily A member 2
Neto2	chr8 88,187,697	neuropilin and tolloid-like protein 2
AK085761	chr8 88,271,854	Mus musculus 16 days neonate heart cDNA, RIKEN full-length enriched library, clone:D830005D19 product:unclassifiable, full insert sequence.
Itfg1	chr8 88,303,152	T-cell immunomodulatory protein precursor
Phkb	chr8 88,474,721	phosphorylase b kinase regulatory subunit beta
Fto	chr8 94,014,878	alpha-ketoglutarate-dependent dioxygenase FTO
Neo1	chr9 58,803,367	neogenin isoform 1
Adpgk	chr9 59,151,693	ADP-dependent glucokinase precursor
Bbs4	chr9 59,185,544	Bardet-Biedl syndrome 4 protein homolog
Arih1	chr9 59,285,271	protein ariadne-1 homolog
AK138089	chr9 59,327,550	Mus musculus 16 days neonate thymus cDNA, RIKEN full-length enriched library, clone:A130089O08 product:hypothetical protein, full insert sequence.
Tmem202	chr9 59,369,900	transmembrane protein 202
Hexa	chr9 59,400,193	beta-hexosaminidase subunit alpha precursor
Sox14	chr9 99,775,557	transcription factor SOX-14
AK076865	chr9 99,928,904	Mus musculus adult male testis cDNA, RIKEN full-length enriched library, clone:4930519F24 product:unclassifiable, full insert sequence.

## Sheet: Fra candidate genes
Name	Genome Position	Description
Prex2	chr1 11,138,654	phosphatidylinositol
A830018L16Rik	chr1 11,685,084	hypothetical protein LOC320492 isoform 1
Marco	chr1 122,386,388	macrophage receptor MARCO
Ccdc93	chr1 123,365,340	coiled-coil domain-containing protein 93 isoform
Htr5b	chr1 123,415,696	5-hydroxytryptamine receptor 5B
Ddx18	chr1 123,457,484	ATP-dependent RNA helicase DDX18
AK158929	chr1 148,304,368	Mus musculus visual cortex cDNA, RIKEN full-length enriched library, clone:K530010N24 product:unclassifiable, full insert sequence.
Fam5c	chr1 148,547,209	family with sequence similarity 5, member C
BC026585	chr1 159,403,788	quinone oxidoreductase-like protein 2
Sec16b	chr1 159,477,428	protein transport protein Sec16B
Rabgap1l	chr1 162,454,886	rab GTPase-activating protein 1-like isoform a
Rc3h1	chr1 162,870,824	roquin
Serpinc1	chr1 162,920,941	antithrombin-III precursor
Zbtb37	chr1 162,956,151	zinc finger and BTB domain-containing protein
Gas5	chr1 162,966,982	Mus musculus 9 days embryo whole body cDNA, RIKEN full-length enriched library, clone:D030018K05 product:growth arrest specific 5, full insert sequence.
Snord47	chr1 162,968,255	Mus musculus small nucleolar RNA, C/D box 47 (Snord47), small nucleolar RNA.
Dars2	chr1 162,985,753	aspartyl-tRNA synthetase, mitochondrial
Atf6	chr1 172,716,245	cyclic AMP-dependent transcription factor ATF-6
Kif26b	chr1 180,661,122	kinesin-like protein KIF26B
BC023483	chr1 180,868,285	Mus musculus 13 days embryo forelimb cDNA, RIKEN full-length enriched library, clone:5930407C20 product:unclassifiable, full insert sequence.
Smyd3	chr1 181,166,652	SET and MYND domain-containing protein 3
Lefty1	chr1 182,866,851	left-right determination factor 1 precursor
Tmem63a	chr1 182,888,942	transmembrane protein 63A
Ephx1	chr1 182,933,656	epoxide hydrolase 1
1700056E22Rik	chr1 185,857,394	hypothetical protein LOC73363
Dusp10	chr1 185,878,927	dual specificity protein phosphatase 10
Eprs	chr1 187,219,604	bifunctional aminoacyl-tRNA synthetase
9630028B13Rik	chr1 187,259,467	SubName: Full=Putative uncharacterized protein; SubName: Full=RIKEN cDNA 9630028B13;
AK138296	chr1 187,275,221	Mus musculus adult male hypothalamus cDNA, RIKEN full-length enriched library, clone:A230059D16 product:unclassifiable, full insert sequence.
Slc30a10	chr1 187,285,683	zinc transporter 10
Ush2a	chr1 190,437,817	Usherin precursor
Pinc	chr1 73,446,051	Mus musculus pregnancy-induced noncoding RNA mRNA, complete sequence.
AK079660	chr1 73,787,851	Mus musculus adult male spinal cord cDNA, RIKEN full-length enriched library, clone:A330023J11 product:hypothetical protein, full insert sequence.
Mgat4c	chr10 101,845,586	alpha-1,3-mannosyl-glycoprotein
Nts	chr10 101,948,721	neurotensin/neuromedin N
Rassf9	chr10 101,992,025	ras association domain-containing protein 9
Alx1	chr10 102,480,946	ALX homeobox protein 1
Lrriq1	chr10 102,612,394	IQ domain-containing protein LRRIQ1 isoform 1
AB339931	chr10 117,774,879	AB339931
AB339931	chr10 117,780,303	AB339931
AB340012	chr10 117,783,120	AB340012
AB339931	chr10 117,785,727	AB339931
AB339827	chr10 117,788,795	AB339827
AB339850	chr10 117,789,512	AB339850
AB340065	chr10 117,791,160	AB340065
Dyrk2	chr10 118,301,182	dual specificity
1500009L16Rik	chr10 83,205,558	hypothetical protein LOC69784
AK082148	chr10 83,461,539	Mus musculus 0 day neonate cerebellum cDNA, RIKEN full-length enriched library, clone:C230014D20 product:unclassifiable, full insert sequence.
Polr3b	chr10 84,137,552	DNA-directed RNA polymerase III subunit RPC2
Ric8b	chr10 84,429,776	synembryn-B isoform 2
Anks1b	chr10 89,885,991	ankyrin repeat and sterile alpha motif
Crhr1	chr11 104,015,514	corticotropin-releasing factor receptor 1
4933407P14Rik	chr11 104,048,753	signal peptide peptidase-like 2C isoform a
Apoh	chr11 108,266,160	beta-2-glycoprotein 1 precursor
Ccdc46	chr11 108,504,254	coiled-coil domain-containing protein 46 isoform
E030025P04Rik	chr11 109,003,144	hypothetical protein LOC268498
AK040873	chr11 12,225,825	Mus musculus adult male aorta and vein cDNA, RIKEN full-length enriched library, clone:A530032E18 product:unclassifiable, full insert sequence.
Cobl	chr11 12,250,821	protein cordon-bleu
Gm2a	chr11 54,918,009	ganglioside GM2 activator precursor
Slc36a3	chr11 54,951,766	proton-coupled amino acid transporter 3
AK040665	chr11 54,952,120	Mus musculus adult male aorta and vein cDNA, RIKEN full-length enriched library, clone:A530010C08 product:unclassifiable, full insert sequence.
Slc36a2	chr11 54,985,274	proton-coupled amino acid transporter 2
Adcy1	chr11 7,021,000	adenylate cyclase type 1
Igfbp1	chr11 7,100,169	insulin-like growth factor-binding protein 1
Igfbp3	chr11 7,110,011	insulin-like growth factor-binding protein 3
Asb2	chr12 104,576,781	ankyrin repeat and SOCS box protein 2
Otub2	chr12 104,635,725	ubiquitin thioesterase OTUB2 isoform 1
Ddx24	chr12 104,655,088	ATP-dependent RNA helicase DDX24 isoform 1
Ifi27l1	chr12 104,675,427	interferon, alpha-inducible protein 27 like 1
Ifi27l2a	chr12 104,681,133	interferon, alpha-inducible protein 27 like 2A
Ifi27l2b	chr12 104,692,270	interferon, alpha-inducible protein 27 like 2B
Kcnh5	chr12 76,138,261	potassium voltage-gated channel subfamily H
Rhoj	chr12 76,455,871	rho-related GTP-binding protein RhoJ precursor
Rgs6	chr12 83,988,912	regulator of G-protein signaling 6
Psmg4	chr13 34,262,443	proteasome assembly chaperone 4 isoform b
Slc22a23	chr13 34,354,039	solute carrier family 22 member 23
AK019031	chr14 122,277,357	Mus musculus 10 day old male pancreas cDNA, RIKEN full-length enriched library, clone:1810041H14 product:unclassifiable, full insert sequence.
Gpr18	chr14 122,312,826	N-arachidonyl glycine receptor
Ubac2	chr14 122,349,042	ubiquitin-associated domain-containing protein 2
Gpr183	chr14 122,357,984	G-protein coupled receptor 183
Timm8a2	chr14 122,435,770	putative mitochondrial import inner membrane
A330035P11Rik	chr14 122,504,424	Mus musculus 13 days embryo male testis cDNA, RIKEN full-length enriched library, clone:6030436B06 product:mitochondria located 1 homolog (human), full insert sequence.
Tm9sf2	chr14 122,532,564	transmembrane 9 superfamily member 2 precursor
1700108J01Rik	chr14 122,630,993	Mus musculus adult male testis cDNA, RIKEN full-length enriched library, clone:1700027P07 product:RIKEN cDNA 1700108J01 gene, full insert sequence.
Clybl	chr14 122,691,186	citrate lyase subunit beta-like protein,
Itgbl1	chr14 124,216,331	integrin beta-like protein 1 precursor
Atp12a	chr14 56,995,646	potassium-transporting ATPase alpha chain 2
Rnf17	chr14 57,082,701	RING finger protein 17
Htr2a	chr14 75,073,656	5-hydroxytryptamine receptor 2A
Esd	chr14 75,141,201	S-formylglutathione hydrolase
Lrch1	chr14 75,251,082	leucine-rich repeat and calponin homology
4930564B18Rik	chr14 76,054,505	SubName: Full=MCG10597; SubName: Full=Putative uncharacterized protein;
Tpt1	chr14 76,246,586	translationally-controlled tumor protein
Tpt1p	chr14 76,246,621	Mus musculus tumor protein, translationally-controlled 1 pseudogene (Tpt1p), non-coding RNA.
Snora31	chr14 76,247,785	Mus musculus small nucleolar RNA, H/ACA box 31 (Snora31), small nucleolar RNA.
Gtf2f2	chr14 76,353,708	general transcription factor IIF subunit 2
Kctd4	chr14 76,359,917	BTB/POZ domain-containing protein KCTD4
Ctnnd2	chr15 30,530,723	catenin delta-2
Laptm4b	chr15 34,190,915	lysosomal-associated transmembrane protein 4B
Matn2	chr15 34,301,215	matrilin-2
Odf1	chr15 38,152,724	outer dense fiber protein 1
Slc25a32	chr15 38,934,999	mitochondrial folate transporter/carrier
Dcaf13	chr15 38,961,410	DDB1- and CUL4-associated factor 13
Rims2	chr15 39,271,682	regulating synaptic membrane exocytosis protein
Cpne8	chr15 90,413,865	copine-8 isoform 1
Kcnh3	chr15 99,064,327	potassium voltage-gated channel subfamily H
Mcrs1	chr15 99,077,820	microspherule protein 1 isoform 2
AK007210	chr15 99,087,346	Mus musculus adult male testis cDNA, RIKEN full-length enriched library, clone:1700120C14 product:unclassifiable, full insert sequence.
Fam186b	chr15 99,109,530	family with sequence similarity 186, member B
Prpf40b	chr15 99,136,639	pre-mRNA-processing factor 40 homolog B
Fmnl3	chr15 99,174,275	formin-like protein 3
Tmbim6	chr15 99,231,929	bax inhibitor 1
Nckap5l	chr15 99,270,322	nck-associated protein 5-like
Bcdin3d	chr15 99,302,838	probable methyltransferase BCDIN3D
Faim2	chr15 99,342,942	fas apoptotic inhibitory molecule 2 isoform 1
Aqp2	chr15 99,412,231	aquaporin-2
Aqp5	chr15 99,423,359	aquaporin-5
Aqp6	chr15 99,433,869	aquaporin-6
Racgap1	chr15 99,466,489	rac GTPase-activating protein 1
Accn2	chr15 99,516,354	amiloride-sensitive cation channel 2, neuronal
Smarcd1	chr15 99,538,572	SWI/SNF-related matrix-associated
Gpd1	chr15 99,551,731	glycerol-3-phosphate dehydrogenase [NAD+],
2310016M24Rik	chr15 99,557,308	hypothetical protein LOC66379
Lass5	chr15 99,584,484	LAG1 longevity assurance homolog 5
Lima1	chr15 99,657,393	LIM domain and actin-binding protein 1 isoform
1700030F18Rik	chr15 99,755,434	hypothetical protein LOC72277
Fam186a	chr15 99,786,822	SubName: Full=Putative uncharacterized protein; Flags: Fragment;
2310068J16Rik	chr15 99,803,158	SubName: Full=MCG147116; SubName: Full=Putative uncharacterized protein;
Larp4	chr15 99,825,000	la-related protein 4 isoform 1
Snai2	chr16 14,707,713	zinc finger protein SNAI2
Atp13a3	chr16 30,350,563	probable cation-transporting ATPase 13A3 isoform
AI480653	chr16 31,018,553	hypothetical protein LOC268880
Acap2	chr16 31,146,911	arf-GAP with coiled-coil, ANK repeat and PH
Stfa2l1	chr16 36,159,465	stefin A2 like 1
Gm5483	chr16 36,186,247	EG433016 protein
Gm5416	chr16 36,214,181	stefin A1 like 1
2010005H15Rik	chr16 36,239,580	hypothetical protein LOC76770
Lrrc58	chr16 37,878,714	leucine-rich repeat-containing protein 58
Gpr156	chr16 37,962,098	probable G-protein coupled receptor 156
BC031361	chr16 38,087,248	Mus musculus mammary gland RCB-0526 Jyg-MC(A) cDNA, RIKEN full-length enriched library, clone:G830038D20 product:unclassifiable, full insert sequence.
Gsk3b	chr16 38,167,626	glycogen synthase kinase-3 beta
AK005838	chr16 66,661,116	Mus musculus adult male testis cDNA, RIKEN full-length enriched library, clone:1700010K23 product:unclassifiable, full insert sequence.
Cadm2	chr16 67,138,409	cell adhesion molecule 2 isoform 1
L3mbtl4	chr17 68,876,281	lethal(3)malignant brain tumor-like protein 4
Alk	chr17 72,585,987	ALK tyrosine kinase receptor precursor
Ypel5	chr17 73,193,289	protein yippee-like 5
Lbh	chr17 73,279,465	protein LBH
Galnt14	chr17 73,951,441	polypeptide N-acetylgalactosaminyltransferase
Epas1	chr17 87,192,977	endothelial PAS domain-containing protein 1
1700090G07Rik	chr17 87,319,197	transmembrane protein ENSP00000343375 homolog
Atp6v1e2	chr17 87,345,338	V-type proton ATPase subunit E 2
Rhoq	chr17 87,380,930	rho-related GTP-binding protein RhoQ precursor
Pigf	chr17 87,410,670	phosphatidylinositol-glycan biosynthesis class F
Cript	chr17 87,430,024	cysteine-rich PDZ-binding protein
Nrxn1	chr17 90,962,563	neurexin-1-alpha isoform 1
Rit2	chr18 31,305,375	GTP-binding protein Rit2
Prr16	chr18 51,370,923	proline-rich protein 16
DQ556351	chr18 51,984,829	DQ556351
Ostf1	chr19 18,680,578	osteoclast-stimulating factor 1
BC016495	chr19 18,716,590	nicotinamide riboside kinase 1
2410127L17Rik	chr19 18,762,276	hypothetical protein LOC67383
1700028P14Rik	chr19 23,680,276	hypothetical protein LOC67483
Ttbk2	chr2 120,617,436	tau-tubulin kinase 2 isoform 1
AK015969	chr2 120,684,424	Mus musculus adult male testis cDNA, RIKEN full-length enriched library, clone:1700016E02 product:hypothetical protein, full insert sequence.
Ubr1	chr2 120,741,231	E3 ubiquitin-protein ligase UBR1
Tmem62	chr2 120,818,188	transmembrane protein 62
Ccndbp1	chr2 120,838,396	cyclin-D1-binding protein 1
Epb4.2	chr2 120,853,222	erythrocyte membrane protein band 4.2
Tgm5	chr2 120,891,671	protein-glutamine gamma-glutamyltransferase 5
Tgm7	chr2 120,927,426	protein-glutamine gamma-glutamyltransferase Z
Lcmt2	chr2 120,964,731	leucine carboxyl methyltransferase 2
Adal	chr2 120,975,121	adenosine deaminase-like protein
Zscan29	chr2 120,990,024	zinc finger and SCAN domain-containing protein
Tubgcp4	chr2 121,009,898	gamma-tubulin complex component 4
Trp53bp1	chr2 121,059,793	tumor suppressor p53-binding protein 1
Mtap1a	chr2 121,125,953	microtubule-associated protein 1A isoform 1
Ppip5k1	chr2 121,156,523	inositol hexakisphosphate and
Ckmt1	chr2 121,186,925	creatine kinase U-type, mitochondrial precursor
Strc	chr2 121,198,069	stereocilin precursor
Catsper2	chr2 121,229,805	cation channel sperm-associated protein 2
Pdia3	chr2 121,252,030	protein disulfide-isomerase A3 precursor
Csrp2bp	chr2 144,214,065	cysteine-rich protein 2-binding protein isoform
C1qtnf4	chr2 90,728,313	complement C1q tumor necrosis factor-related
Ndufs3	chr2 90,739,835	NADH dehydrogenase [ubiquinone] iron-sulfur
Kbtbd4	chr2 90,747,830	kelch repeat and BTB domain-containing protein
Ptpmt1	chr2 90,754,538	protein-tyrosine phosphatase mitochondrial 1
Celf1	chr2 90,818,912	CUGBP Elav-like family member 1 isoform 1
BC002221	chr2 90,858,737	Mus musculus adult male epididymis cDNA, RIKEN full-length enriched library, clone:9230105L03 product:unclassifiable, full insert sequence.
Rapsn	chr2 90,880,835	43 kDa receptor-associated protein of the
AK020549	chr2 90,889,163	Mus musculus adult male urinary bladder cDNA, RIKEN full-length enriched library, clone:9530006O19 product:unclassifiable, full insert sequence.
Psmc3	chr2 90,896,884	26S protease regulatory subunit 6A
Slc39a13	chr2 90,906,163	zinc transporter ZIP13
Sfpi1	chr2 90,946,433	transcription factor PU.1
Mybpc3	chr2 90,967,487	myosin-binding protein C, cardiac-type
Madd	chr2 90,998,497	MAP kinase-activating death domain protein
AK015105	chr3 100,236,019	Mus musculus adult male testis cDNA, RIKEN full-length enriched library, clone:4930406D18 product:unclassifiable, full insert sequence.
Man1a2	chr3 100,427,761	mannosyl-oligosaccharide 1,2-alpha-mannosidase
Fam19a3	chr3 104,575,394	TAFA3 protein precursor
Ppm1j	chr3 104,586,454	protein phosphatase 1J
Rhoc	chr3 104,594,664	rho-related GTP-binding protein RhoC precursor
Mov10	chr3 104,609,615	putative helicase MOV-10 isoform a
Capza1	chr3 104,646,563	F-actin-capping protein subunit alpha-1
St7l	chr3 104,698,878	suppressor of tumorigenicity 7 protein-like
Wnt2b	chr3 104,756,175	protein Wnt-2b precursor
Cttnbp2nl	chr3 104,830,352	CTTNBP2 N-terminal-like protein
Papss1	chr3 131,267,183	bifunctional 3'-phosphoadenosine
Tbck	chr3 132,424,289	TBC domain-containing protein kinase-like
AK135894	chr3 132,523,363	Mus musculus in vitro fertilized eggs cDNA, RIKEN full-length enriched library, clone:7420434E04 product:unclassifiable, full insert sequence.
Npnt	chr3 132,579,457	nephronectin isoform a
Vmn2r1	chr3 63,897,472	vomeronasal type-2 receptor 1 precursor
Vmn2r2	chr3 63,930,878	vomeronasal 2, receptor 2
Vmn2r3	chr3 64,077,111	vomeronasal 2, receptor 3
Vmn2r4	chr3 64,203,261	vomeronasal receptor Vmn2r4
Vmn2r5	chr3 64,303,175	vomeronasal receptor Vmn2r5
Vmn2r6	chr3 64,352,611	vomeronasal receptor Vmn2r6
Vmn2r7	chr3 64,509,061	vomeronasal 2, receptor 7
AK035994	chr3 64,890,384	Mus musculus 16 days neonate cerebellum cDNA, RIKEN full-length enriched library, clone:9630025H21 product:hypothetical protein, full insert sequence.
AK039238	chr3 65,021,794	Mus musculus adult male spinal cord cDNA, RIKEN full-length enriched library, clone:A330004H06 product:unclassifiable, full insert sequence.
Kcnab1	chr3 65,047,853	voltage-gated potassium channel subunit beta-1
AK085325	chr3 65,140,646	Mus musculus 7 days neonate cerebellum cDNA, RIKEN full-length enriched library, clone:A730090N16 product:unclassifiable, full insert sequence.
Ssr3	chr3 65,190,027	translocon-associated protein subunit gamma
Ppm1l	chr3 69,240,079	protein phosphatase 1L
Cachd1	chr4 100,562,818	VWFA and cache domain-containing protein 1
Lepr	chr4 101,438,985	leptin receptor isoform 1
B020004J07Rik	chr4 101,512,100	hypothetical protein LOC545662
Hes5	chr4 154,335,756	transcription factor HES-5
Pank4	chr4 154,346,644	pantothenate kinase 4
Plch2	chr4 154,371,158	1-phosphatidylinositol-4,5-bisphosphate
Pex10	chr4 154,443,827	peroxisome biogenesis factor 10
Rer1	chr4 154,454,313	protein RER1
Morn1	chr4 154,490,151	MORN repeat-containing protein 1
Ski	chr4 154,562,414	ski oncogene
2610002J02Rik	chr4 154,627,435	hypothetical protein LOC67513
Prkcz	chr4 154,684,864	protein kinase C zeta type isoform a
Gabrd	chr4 154,765,633	gamma-aminobutyric acid receptor subunit delta
AK167606	chr4 154,784,340	Mus musculus adult male thymus cDNA, RIKEN full-length enriched library, clone:5830444B04 product:unclassifiable, full insert sequence.
2010015L04Rik	chr4 154,800,259	hypothetical protein LOC544678 isoform 1
C030017K20Rik	chr4 154,833,096	Mus musculus adult male corpus striatum cDNA, RIKEN full-length enriched library, clone:C030017K20 product:unclassifiable, full insert sequence.
Tmem52	chr4 154,844,014	transmembrane protein 52
Gnb1	chr4 154,899,424	guanine nucleotide-binding protein
1700018C11Rik	chr4 63,275,794	hypothetical protein LOC75524
[truncated: 92 more rows]

## Sheet: Cze candidate genes
Name	Genome Position	Description
[truncated: 154 more rows]

[truncated: 1 more sheets: Kaz candidate genes]
