# Supplementary material for: Genome Patterns of Selection and Introgression of Haplotypes in Natural Populations of the House Mouse (Mus musculus)
Source: PLoS Genet. 2012 Aug 30;8(8):e1002891. doi: 10.1371/journal.pgen.1002891 (PMC3431316; doi:10.1371/journal.pgen.1002891)
Supplement: Table S3 — Introgressed regions and Gene Ontology (GO) over-representation analysis for introgressed gene lists. (XLSX) [file pgen.1002891.s005.xlsx]

## Sheet: comments
supplementary Table S3:
Introgressed regions and Gene Ontology (GO) over-representation analysis for introgressed gene lists
data tracks	chromosome regions introgressed into the respective population, formated as UCSC browser tracks; the third column represents the number of introgressed haplotypes found in the respective population
Ger Hapmix GO	Output of FuncAssociate 2.0 ( http://llama.mshri.on.ca/funcassociate/) for the gene list overlapping the introgressed regions for Ger population
Fra Hapmix GO	Output of FuncAssociate 2.0 ( http://llama.mshri.on.ca/funcassociate/) for the gene list overlapping the introgressed regions for Fra population
Cze Hapmix GO	Output of FuncAssociate 2.0 ( http://llama.mshri.on.ca/funcassociate/) for the gene list overlapping the introgressed regions for Cze population
Kaz Hapmix GO	Output of FuncAssociate 2.0 ( http://llama.mshri.on.ca/funcassociate/) for the gene list overlapping the introgressed regions for Kaz population

## Sheet: data tracks
track	name="HapmixGer no t"	description="Hapmix regions for Ger no t"				track	name="Hapmix-Fra no t"	description="Hapmix regions for Fra no t"				track	name="Hapmix-Cze no t"	description="Hapmix regions for Cze no t"				track	name="HapmixKaz no t"	description="Hapmix regions for Kaz no t"
chr1	3013441	3054018	1			chr1	12084015	12142983	2			chr1	9740562	9837557	1			chr1	3013441	3125701	1
chr1	3256689	3363815	1			chr1	12278853	12506479	6			chr1	10081739	10219745	5			chr1	18966677	18999855	2
chr1	33144166	33304821	1			chr1	21503978	21537259	8			chr1	12345020	12469014	1			chr1	23974184	24364264	2
chr1	38487550	38513964	1			chr1	25170038	25372849	3			chr1	12967734	13030323	1			chr1	31216807	31375614	2
chr1	39285154	39311591	4			chr1	33672869	33855319	11			chr1	13185218	13730099	6			chr1	47248167	47806873	1
chr1	45899333	45950226	8			chr1	35198202	35230764	2			chr1	15120980	15444915	1			chr1	48359922	51395767	1
chr1	54389276	54589831	4			chr1	40102346	40258635	3			chr1	15879724	16069240	1			chr1	90284349	90500881	5
chr1	82040577	82109355	1			chr1	47016016	47072259	1			chr1	16727467	16981124	2			chr1	92207648	92251143	1
chr1	82124223	82140438	1			chr1	51400039	51440410	1			chr1	20747946	21156711	5			chr1	110536517	111330951	2
chr1	110489071	111158013	3			chr1	59390621	59436163	1			chr1	21389892	21447354	2			chr1	121487572	121842590	1
chr1	111211200	111429877	3			chr1	70652313	70852000	14			chr1	22026326	22124727	3			chr1	137292896	137314648	2
chr1	125800681	125806587	5			chr1	70946635	71086254	3			chr1	23404179	23607297	1			chr1	153762866	153769327	1
chr1	137939812	137981738	13			chr1	71514872	71551767	1			chr1	24319302	24742013	3			chr1	153773485	153777037	1
chr1	139714823	139782715	2			chr1	73270885	73296085	2			chr1	25203181	25394836	1			chr1	157146116	157297424	1
chr1	146737786	146916442	4			chr1	75350406	75375184	1			chr1	25484106	25670037	4			chr1	161886296	161908135	6
chr1	164961048	165080126	1			chr1	78602123	78642476	5			chr1	32252010	32649999	6			chr1	167866526	167937047	3
chr1	175901563	176181596	5			chr1	80491504	80629985	1			chr1	33874800	34053850	2			chr1	172639338	172769188	1
chr1	185429172	185454649	1			chr1	101721049	101745998	5			chr1	34313088	34336468	1			chr1	172882400	173020973	2
chr1	185456099	185620515	1			chr1	101877389	101915259	1			chr1	34684718	35230525	5			chr1	175333986	175422312	1
chr1	186341400	186397725	1			chr1	142460379	142525979	2			chr1	35230764	35270163	1			chr1	175864393	177793346	4
chr1	191146580	191165052	3			chr1	153173929	153440688	4			chr1	35339747	35661966	5			chr2	13007905	13221846	1
chr1	191173973	191185601	4			chr1	160996762	161018901	1			chr1	35773535	35951468	2			chr2	13939605	14070846	1
chr1	195377029	195541585	4			chr1	163466579	163537685	2			chr1	37623220	37727143	1			chr2	23951382	24028201	1
chr2	3220922	3459998	7			chr1	167144424	167239097	9			chr1	38759224	38798341	2			chr2	67548037	67723420	1
chr2	4477230	4519600	2			chr1	177980609	178103839	12			chr1	40059050	40269930	3			chr2	70342053	70371170	1
chr2	4979434	5019316	1			chr1	180624650	180653172	1			chr1	40297439	40345749	1			chr2	75660360	75795542	1
chr2	7868838	7955019	1			chr1	181509611	181613228	1			chr1	40520266	40690622	1			chr2	77820623	77893008	2
chr2	15143121	15215142	4			chr1	181629652	181630279	1			chr1	40750656	41005535	4			chr2	78164996	78306053	2
chr2	29791763	29893767	2			chr1	182418852	182434724	1			chr1	41784756	42091536	1			chr2	79552005	79830705	4
chr2	35127506	35292351	2			chr1	184717521	185429172	5			chr1	42815407	42895744	1			chr2	80544636	80631332	2
chr2	48954112	49029794	1			chr1	186403631	186501114	1			chr1	43006469	43197778	1			chr2	92474497	92493960	2
chr2	49060824	49116783	1			chr1	189103489	189141678	4			chr1	44169384	44655539	1			chr2	117015793	117056024	1
chr2	65254128	65526945	4			chr1	189530275	189676345	2			chr1	44801411	45315515	6			chr2	125187850	125253913	1
chr2	70099307	70135523	8			chr1	190447383	190462841	2			chr1	45480594	45921748	3			chr2	131291839	131346537	4
chr2	78293783	78306053	4			chr1	195773404	196213108	3			chr1	46891049	47481910	2			chr2	131584136	131632950	2
chr2	80013299	80115615	3			chr2	4283505	4429900	6			chr1	51154298	51397656	1			chr2	153791140	153813459	1
chr2	81698791	81866697	1			chr2	4601411	4865026	1			chr1	55676383	55887867	1			chr2	163387628	163559916	1
chr2	83011831	83201932	1			chr2	4944760	5186453	14			chr1	57469616	57849081	2			chr2	169221116	169234902	2
chr2	83648328	84294304	1			chr2	5208875	5217231	1			chr1	75375184	75463185	4			chr2	172788517	172861773	1
chr2	90770120	91052314	6			chr2	6112245	6618413	1			chr1	76062057	76866696	3			chr2	178631825	178735705	1
chr2	99345552	99550522	1			chr2	7476097	7510347	6			chr1	77456791	77642479	3			chr2	180103950	180648838	1
chr2	162790890	162872491	3			chr2	9012652	9044161	1			chr1	79955736	80098183	1			chr2	180743685	180859347	1
chr2	169696223	169701300	3			chr2	14162396	14215469	3			chr1	80171634	80333790	1			chr3	3320955	6020472	1
chr2	173762546	173897144	1			chr2	17182706	17389629	3			chr1	80778809	80850432	3			chr3	7421882	8770350	1
chr2	179976221	180092379	1			chr2	17514158	17616705	4			chr1	82026436	82193853	11			chr3	19562136	19606034	1
chr2	180109355	180205902	4			chr2	18799469	18880319	1			chr1	82519785	82566688	2			chr3	23906977	23963692	1
chr3	21265808	21328521	4			chr2	19267933	19362272	1			chr1	84217313	84653870	1			chr3	41238988	42016284	5
chr3	31033630	31149699	11			chr2	19789590	19851617	9			chr1	89451818	90112246	3			chr3	47725276	47760871	1
chr3	47158856	47652720	1			chr2	24504817	24591838	6			chr1	90493912	90538628	2			chr3	51453804	51716996	1
chr3	47830549	48202110	1			chr2	25049317	25107056	1			chr1	94880163	95121786	4			chr3	66827554	67183329	1
chr3	75906491	75944070	2			chr2	26464888	26656213	9			chr1	101745998	101829923	2			chr3	85992159	90281395	2
chr3	84855122	84910430	1			chr2	32816903	33022044	4			chr1	102363065	102806264	1			chr3	90340903	90432503	1
chr3	86870888	89051809	6			chr2	43606882	43630253	2			chr1	102807592	103235272	1			chr3	90486235	93615626	1
chr3	99388178	99543818	1			chr2	59351980	59421289	3			chr1	108580909	109251050	3			chr3	94102555	94276738	1
chr3	99693227	99826939	1			chr2	69053564	69096927	1			chr1	109941841	113299225	5			chr3	94595941	101088585	2
chr3	103440487	104104479	3			chr2	70427163	70494228	2			chr1	114798758	117971182	2			chr3	101690827	102658462	1
chr3	110338343	110734020	1			chr2	73383452	73574866	3			chr1	118813655	120507914	1			chr3	102970923	104127714	1
chr3	111794436	112478886	2			chr2	76857399	76894617	1			chr1	120769232	120868688	3			chr3	104153616	116660163	3
chr3	112713918	112833078	2			chr2	78604162	78643401	1			chr1	121279857	121989983	7			chr3	116811290	119512917	1
chr3	125812287	125830152	6			chr2	80586651	80742573	1			chr1	122008916	122202829	1			chr3	125770621	125822267	3
chr3	125897429	125916367	1			chr2	95236601	95432355	1			chr1	122259509	122459322	1			chr3	129931409	129963947	1
chr3	129426499	129471180	1			chr2	101678669	101758713	2			chr1	122587109	122913142	1			chr3	138652528	141356324	5
chr3	136961315	137096364	3			chr2	103848519	103950575	1			chr1	123861222	124312122	4			chr3	150228148	150256033	2
chr3	138389471	138904811	8			chr2	113413818	113417640	1			chr1	124525806	127605021	5			chr4	28226352	28298900	1
chr3	139812316	140114079	6			chr2	116487203	116583086	2			chr1	128702712	129037772	3			chr4	52135291	52189076	1
chr3	144398993	144757942	4			chr2	134902764	135020755	5			chr1	131031004	131151764	1			chr4	56227816	56252287	1
chr3	146175855	146217121	9			chr2	138263821	138322043	2			chr1	131425555	131533247	2			chr4	74654892	74831081	1
chr3	147707003	147939478	2			chr2	149958103	150400146	13			chr1	131543065	132056443	2			chr4	100812600	100949625	2
chr3	148203007	148239715	2			chr2	153798019	153813459	2			chr1	137464369	137630088	4			chr4	115671752	116035380	1
chr3	149157184	149310369	3			chr2	156876217	157070917	5			chr1	151795407	151863325	2			chr4	124831064	124849990	3
chr3	158798029	159083675	2			chr2	159935637	160102684	6			chr1	152990081	153158375	1			chr4	125386000	125432063	1
chr4	14438155	14507446	1			chr2	161069458	161156738	2			chr1	153863101	153970506	4			chr4	149470912	149499598	1
chr4	24517064	24599615	2			chr2	163469542	163592812	2			chr1	154818809	155226882	3			chr4	150522328	150538628	1
chr4	46550800	46598690	4			chr2	164411957	164427907	3			chr1	155493722	155578764	1			chr5	27081759	27454220	1
chr4	69419434	69483752	1			chr2	170220598	170276245	1			chr1	155816636	156143930	13			chr5	28227589	28234124	1
chr4	75035226	75350821	3			chr2	170521619	170595210	1			chr1	156258678	156461546	9			chr5	34876090	35325826	3
chr4	96066454	96086577	1			chr2	170908107	171016794	8			chr1	157384237	157437482	9			chr5	64948943	65024819	5
chr4	120590787	122448156	1			chr2	171113759	171209702	6			chr1	159639710	160042831	1			chr5	66838508	66875339	5
chr4	122494023	122893996	1			chr2	173268811	173293700	1			chr1	161954984	162107564	3			chr5	66937169	66942084	1
chr4	128284926	128492614	1			chr2	174720924	174769062	2			chr1	163985137	164782724	3			chr5	66949634	66969706	1
chr4	128903493	128944063	1			chr2	178957062	178975847	2			chr1	165664972	165795982	1			chr5	68970114	69652317	5
chr4	128950899	129678265	2			chr2	179282444	179312238	19			chr1	165973024	166113723	7			chr5	70783402	71064791	5
chr4	136137311	137106951	1			chr2	179404567	179436190	13			chr1	167515574	167647930	1			chr5	71133300	71274659	1
chr4	137138652	137665739	1			chr2	179542671	179568120	1			chr1	174522588	174719676	7			chr5	71445367	71688732	2
chr4	137687531	138283659	1			chr2	181496477	181600085	1			chr1	175538535	176565756	13			chr5	86532670	88016450	1
chr4	142373573	142465032	1			chr3	21369128	21405078	4			chr1	178135539	178308966	3			chr5	127056237	127093323	1
chr4	147985329	148014746	3			chr3	24247917	24380496	1			chr1	178383960	178875306	4			chr5	132611864	132674681	1
chr4	148859654	148871495	1			chr3	28205964	28254944	2			chr1	179793826	180190440	3			chr5	135009876	135145754	1
chr4	151646322	151742117	2			chr3	30716600	30852693	4			chr1	181871050	182633525	2			chr5	139775053	139891866	2
chr4	154109407	154134236	2			chr3	33260965	33375574	2			chr1	183221655	183465813	1			chr5	151460265	151610075	1
chr4	154247504	154302535	11			chr3	40894308	40923901	2			chr1	190855665	190976471	1			chr5	152410005	152512372	5
chr5	60381173	60452372	1			chr3	41332981	41470319	9			chr1	191080749	191185601	1			chr6	17128735	23068313	6
chr5	66979336	66980550	1			chr3	56243527	56251313	1			chr1	192032791	194040211	6			chr6	63322645	64587289	4
chr5	68357028	68399077	1			chr3	58061372	58180675	2			chr1	195263895	195345105	1			chr6	68107685	68687274	8
chr5	92309035	92385181	3			chr3	58827328	58953444	2			chr1	195348808	195499919	1			chr6	87588743	87630859	4
chr5	92940794	93245661	2			chr3	77235777	77252362	6			chr1	195595279	195677700	1			chr6	112337671	112408711	2
chr5	118469212	118704969	1			chr3	80227607	80283463	1			chr1	195718429	195885295	3			chr6	113291726	113399798	1
chr5	122660311	123049727	1			chr3	83138344	83229914	1			chr1	196099489	196293116	2			chr6	116926947	117357251	2
chr5	125865060	125982874	2			chr3	110807450	111538513	2			chr1	196457645	196571223	1			chr6	122963649	123076366	4
chr5	128322722	128353106	2			chr3	112707201	114662900	5			chr2	4601411	4716797	1			chr6	126996136	127180973	1
chr5	133697853	133729133	2			chr3	117189592	117238711	1			chr2	7455981	7765951	10			chr6	130520955	133817532	1
chr5	134113761	134126632	1			chr3	118064887	118096490	1			chr2	9263562	9360125	1			chr6	133855528	134233423	1
chr5	136791754	136963298	2			chr3	123091171	123096922	2			chr2	9620501	9645738	4			chr6	135585164	136168634	1
chr5	138154762	138319288	2			chr3	127109549	127178514	1			chr2	10088855	10131587	2			chr6	140196768	140227889	1
chr5	139379071	139495996	1			chr3	129341052	129397277	1			chr2	10177704	10279856	1			chr6	140955655	140967337	5
chr5	142294761	142313826	9			chr3	129489880	129515219	2			chr2	10954098	11189412	1			chr6	141995300	142172082	1
chr5	144142395	144235712	1			chr3	129985584	130018909	6			chr2	15385359	15665517	2			chr7	12211073	12322989	1
chr5	145303844	145367495	1			chr3	133955907	134053741	4			chr2	16305669	16471771	1			chr7	36568640	36603144	1
chr5	147600545	147655730	8			chr3	134227144	134488113	5			chr2	16558223	17182706	4			chr7	55012184	55300385	5
chr5	148709596	148735792	8			chr3	143283617	143295145	2			chr2	19779141	19851617	2			chr7	89208036	89212557	2
chr5	150859224	151048874	1			chr3	143882095	143919614	1			chr2	25535055	25676568	1			chr7	89782733	89939845	2
chr6	22984485	23060446	4			chr3	146145472	146175855	7			chr2	26992836	27204607	2			chr7	95486596	95573075	1
chr6	32454302	32516524	2			chr3	148768646	148799711	3			chr2	30744628	31008361	1			chr7	111105896	112219239	14
chr6	37920838	37981303	4			chr4	3825879	4243319	4			chr2	33030950	33290887	1			chr7	112538453	112772492	1
chr6	48479145	48550852	1			chr4	19733254	19800580	5			chr2	33449690	33714326	1			chr7	112874532	114531779	2
chr6	68760468	70537235	7			chr4	20130706	20386240	13			chr2	33780214	34255231	4			chr7	121979886	122149975	1
chr6	91434315	91476530	2			chr4	22101662	22138091	1			chr2	34741579	35060020	5			chr7	136444996	136519740	1
chr6	103642070	104067350	7			chr4	28060161	28099381	1			chr2	35418568	35495780	2			chr7	142841218	142972724	1
chr6	106243586	106461666	1			chr4	30430651	30662004	3			chr2	35693397	35869926	3			chr7	147683723	147838522	1
chr6	110124911	110153138	5			chr4	32938515	33020281	1			chr2	41324353	41413567	12			chr8	13483951	13541125	1
chr6	111100243	111383953	1			chr4	33597568	33736848	1			chr2	42614680	43950462	7			chr8	31851617	31908521	4
chr6	116710456	116744948	1			chr4	33857329	34031509	20			chr2	43988716	44113155	1			chr8	31974519	32037966	2
chr6	125582516	125592347	1			chr4	35186432	35246913	1			chr2	44342137	44498071	1			chr8	33047698	33111396	2
chr6	125655572	125726482	2			chr4	35372463	35502618	2			chr2	47324641	48376938	6			chr8	39128723	39191391	1
chr6	125916607	125960205	4			chr4	35913716	36080614	1			chr2	48782444	49017399	1			chr8	46775289	46887775	1
chr6	126840820	127162857	3			chr4	40964191	41024926	1			chr2	49874789	50034870	2			chr8	47222847	47401751	2
chr6	128699940	129023471	2			chr4	41391804	41521224	3			chr2	54096576	54257016	2			chr8	50142718	50203400	1
chr6	131255299	133547606	1			chr4	46643347	46753328	6			chr2	58392845	58525802	4			chr8	73272914	73605413	1
chr6	138010263	138038487	10			chr4	56382055	56400288	1			chr2	58534004	59221616	2			chr8	114534994	114638618	1
chr6	138369865	138630136	3			chr4	69357371	69500149	5			chr2	59501326	59571899	1			chr8	121332472	121447329	1
chr6	142286976	142438608	1			chr4	78009846	78177167	1			chr2	59764312	59955376	6			chr8	122038790	122464997	4
chr6	142805961	143016533	2			chr4	89832260	89961836	10			chr2	60186930	60454843	2			chr8	123313144	123581869	4
chr6	143220927	143304041	2			chr4	95250318	95291554	1			chr2	60475642	60508909	1			chr9	3735199	3968250	1
chr6	143330822	143949064	2			chr4	114769926	115111306	6			chr2	60529831	60581919	2			chr9	26860206	26892459	1
chr6	144406817	144410444	1			chr4	117781993	117868949	2			chr2	63248280	63323749	1			chr9	27167603	27197956	1
chr6	144902670	144994118	1			chr4	125806968	125866971	2			chr2	63338573	63709736	4			chr9	30449123	30507211	1
chr7	17562710	19149637	2			chr4	125944278	126061277	5			chr2	63950900	64171666	1			chr9	37476294	38549110	5
chr7	35540421	35706785	1			chr4	130572979	130582559	1			chr2	65087718	65667785	1			chr9	38836263	39106959	1
chr7	37756622	37790281	1			chr4	131866104	131895272	2			chr2	68506861	69514492	5			chr9	73022699	73144006	2
chr7	53196648	53226344	2			chr4	132339675	132351809	1			chr2	71908412	72114650	5			chr9	90083297	91009162	1
chr7	57135357	57173262	1			chr4	141575054	141602861	4			chr2	77727663	77846375	8			chr9	91033600	92806000	1
chr7	66906549	67189112	8			chr4	141957721	141983701	1			chr2	88327409	89818794	9			chr9	92853927	96268550	2
chr7	68211995	69022252	4			chr4	142107174	142135868	2			chr2	90770120	91035671	2			chr9	99126789	99784385	1
chr7	77803359	77821814	6			chr4	149222194	149333335	7			chr2	95251751	95616042	5			chr9	99804394	100948692	1
chr7	97831699	98220437	3			chr4	149390316	149413644	1			chr2	106828577	107116707	1			chr9	107378930	107419059	1
chr7	99415482	100616177	10			chr4	154963162	155010555	1			chr2	118603312	118756861	2			chr9	112206729	112659530	1
chr7	111315709	112073036	6			chr5	13432251	13486045	1			chr2	119616382	119852132	1			chr9	112736157	112806509	1
chr7	114983818	115724191	1			chr5	15800941	15912278	2			chr2	120041265	120948080	1			chr9	114365632	114393816	1
chr7	116389893	116729893	2			chr5	15981621	16017735	1			chr2	121922945	122747403	5			chr9	115679926	115697590	1
chr7	122487273	122500555	1			chr5	18229855	18292572	1			chr2	122773391	124218973	2			chr9	117819019	118047793	3
chr7	136915414	136979068	1			chr5	30458502	30495712	2			chr2	124234352	124801942	1			chr10	28397492	28673544	1
chr7	137052085	137192438	1			chr5	35988140	36046794	6			chr2	128954820	129542808	4			chr10	28758540	29379741	1
chr7	141127570	141152053	1			chr5	37525993	37598322	10			chr2	129543665	130137954	5			chr10	29571677	31319020	1
chr7	148232946	148277312	6			chr5	40834413	40932125	3			chr2	137473367	137802157	4			chr10	34237041	34372351	1
chr8	15270431	15301284	11			chr5	42331546	42413092	4			chr2	139237932	139484267	4			chr10	34557756	35603643	1
chr8	70658062	70806501	11			chr5	49456196	49603626	6			chr2	140208655	141812219	4			chr10	56516151	56605381	4
chr8	79055379	79222234	9			chr5	52969152	52982032	5			chr2	141822166	142073869	5			chr10	63601729	63634375	1
chr8	80017665	80560834	1			chr5	52993216	53007974	1			chr2	147575960	147761611	1			chr10	85696521	85712450	1
chr8	81105666	81177877	1			chr5	68255055	68293269	1			chr2	148676821	149180423	4			chr10	89172964	89187887	1
chr8	86663686	86770554	5			chr5	76737093	76808009	1			chr2	152205325	152398882	1			chr10	93286484	93340845	1
chr8	111565357	111615648	1			chr5	85529966	85569175	1			chr2	153328536	153406296	3			chr10	100241452	101306487	1
chr8	119027462	119125852	3			chr5	92456746	92528104	2			chr2	153454124	153605079	5			chr10	106088923	106160704	1
chr8	121583532	121626544	1			chr5	92750678	92812743	2			chr2	153813459	154482011	6			chr10	109319035	109423595	1
chr8	122017273	122067328	1			chr5	102614642	102719904	6			chr2	156115665	156232514	1			chr10	110593905	110698816	1
chr8	122272591	122321045	1			chr5	103750276	103838432	9			chr2	156729679	156895051	2			chr10	111814487	111892624	1
chr8	129022418	129030197	1			chr5	117011598	117183843	3			chr2	161115358	161217352	1			chr10	115486296	115516630	1
chr8	130877895	130897214	1			chr5	118137843	118268947	2			chr2	161236526	161458914	4			chr10	119089000	119175397	2
chr9	13405561	13520932	1			chr5	122683720	122807312	1			chr2	161545793	161601824	5			chr11	9765445	10580437	1
chr9	23896961	24268728	10			chr5	124910623	125006926	2			chr2	162662414	162821361	3			chr11	10886333	11498559	1
chr9	27101017	27134093	1			chr5	126266967	126474501	9			chr2	163483793	163657371	5			chr11	11552546	12015677	1
chr9	48853317	49124573	2			chr5	127889161	127894414	1			chr2	164021373	164463791	3			chr11	12375465	12726113	1
chr9	51648879	52129371	10			chr5	127943504	127985777	1			chr2	164700326	164867231	3			chr11	12886083	13337526	1
chr9	56723089	56751156	1			chr5	128491757	128556383	8			chr2	164990357	165468988	5			chr11	16753113	17338699	1
chr9	68617133	68650841	2			chr5	129224868	129269171	1			chr2	168150157	168234082	1			chr11	17362388	18485330	1
chr9	70994638	71334522	1			chr5	130028271	130118271	1			chr2	168265147	168356303	1			chr11	18493554	19517161	3
chr9	77127374	77223710	2			chr5	133841655	133932179	1			chr2	169069166	169234902	1			chr11	19530147	20057732	1
chr9	89733320	89903166	1			chr5	134551226	134620945	2			chr2	169994918	170038884	2			chr11	20058782	21747425	2
chr9	90034544	90105922	1			chr5	136219615	136312262	5			chr2	172534112	172622708	1			chr11	21856866	22061246	1
chr9	92106456	92423357	1			chr5	141487138	141554208	2			chr2	172703917	172731567	1			chr11	35384808	35398050	1
chr9	96077677	96268550	2			chr5	142105192	142262490	11			chr2	173183779	173310014	5			chr11	67145206	67155417	1
chr9	97360543	97411229	2			chr5	143141841	143627422	2			chr2	177987698	178163683	2			chr11	72713618	72739130	4
chr9	99862591	100175832	4			chr5	149137949	149230733	5			chr2	178197327	178329613	2			chr11	76235473	77289146	1
chr9	100405270	100473648	1			chr6	5629763	5692783	1			chr2	178420917	178533488	3			chr11	82643399	83016013	7
chr9	102077798	102146347	2			chr6	15721911	15924358	2			chr2	178777582	178792933	1			chr11	88404519	88492286	2
chr9	102518043	102587206	1			chr6	15933319	16123977	2			chr2	178808575	178839521	1			chr11	92250212	92284188	4
chr9	103502231	103528930	1			chr6	33072866	33088784	2			chr2	178885138	178933008	3			chr11	92533547	92604913	2
chr9	107502426	107522783	1			chr6	37052440	37121696	3			chr2	178957062	178986998	2			chr11	109280148	109345292	1
chr9	112206729	112248570	5			chr6	40879254	41111818	1			chr2	179043638	179149794	1			chr11	109700489	109709819	2
chr9	114406392	114557200	2			chr6	42453134	42731576	5			chr2	179369882	179509340	2			chr11	113751857	113808406	1
chr9	114899185	114920510	8			chr6	45351736	45563532	8			chr2	179654955	179709229	1			chr12	26153877	26376037	1
chr9	120562099	120765736	4			chr6	46368201	46562567	3			chr2	180089750	180167461	1			chr12	26409042	26559938	1
chr9	123984432	124029861	5			chr6	48460884	48504526	3			chr3	9471372	9553622	6			chr12	26564369	27045823	1
chr10	3009281	3311547	6			chr6	54831696	54948158	4			chr3	21078000	21206651	1			chr12	27072546	28017485	1
chr10	4118404	4712593	9			chr6	58945750	59105766	10			chr3	23037915	23490110	1			chr12	29437853	29468285	1
chr10	7140970	7220273	4			chr6	62559190	62680037	1			chr3	23701417	23747188	4			chr12	77064743	77072316	5
chr10	12506403	12551556	4			chr6	62682466	62757330	1			chr3	23747249	23747369	1			chr12	96975146	98093758	2
chr10	18460574	18517099	2			chr6	67635379	69646351	6			chr3	23942953	24238659	8			chr12	105427204	105449445	2
chr10	18929395	19001052	6			chr6	78503186	79308907	1			chr3	24976152	25490324	4			chr12	114812463	115447850	14
chr10	19250427	19336110	8			chr6	84568492	84604982	1			chr3	27858443	27867026	1			chr13	24447226	24543150	5
chr10	21560490	21774077	3			chr6	84709254	84755283	5			chr3	27884439	27932991	2			chr13	26471948	26494528	3
chr10	26154321	26330434	7			chr6	85000287	85098258	5			chr3	28191770	28363281	2			chr13	43316858	43333865	1
chr10	26742546	27219381	10			chr6	85207730	85411242	4			chr3	28738131	28946777	2			chr13	81090371	81116333	2
chr10	27911572	27964604	1			chr6	85480254	85872992	4			chr3	30216843	30246127	1			chr13	96312576	96409057	2
chr10	28142922	28337336	1			chr6	92752891	92770331	1			chr3	34491272	34737235	1			chr13	99470476	100044493	1
chr10	51104996	51176886	1			chr6	95367222	95421517	11			chr3	37118586	37228869	1			chr13	104001025	104007471	1
chr10	51848781	51973227	3			chr6	101491679	101605772	12			chr3	38543181	38741136	2			chr14	19894139	19994876	1
chr10	52155366	52822324	1			chr6	109182999	109361476	1			chr3	38803372	38847148	4			chr14	30541074	30867883	2
chr10	52855010	53250369	1			chr6	119173427	119343234	3			chr3	42373035	42859220	1			chr14	46136222	46295330	1
chr10	60134248	60166186	3			chr6	123044578	123124126	4			chr3	44268001	45104454	11			chr14	50614419	50767986	1
chr10	90546361	90587502	1			chr7	7244551	11053414	18			chr3	45186493	45742922	3			chr14	51268940	51362115	1
chr10	90708656	90747909	2			chr7	11746919	12305568	4			chr3	46259904	49396892	10			chr14	61266715	61331251	2
chr10	107684498	107913059	6			chr7	13302434	13439348	2			chr3	50930507	51088146	5			chr14	76929125	76985295	1
chr10	109084151	109184079	1			chr7	19149637	19335474	5			chr3	52465959	52509617	3			chr14	81777167	81832672	1
chr10	120816268	120853751	1			chr7	25594594	25817543	11			chr3	54607033	54705306	1			chr14	97156495	97212536	1
chr10	125021047	125364650	1			chr7	29482480	29606182	1			chr3	54711891	54741883	2			chr14	100024417	100057420	2
chr10	127101005	127166660	3			chr7	51338482	51452640	2			chr3	56994829	57190501	6			chr14	104219552	104290026	1
chr11	5158273	5400625	3			chr7	53553150	53578254	3			chr3	60779896	60869520	1			chr14	117965908	118064305	1
chr11	9654261	10325823	4			chr7	93278252	93407582	1			chr3	63742409	64052768	1			chr14	118725587	118805823	1
chr11	11052606	11102881	2			chr7	117818828	117866039	2			chr3	72659733	74251259	5			chr15	40963138	41292934	5
chr11	16918068	17027516	5			chr7	124213593	124218594	1			chr3	81048918	81720357	4			chr15	42073005	42165985	1
chr11	17881957	18107637	2			chr7	127385086	127488918	3			chr3	90477942	90910494	4			chr15	42199497	42267496	1
chr11	18145331	18244396	1			chr7	133639841	133798223	2			chr3	93320180	94190912	1			chr15	54527230	58362892	5
chr11	18697736	18761119	1			chr7	136244795	136276114	1			chr3	98188013	99579217	8			chr15	58385732	59578774	1
chr11	18833207	18895713	4			chr7	136519740	136542928	2			chr3	101080107	101088585	2			chr15	59639613	60011732	1
chr11	19493866	20602721	1			chr7	138233557	138281748	10			chr3	103470901	104336734	7			chr15	63399976	63411032	1
chr11	34964010	35276904	1			chr7	151207946	151360394	2			chr3	109922948	110388390	3			chr15	64019489	64099873	2
chr11	35307173	35480840	1			chr8	74168	3310197	19			chr3	110444596	111343949	2			chr15	68181263	68639787	1
chr11	36316278	36551307	1			chr8	6955966	7058105	3			chr3	115261339	115543094	4			chr15	75693316	75938760	1
chr11	42475061	42527272	4			chr8	10043724	10164956	5			chr3	116387642	116502424	1			chr15	77969704	78123771	1
chr11	43794377	43845671	1			chr8	13368274	13373524	1			chr3	121770057	122059172	1			chr15	78350766	78386117	1
chr11	44391867	44464466	11			chr8	15346208	15370646	1			chr3	122082089	122112856	1			chr15	87858883	87901181	1
chr11	49388805	49451156	1			chr8	18502902	18537679	1			chr3	125658727	126178099	3			chr15	91534160	91669406	1
chr11	56751244	56841408	3			chr8	19663871	22925644	1			chr3	127414814	128164657	4			chr15	94536569	94606111	1
chr11	57694479	57749729	1			chr8	28587205	28691694	3			chr3	128167472	128811691	3			chr15	94843152	94976085	2
chr11	58039421	58600487	7			chr8	32249078	32282084	1			chr3	128890243	128990931	3			chr15	97753072	97808090	1
chr11	72294750	72363939	3			chr8	44814806	44885476	2			chr3	130725268	130762342	1			chr16	16524542	16646936	3
chr11	79637381	79708257	3			chr8	45034722	45111965	1			chr3	131263933	131332102	1			chr16	23960737	23998428	1
chr11	81240620	81258040	1			chr8	46967021	47204758	4			chr3	131443217	131518847	1			chr16	35891586	36178952	1
chr11	88335166	88341355	4			chr8	56166996	58198508	3			chr3	131790530	131924194	1			chr16	74070902	74098776	3
chr11	90480527	90535403	2			chr8	60555985	60639903	5			chr3	133254005	133415686	3			chr16	85525454	85528340	1
chr11	93254681	93300625	4			chr8	63867704	63889079	1			chr3	134866881	135247339	1			chr16	88305614	88365779	1
chr11	100942674	101046749	2			chr8	63950577	64007447	7			chr3	135268857	135637596	5			chr16	88443204	88692626	2
chr11	111689383	112964199	2			chr8	64749661	64800526	6			chr3	137076889	137487798	5			chr17	51420025	51472541	2
chr11	112974563	113729289	2			chr8	66121858	66485305	7			chr3	138517000	138714279	1			chr17	57758406	57848603	2
chr11	113745407	114517096	1			chr8	84884139	84967316	2			chr3	141505366	141728392	2			chr17	58280379	58346166	1
chr11	114932489	115038113	1			chr8	90097895	90188897	3			chr3	143273250	143280903	1			chr17	60867115	60958145	5
chr11	119148471	119249067	1			chr8	100251143	100319482	1			chr3	143356863	143452313	1			chr17	66730417	66746989	1
chr12	30566433	30593553	1			chr8	103525368	104299665	1			chr3	143733934	143785590	1			chr17	75995389	76022575	1
chr12	55354145	55432590	12			chr8	109682545	109770985	1			chr3	144002536	144042460	3			chr18	4242200	4294609	3
chr12	56717510	56931100	3			chr8	110074122	110135204	1			chr3	144070609	144894206	6			chr18	10317559	10419023	1
chr12	68622799	68677674	3			chr8	110333400	110441136	11			chr3	145758255	145947249	3			chr18	15362366	15956454	1
chr12	74899764	74925480	2			chr8	111079154	111163742	2			chr3	146145472	146260470	2			chr18	16226648	16769898	1
chr12	74964673	74992348	3			chr8	117186518	117251817	2			chr3	150734212	151002055	2			chr18	16824807	17547601	1
chr12	76526258	76602733	1			chr8	120233396	120343255	5			chr3	151255222	151436953	11			chr18	17555738	20197143	1
chr12	76788202	76856258	3			chr9	3131611	3179270	1			chr3	153118148	153130599	1			chr18	20233469	21456443	1
chr12	77090048	77125717	2			chr9	21888629	21946827	6			chr3	153362686	154070334	6			chr18	59413119	59489656	1
chr12	78294285	78335366	1			chr9	26090343	26258000	3			chr3	154175084	154630497	1			chr18	59501888	59515571	1
chr12	80731480	80810563	1			chr9	26747465	26819186	3			chr3	154652445	154747802	1			chr18	62707520	62879458	1
chr12	89844024	89926362	4			chr9	27781901	27803734	5			chr3	154888574	155026684	3			chr18	90235228	90341925	1
chr12	103654570	103740718	1			chr9	29453219	29472601	8			chr3	155388691	155577522	1			chr18	90514064	90673563	1
chr12	103796347	103855454	1			chr9	42167613	42195255	1			chr3	156844616	156908073	3			chr19	11182412	11283885	1
chr12	105301283	105352896	2			chr9	48039916	48274737	1			chr3	157097928	157329027	6			chr19	11289299	11363430	1
chr12	106889886	106942768	1			chr9	50850272	51005493	5			chr3	157586751	157671351	2			chr19	29342772	29666748	3
chr12	108072785	108154425	1			chr9	51428947	51448530	1			chr3	158042616	158649026	1			chr19	29963994	29997737	1
chr12	114490198	114827120	2			chr9	57458674	57513366	2			chr3	159452859	159598996	3			chr19	34316874	34409360	1
chr13	3006383	3435505	9			chr9	64871518	64961606	4			chr4	9234557	9325229	3			chr19	36613420	36754044	1
chr13	10300591	10616174	1			chr9	68192352	68248227	1			chr4	12147074	12598083	2			chr19	38608899	38805469	1
chr13	13720406	14573181	1			chr9	84877775	84982723	1			chr4	13712589	13800631	2			chr19	50609579	51337850	2
chr13	21643353	21774141	1			chr9	94749158	94781578	1			chr4	15021392	15219359	2			chr19	54045936	54995993	1
chr13	22406156	22584639	5			chr9	103253648	103323494	1			chr4	15649659	18721184	10			chr19	57754322	57821278	2
chr13	31849008	32344678	4			chr9	108230469	108676742	10			chr4	21951068	22023878	1
chr13	46614709	46700195	12			chr9	118357775	118440131	2			chr4	22036349	22047377	1
chr13	51870648	51907345	6			chr10	19447748	19491632	6			chr4	24890097	25199911	1
chr13	59150766	59170723	1			chr10	25382754	25625507	3			chr4	25604131	26390960	11
chr13	64859964	64861436	1			chr10	39910594	39963350	5			chr4	28725629	28828134	2
chr13	72433383	74210842	3			chr10	41410413	41466030	1			chr4	33188084	33271459	1
chr13	79728311	79877822	1			chr10	50894511	50921842	2			chr4	33977008	34108560	1
chr13	81720584	81769901	9			chr10	54569228	54695732	4			chr4	39485781	39766155	4
chr13	90418975	90483422	2			chr10	55053006	55132379	1			chr4	40774548	40864638	1
chr13	94822057	94843236	11			chr10	70970109	71150749	3			chr4	41024926	41184212	1
chr13	101993581	102093338	1			chr10	73057409	73147997	2			chr4	41206163	41521224	4
chr13	110333876	110394373	4			chr10	76040939	76090475	1			chr4	45248004	45484761	6
chr14	9925503	9992946	21			chr10	87704472	87786384	2			chr4	45657311	45695739	1
chr14	24505441	24569746	1			chr10	88756139	88828420	5			chr4	45708956	45776121	3
chr14	28761703	28803116	2			chr10	90604907	90623512	1			chr4	45897848	45936626	1
chr14	52517201	53344296	1			chr10	91134149	91252261	7			chr4	45962427	46325541	2
chr14	57276514	57402968	1			chr10	92626893	92702772	2			chr4	48677185	49606672	12
chr14	57544828	57601875	15			chr10	95358579	95431902	1			chr4	49615709	50061598	1
chr14	59324868	59404366	1			chr10	100839931	100958196	1			chr4	54851657	54954891	1
chr14	68646657	69052281	1			chr10	102716866	102778700	6			chr4	55156018	55208104	2
chr14	73448521	73502585	3			chr10	111529149	111710532	2			chr4	55330585	55491776	2
chr14	74790497	74851935	3			chr10	111731622	111775949	1			chr4	65655809	65733621	1
chr14	75747736	75818291	6			chr10	116756220	116803932	2			chr4	66046010	66678307	5
chr14	105409633	105519459	5			chr10	118526070	118616548	2			chr4	75117699	75714269	3
chr14	114174923	114253401	1			chr10	122306064	122312261	12			chr4	77291771	78254704	4
chr14	114935872	115047007	12			chr10	129472031	129612566	1			chr4	78404599	78484878	1
chr14	118176743	118351436	1			chr11	24251155	24272392	1			chr4	84254958	84353969	4
chr14	118998075	119073955	1			chr11	25189019	25301390	1			chr4	86648226	86753841	1
chr14	122251281	122274374	1			chr11	29871748	29991480	11			chr4	87415575	87650716	2
chr15	9948656	9970801	2			chr11	48652096	48924459	17			chr4	88085111	88159208	7
chr15	18307637	18548226	1			chr11	62163755	62280467	6			chr4	93167594	94042601	1
chr15	28405376	28417949	1			chr11	65036272	65105664	3			chr4	94487211	95210009	4
chr15	32249971	32265123	9			chr11	72234501	72620085	10			chr4	96891285	97195222	2
chr15	41832478	41993207	7			chr11	82850763	83290870	3			chr4	104401994	104477007	1
chr15	54183444	54305915	1			chr11	90546475	90589291	1			chr4	104484986	104844493	1
chr15	56410479	56495084	3			chr11	91960250	92016624	1			chr4	107932035	108054673	1
chr15	56712932	56760582	5			chr11	92284188	92314150	3			chr4	109397066	109629502	2
chr15	57495721	57703682	2			chr11	92649859	92666474	1			chr4	116001987	116144535	5
chr15	68438981	68498293	2			chr11	92717682	92788996	3			chr4	117970049	118201133	1
chr15	68639787	68712501	1			chr11	102034903	102041593	1			chr4	118284608	118643875	6
chr15	87662672	87736490	3			chr11	107707031	107777549	2			chr4	125014504	125123455	6
chr15	88072135	88079255	1			chr11	109495885	109542829	1			chr4	125272619	125308273	16
chr15	88837884	88941726	3			chr11	112795454	112806898	2			chr4	126976623	127045902	2
chr15	88998555	89275831	1			chr11	120173568	120293044	5			chr4	127195211	127345099	2
chr15	92751190	93030257	5			chr12	3513600	3627031	2			chr4	127401117	127533193	4
chr15	93534181	93686642	6			chr12	5555512	5681650	3			chr4	127637141	127800399	2
chr15	93727440	93818068	1			chr12	8012098	8074618	1			chr4	127888626	127982646	5
chr15	93842547	93898949	1			chr12	13264067	13649336	4			chr4	128282542	128381149	4
chr15	97062469	97152839	1			chr12	33770686	33827328	2			chr4	130398898	130886577	5
chr15	101023451	101037164	2			chr12	34002464	34050398	1			chr4	131595114	131688760	6
chr15	103112079	103225321	3			chr12	59213506	59297466	5			chr4	131739865	131820203	5
chr16	12209561	12218880	1			chr12	76893168	76976176	22			chr4	133609010	134059511	7
chr16	13725043	13812048	5			chr12	78145482	78185791	1			chr4	134160727	134264569	1
chr16	58267944	58543367	2			chr12	80630312	80650399	1			chr4	135623061	135967589	3
chr16	65838473	65925538	1			chr12	82058987	82162854	1			chr4	136024611	136445841	4
chr16	91123976	91181739	5			chr12	82242984	82302838	1			chr4	139606139	139693302	1
chr16	95472087	95607206	1			chr12	82366122	82423002	6			chr4	139927719	140190987	9
chr16	96702468	96840987	2			chr12	82678096	82753341	1			chr4	140196276	140304797	6
chr17	51298395	51519996	7			chr12	86995409	87374440	11			chr4	140459863	140516712	1
chr17	54420848	54598345	10			chr12	88812427	88914544	1			chr4	141534035	141597169	1
chr17	69208760	69314078	2			chr12	91133557	91213981	2			chr4	142447866	142535835	1
chr17	72439691	72491425	5			chr12	91579043	91662874	1			chr4	144264723	144889751	2
chr17	73228321	73278941	1			chr12	96683682	96718008	2			chr4	149333335	149429382	1
chr17	74044799	74068833	2			chr12	99275428	99279016	6			chr4	150446946	150473809	1
chr17	74408679	74592984	5			chr12	103989584	104137138	4			chr4	151216968	151333798	1
chr17	87086617	87276986	7			chr12	105668195	105688443	1			chr4	154243815	154285338	3
chr17	87518570	87703558	2			chr12	107944666	107990241	13			chr4	154847362	154910754	1
chr18	19361498	19548408	3			chr12	109889707	110051870	3			chr4	155197679	155218198	3
chr18	21072826	21113972	10			chr12	114008813	114102284	2			chr4	155497029	155559551	2
chr18	21272642	21427940	2			chr12	121126174	121253238	3			chr5	9005379	9137054	1
chr18	27676875	27699632	1			chr13	27351217	27442506	2			chr5	13628140	13880145	1
chr18	29207052	29519154	6			chr13	45782431	45928171	1			chr5	14190086	14422658	1
chr18	34071040	34098874	1			chr13	46054421	46202054	6			chr5	16902619	17129593	1
chr18	39015250	39334003	2			chr13	53556345	53618010	1			chr5	17861732	17954666	5
chr18	46369259	46517890	2			chr13	54534360	54628339	5			chr5	18365894	18494984	1
chr18	49277001	49346311	1			chr13	56917074	56972007	3			chr5	18535926	18748454	3
chr18	49402810	49459512	4			chr13	65415739	67922476	1			chr5	19052776	19613083	1
chr18	55814659	55899956	2			chr13	67994805	68306448	1			chr5	20151654	20514156	4
chr18	57284812	57303471	1			chr13	90349534	90418975	7			chr5	21159632	21625296	2
chr18	63805784	63851333	10			chr13	90424723	90513618	2			chr5	22653950	22799866	2
chr18	65426929	65480194	1			chr13	94584162	94593193	3			chr5	22952666	23183756	3
chr18	66236414	66292174	2			chr13	101899622	101946272	4			chr5	24407673	24437694	2
chr18	70151481	70208554	2			chr13	103430827	103484502	1			chr5	24699218	25336857	1
chr18	73142541	73194498	7			chr13	111241850	111375510	1			chr5	27617118	27961830	4
chr18	73501077	73576226	4			chr13	119235091	119366863	1			chr5	28180610	28227589	1
chr18	73990618	74082428	1			chr14	9347477	9534176	3			chr5	28246783	28512827	1
chr18	77534010	77777848	1			chr14	10900032	11019321	3			chr5	31222562	31806515	1
chr18	81069667	81175093	3			chr14	13490244	13513503	3			chr5	31987607	32387835	1
chr18	86201951	86264570	1			chr14	19818062	19894139	14			chr5	32801178	33626723	5
chr18	90341925	90458749	9			chr14	20094705	20238815	14			chr5	36011045	36016371	1
chr19	3301232	3396223	1			chr14	37514969	37565075	1			chr5	37364839	37580906	4
chr19	16233762	16481969	10			chr14	51066105	51126312	4			chr5	39915669	40387309	3
chr19	16725924	16766147	5			chr14	56998849	57202900	3			chr5	40689825	41106010	1
chr19	18032680	18100887	1			chr14	61953900	62092610	2			chr5	43796133	43917723	1
chr19	23992369	24030833	1			chr14	69462907	69587351	4			chr5	43920814	44035230	1
chr19	24036377	24086651	1			chr14	73622923	73740204	2			chr5	44158973	44810969	5
chr19	25508227	25674854	1			chr14	79232455	79390988	8			chr5	45385087	45619165	1
chr19	30995502	31006991	2			chr14	79439630	79474332	1			chr5	47662296	48218456	1
chr19	32720421	32751444	1			chr14	86302775	86498609	2			chr5	53068681	53103962	1
chr19	34290108	34307583	1			chr14	104069568	104195093	14			chr5	53414543	53564407	2
chr19	49965745	50027571	2			chr14	104493261	104533424	1			chr5	53686807	53738474	1
chr19	55245489	55283459	1			chr14	116163041	116203370	4			chr5	54623947	55115539	2
chr19	56090542	56272608	1			chr14	118449895	118606010	17			chr5	57218327	57566064	1
chr19	60134630	61264187	1			chr14	121970456	122008713	1			chr5	64632495	64888807	3
						chr15	9539514	9564049	1			chr5	65024819	65101654	1
						chr15	16668818	17725107	1			chr5	66401806	66453726	3
						chr15	22889146	22957887	1			chr5	66509890	66586846	2
						chr15	41108490	41128421	2			chr5	73825562	73966058	2
						chr15	48286999	48328658	6			chr5	74293774	74456210	1
						chr15	52114639	52180464	1			chr5	77611093	77679150	1
						chr15	58209437	58239628	3			chr5	77987267	78252994	1
						chr15	68942601	68983135	7			chr5	82010889	82246262	4
						chr15	74800653	75275377	1			chr5	85362603	88435719	2
						chr15	75300733	75349021	3			chr5	89210484	89283904	1
						chr15	75505483	75564980	1			chr5	89427387	89468241	1
						chr15	76389423	76432641	1			chr5	90894147	91988811	8
						chr15	82796482	82826179	14			chr5	92927991	93232213	1
						chr15	94628545	94712770	1			chr5	97483657	97618072	1
						chr15	95845795	95849934	1			chr5	97631914	99182263	3
						chr16	4288702	4840364	1			chr5	102898765	103189808	1
						chr16	10516717	10607655	7			chr5	111314735	111588536	1
						chr16	13082071	13186256	1			chr5	113289216	113428001	2
						chr16	16313991	16524542	9			chr5	114387966	114524583	3
						chr16	17221028	17392097	1			chr5	114896648	116028451	2
						chr16	26707273	26747347	6			chr5	118815888	118868013	1
						chr16	29275387	29370091	9			chr5	128155983	128210784	1
						chr16	34465681	34569754	2			chr5	130477452	130537759	13
						chr16	44590023	44706466	1			chr5	131043121	131078470	3
						chr16	51345280	51409525	3			chr5	132674681	133056265	5
						chr16	63585859	63598144	1			chr5	134395413	134434244	1
						chr16	67663105	67743704	1			chr5	136492565	136575914	2
						chr16	69443063	69555788	1			chr5	136671510	136956013	1
						chr16	78080369	78209415	7			chr5	138274930	138360832	1
						chr16	78277397	78326193	1			chr5	139977308	140168399	3
						chr16	93506705	93612948	4			chr5	140607902	140731427	1
						chr17	53397316	53451118	3			chr5	141821375	141890354	2
						chr17	57395802	57679911	12			chr5	142126318	142148271	3
						chr17	58832811	58959134	1			chr5	144323576	144354528	1
						chr17	65870262	65952627	1			chr5	144373129	144521018	2
						chr17	66752355	66788445	6			chr5	145167321	145210749	5
						chr17	75287806	75289490	1			chr5	145227916	145410805	5
						chr17	76637117	76726768	6			chr5	147600545	147852394	2
						chr17	77085655	77162110	3			chr5	147937753	148097435	3
						chr17	78836531	78851489	8			chr5	148206753	148353780	2
						chr17	84102540	84107948	1			chr5	149028200	149116842	1
						chr17	94550138	95073764	2			chr5	149722394	149752107	1
						chr18	3309354	3375133	1			chr5	150578821	150723417	1
						chr18	3811341	4108653	4			chr5	151876157	152050575	3
						chr18	4153839	4302276	6			chr5	152188075	152527863	6
						chr18	18141712	19092604	9			chr6	6798876	6992635	1
						chr18	25193523	25244869	3			chr6	7002306	7612796	5
						chr18	35920646	36089081	5			chr6	7855712	8178100	4
						chr18	37478411	38139090	8			chr6	10567149	10672498	1
						chr18	42797379	42957117	3			chr6	10724065	12037966	6
						chr18	44112190	44655291	4			chr6	13033580	13856664	3
						chr18	49064603	49136501	16			chr6	14969096	15223783	2
						chr18	51018674	51105517	1			chr6	21221683	21306515	2
						chr18	58577246	58578679	1			chr6	23178169	24430058	10
						chr18	59416474	59455048	4			chr6	25916109	26268550	2
						chr18	59489656	59540129	2			chr6	28735281	28850097	1
						chr18	62659230	62707520	18			chr6	29081052	29110669	1
						chr18	62863416	62958347	4			chr6	29116791	29117534	1
						chr18	63374710	63407773	8			chr6	29944375	30126975	1
						chr18	64705367	64752385	2			chr6	32341636	32352773	1
						chr18	66539226	66733602	1			chr6	32526744	33162379	3
						chr18	70700201	70843794	11			chr6	33178870	33398286	4
						chr18	78272018	78361233	3			chr6	33616602	34032840	5
						chr18	86357624	86413467	1			chr6	34090545	34212329	1
						chr19	3480987	3556730	11			chr6	34583395	34815708	4
						chr19	3839708	3982618	4			chr6	36676305	36920262	1
						chr19	4113046	4253928	2			chr6	37959145	38098595	2
						chr19	10157933	10215641	1			chr6	39219810	39242081	1
						chr19	13810677	13826493	1			chr6	39684337	39998957	2
						chr19	13887105	14016075	2			chr6	40435942	41543396	6
						chr19	16531127	16561121	5			chr6	41599355	41716047	5
						chr19	16866135	16958006	7			chr6	41917979	42174975	2
						chr19	21993921	22088823	1			chr6	42360208	42564531	6
						chr19	22220942	22236213	1			chr6	46187211	46400029	1
						chr19	25138138	25164521	1			chr6	47269545	47459987	2
						chr19	27805538	27834877	1			chr6	48386631	48618861	7
						chr19	36255234	36282223	7			chr6	48652063	48804748	1
						chr19	37026845	37113228	2			chr6	49639605	49896419	6
						chr19	37659783	37803141	1			chr6	49907579	50314481	3
						chr19	37887856	38111623	12			chr6	50449252	50609435	2
						chr19	38133236	38329057	1			chr6	52182247	52286498	2
						chr19	39031597	39097207	1			chr6	52440889	52716072	2
						chr19	41194100	41207314	2			chr6	53746667	53816391	1
						chr19	47621836	47707339	1			chr6	61326711	62004463	3
						chr19	48646963	48694517	1			chr6	63489187	63905016	3
						chr19	48744266	48829904	5			chr6	65073626	65295051	2
						chr19	49284878	49391315	8			chr6	65610410	65799914	4
						chr19	51599817	51602366	3			chr6	70270449	70719201	4
						chr19	53177462	53238045	4			chr6	71875590	72285706	2
						chr19	54918061	55068370	2			chr6	73614192	75713052	2
						chr19	58658271	58733517	1			chr6	75859911	76150245	4
						chr19	59464032	59474660	1			chr6	76977951	77061050	3
												chr6	77601663	79226307	6
												chr6	80821546	81547905	4
												chr6	82031995	82445457	2
												chr6	82937394	83356814	1
												chr6	84444981	84495635	3
												chr6	85359529	85398732	1
												chr6	86134930	86169940	2
												chr6	88100866	88314849	5
												chr6	89420887	89926217	1
												chr6	92830890	93584584	3
												chr6	97816529	98045841	5
												chr6	99949894	100128039	2
												chr6	100371348	100462925	1
												chr6	101087132	101760553	11
												chr6	101845553	102187472	1
												chr6	103313894	103479387	2
												chr6	103714455	103836453	11
												chr6	103933516	107482886	9
												chr6	110124911	110894124	3
												chr6	110951581	111444920	1
												chr6	113602572	113785827	1
												chr6	114019546	114149142	1
												chr6	114776049	114859497	1
												chr6	115006156	115171457	3
												chr6	115245184	115449252	2
												chr6	116667220	116761232	4
												chr6	117468422	117546321	2
												chr6	122549127	124440558	5
												chr6	125604615	125642483	2
												chr6	125896201	126011108	2
												chr6	126153575	126234369	6
												chr6	126307534	126546197	4
												chr6	126659031	126670549	1
												chr6	127580875	127668697	2
												chr6	127788032	127890029	4
												chr6	127903040	127965220	1
												chr6	128234650	128406656	2
												chr6	128898104	129072584	4
												chr6	132860718	133361209	1
												chr6	134496996	134530478	4
												chr6	137521108	137586834	4
												chr6	137984361	138041438	1
												chr6	138211986	138361970	2
												chr6	138419222	139014060	3
												chr6	139020424	139925470	8
												chr6	140326211	141370089	5
												chr6	141463978	141663134	1
												chr6	142096560	142701322	10
												chr6	142711209	142844120	11
												chr6	143206183	143323955	6
												chr6	143394788	143511511	4
												chr6	143917916	144049459	2
												chr6	145493207	145620981	2
												chr6	148658682	149355440	5
												chr7	4316490	4673555	1
												chr7	6378333	6538413	2
												chr7	6837875	6925849	2
												chr7	7244551	13467244	22
												chr7	14757177	14874782	3
												chr7	17349929	20238054	4
												chr7	25033238	25254592	6
												chr7	25298203	25356094	3
												chr7	26185451	26352966	1
												chr7	26370619	26494794	2
												chr7	28673205	28873941	2
												chr7	28892389	28937340	2
												chr7	30635671	31055944	3
												chr7	31093174	31214299	1
												chr7	31314662	31508276	2
												chr7	35105873	35155808	1
												chr7	35266667	35441301	5
												chr7	35527973	35794112	4
												chr7	37205019	37227238	1
												chr7	37321797	37517740	20
												chr7	37563018	37702420	1
												chr7	38803875	39000350	1
												chr7	47420797	47709792	9
												chr7	47782148	47824421	4
												chr7	52899088	53037761	5
												chr7	53553150	54165577	13
												chr7	57619487	58098711	6
												chr7	58348796	58661112	15
												chr7	59108255	63104966	3
												chr7	66599576	69401991	5
												chr7	74269469	74323405	1
												chr7	81101375	81421959	1
												chr7	85704275	85830312	1
												chr7	86261380	86621796	9
												chr7	86726584	87270622	5
												chr7	90795956	91290653	2
												chr7	94127125	94729517	7
												chr7	96582148	96752048	4
												chr7	96941509	97401540	3
												chr7	97524516	100934565	8
												chr7	103187481	103560135	4
												chr7	103756287	103874924	4
												chr7	104046827	104161723	6
												chr7	104479593	104677941	1
												chr7	104914108	105586090	3
												chr7	106029876	107454955	8
												chr7	108748811	108904439	6
												chr7	108918190	112698540	14
												chr7	112874532	115006202	10
												chr7	116141296	116608160	1
												chr7	116629105	116729893	2
												chr7	116753645	117378334	4
												chr7	118374741	118555329	1
												chr7	118701638	118922407	1
												chr7	118935029	118975012	1
												chr7	121275920	121863557	9
												chr7	121979886	122948665	6
												chr7	123205145	124058151	6
												chr7	124914123	125013622	2
												chr7	125807180	125911338	1
												chr7	125938656	126030542	1
												chr7	127200481	127423488	1
												chr7	128029860	128123505	3
												chr7	131212359	131276709	1
												chr7	131450708	131566180	1
												chr7	132210551	132440934	5
												chr7	134222390	134429402	1
												chr7	135438863	135665334	1
												chr7	136127867	136148894	1
												chr7	136819168	136888536	5
												chr7	138948877	139117771	3
												chr7	139133198	139149781	1
												chr7	140436713	140868021	2
												chr7	140897258	141152053	2
												chr7	141356534	141566931	4
												chr7	142264933	142343180	1
												chr7	142876975	142972724	4
												chr7	143201795	143296793	3
												chr7	143326493	143391031	1
												chr7	144140549	144273858	2
												chr7	144923301	145039569	4
												chr7	145854916	146291980	5
												chr7	146444031	146477541	1
												chr7	148232946	148352711	1
												chr7	148510091	148596323	1
												chr7	148643508	149037420	7
												chr7	149411615	149507441	3
												chr7	151098123	151207946	1
												chr7	152387742	152510110	2
												chr8	7423084	7634327	1
												chr8	8475705	8494533	2
												chr8	9296150	9434238	5
												chr8	9821275	9859096	1
												chr8	10487905	10538272	1
												chr8	10719399	10790200	1
												chr8	10893055	11085661	1
												chr8	12877433	13223822	1
												chr8	14407878	14542499	3
												chr8	18316062	18442959	4
												chr8	23025451	23058412	5
												chr8	23177017	23307862	5
												chr8	25406373	25855679	1
												chr8	27048323	27305017	2
												chr8	27677687	27909302	3
												chr8	36764033	36932762	2
												chr8	45476646	45597831	3
												chr8	48124939	48437182	1
												chr8	49329571	49488386	1
												chr8	50372444	50970255	13
												chr8	52882044	55573944	6
												chr8	55618772	58732605	5
												chr8	60059418	60399846	9
												chr8	60781830	61184843	4
												chr8	63005584	63242478	1
												chr8	66243585	66545176	3
												chr8	67405568	67676562	1
												chr8	76613298	76935099	2
												chr8	77170631	77341837	2
												chr8	81899097	82099763	1
												chr8	82126308	82460506	2
												chr8	82667598	83006160	7
												chr8	85252095	85578231	3
												chr8	88727665	88929646	6
												chr8	90218488	90258508	1
												chr8	90944269	91120718	8
												chr8	92224765	92272287	2
												chr8	92703691	93132142	3
												chr8	93770135	94061734	4
												chr8	94170483	94200024	2
												chr8	97214016	97273855	1
												chr8	97466278	97558055	1
												chr8	98237585	98413282	2
												chr8	102597653	103647983	3
												chr8	106040953	106088110	8
												chr8	108937905	109566604	5
												chr8	111187734	111209591	5
												chr8	116184808	116334438	4
												chr8	117335680	117373389	3
												chr8	118389774	118444346	1
												chr8	118529715	119138310	2
												chr8	119139325	119640796	6
												chr8	119819570	120159370	3
												chr8	120161234	120218743	4
												chr8	120378775	120762720	6
												chr8	120899166	121000282	1
												chr8	121098489	121129889	3
												chr8	122207242	122301931	4
												chr8	122426311	122493841	1
												chr8	122515530	122597872	1
												chr8	124789616	124937992	1
												chr8	126211309	126405869	1
												chr8	126534143	126600632	1
												chr8	127017923	127069982	1
												chr8	127080944	127308722	1
												chr8	127441940	127491445	4
												chr8	128738770	128826902	2
												chr8	128837677	128879691	2
												chr8	128904955	128959337	1
												chr8	130590783	130704545	7
												chr8	130954376	131048614	6
												chr9	11905196	12823268	4
												chr9	12862520	13135743	2
												chr9	13490757	13571608	1
												chr9	14695415	14750692	2
												chr9	15072188	15197306	3
												chr9	15230503	15476117	6
												chr9	15487816	15672088	2
												chr9	16207035	17019542	1
												chr9	18460918	19057677	1
												chr9	21307696	21539513	1
												chr9	21946827	22013270	1
												chr9	22115555	22192392	3
												chr9	22285777	22546881	1
												chr9	23950557	24546824	2
												chr9	26045479	26143237	2
												chr9	28124824	28424239	3
												chr9	29737110	29787644	1
												chr9	29790734	29846606	3
												chr9	29915950	30285286	4
												chr9	30658604	30738986	1
												chr9	30821260	31037290	6
												chr9	31505154	31686784	2
												chr9	32266991	32340040	2
												chr9	33277683	33347567	2
												chr9	34317259	34422927	4
												chr9	34472138	34726746	3
												chr9	34808712	35002478	2
												chr9	35330181	35379590	5
												chr9	36285419	36674921	1
												chr9	37456243	38411201	1
												chr9	40202022	40618149	3
												chr9	42557205	42619892	3
												chr9	43125586	43322867	1
												chr9	45193150	45697004	1
												chr9	46112864	46260245	2
												chr9	46715171	46795535	1
												chr9	46972348	47968247	10
												chr9	50985876	51109481	5
												chr9	51841246	52257110	5
												chr9	59919282	59946680	1
												chr9	60391534	60763235	1
												chr9	63802340	63997883	4
												chr9	69706342	69820552	1
												chr9	70037390	70123537	1
												chr9	70674244	71262374	3
												chr9	71645514	72751261	1
												chr9	73486833	73600487	1
												chr9	73997249	74130875	3
												chr9	76760213	77223710	2
												chr9	83507776	83857991	1
												chr9	84991574	85234424	3
												chr9	96658799	96991507	1
												chr9	99784385	100165102	4
												chr9	100175832	100405270	1
												chr9	100976039	101108124	2
												chr9	103420649	103581166	5
												chr9	104877342	105504276	9
												chr9	105638916	105657964	1
												chr9	105820785	105890841	1
												chr9	106312365	106404262	8
												chr9	106414946	106535652	4
												chr9	110447134	110741891	2
												chr9	111369012	111432064	1
												chr9	111720563	111878853	1
												chr9	111957880	112419401	1
												chr9	113807791	113880086	4
												chr9	114672892	114831738	3
												chr9	115823378	116243086	17
												chr9	116279729	116653838	3
												chr9	117513318	117546552	1
												chr9	120008778	120113138	2
												chr9	120158320	120240126	3
												chr9	120447135	120541653	3
												chr9	121932863	122183737	2
												chr9	122625504	122632775	1
												chr9	123984432	124029861	1
												chr10	3009281	5368141	2
												chr10	7220273	10161639	5
												chr10	10177110	12972796	1
												chr10	13005035	14241414	1
												chr10	14275864	33722521	5
												chr10	34824581	35108094	2
												chr10	35681284	36383202	1
												chr10	39408896	39848674	1
												chr10	43230030	43640794	3
												chr10	46653173	48487036	1
												chr10	51412377	51630387	9
												chr10	55309823	55486409	3
												chr10	56022368	56420346	2
												chr10	56877682	56953900	1
												chr10	58871374	59364253	1
												chr10	59581641	60047974	4
												chr10	66890100	67216909	1
												chr10	68238853	68329106	1
												chr10	71866172	73091250	3
												chr10	73338334	73917271	4
												chr10	75809365	76108254	3
												chr10	82230824	82245636	1
												chr10	83517458	83892255	1
												chr10	85532546	85633004	1
												chr10	88051404	88271331	3
												chr10	90217528	90276861	8
												chr10	90900367	91056617	2
												chr10	95826066	96104499	5
												chr10	96872443	97299356	2
												chr10	99649508	101306487	4
												chr10	110620342	110783077	7
												chr10	111175282	111230521	2
												chr10	111250959	111340583	2
												chr10	113647953	113875734	3
												chr10	114066516	114089103	1
												chr10	114294734	114336933	2
												chr10	117271547	117355232	1
												chr10	118769147	118887077	2
												chr10	119028736	119062196	1
												chr10	119936097	120034006	2
												chr10	120874005	120932991	1
												chr10	121077730	121170100	7
												chr10	121373884	121408956	9
												chr10	124929524	125499624	7
												chr10	126210709	126289273	1
												chr10	126380948	126446210	1
												chr10	126843233	127008402	1
												chr10	127021463	127148978	6
												chr11	3652354	4007478	4
												chr11	4828699	4896610	2
												chr11	5158273	5332063	4
												chr11	6613541	6746797	4
												chr11	8452401	8574594	1
												chr11	9891893	10821263	8
												chr11	11023570	11396167	2
												chr11	13911037	14499733	1
												chr11	14571215	15269553	1
												chr11	16124640	16317030	1
												chr11	17173551	17475943	1
												chr11	19393005	19515127	1
												chr11	19589777	19626156	2
												chr11	19638066	19822679	1
												chr11	27487179	27849446	1
												chr11	28487053	29409952	2
												chr11	31423332	31508260	1
												chr11	32150068	32204476	1
												chr11	32505021	32690215	4
												chr11	33816856	33896940	2
												chr11	34379852	34603786	6
												chr11	34943404	34958561	6
												chr11	35150109	35422623	5
												chr11	35425148	35514667	3
												chr11	36457769	36489591	5
												chr11	36549190	36792936	1
												chr11	39553090	39756392	1
												chr11	46135726	46426058	5
												chr11	47191415	47430780	1
												chr11	48893913	49437628	2
												chr11	49605059	49632064	5
												chr11	49937149	50014244	3
												chr11	54764694	55326423	3
												chr11	56468755	57036581	21
												chr11	57564238	57682067	3
												chr11	57694479	57744482	1
												chr11	57990192	58736141	21
												chr11	58857168	58939195	1
												chr11	59339124	59595420	1
												chr11	61055714	61611765	1
												chr11	62817679	62861854	1
												chr11	63057098	63114484	1
												chr11	66768757	67265526	1
												chr11	70521694	71746473	8
												chr11	79312349	79462725	4
												chr11	81042081	81219739	1
												chr11	81294324	81335630	3
												chr11	89780778	90072475	2
												chr11	91902109	92190377	2
												chr11	96156060	96316876	1
												chr11	97837738	97958018	1
												chr11	99423438	99674229	3
												chr11	100795995	100892423	1
												chr11	101957722	102041593	1
												chr11	107984890	108186890	3
												chr11	112735746	112771748	2
												chr11	113250720	113315214	2
												chr11	114408249	114770145	5
												chr11	116591416	116678948	2
												chr11	118494449	118638354	1
												chr11	119308821	119335991	1
												chr11	120627078	120785271	1
												chr11	121653451	121692688	2
												chr12	4011862	4388326	5
												chr12	10147403	10232716	2
												chr12	15913077	16171621	4
												chr12	16614523	16654664	1
												chr12	17549448	21540990	5
												chr12	25382807	25844749	5
												chr12	26367030	26581157	1
												chr12	29589277	29702955	1
												chr12	31521833	31944398	14
												chr12	33671915	33760768	3
												chr12	34337412	34361814	4
												chr12	35333656	35425246	2
												chr12	35888254	36637907	6
												chr12	38233279	38871437	2
												chr12	39176957	39414500	2
												chr12	39421262	40287737	1
												chr12	41389639	41593877	1
												chr12	44946651	45416576	5
												chr12	45900612	46031418	1
												chr12	46060462	46107461	1
												chr12	47593639	47609426	2
												chr12	51550231	51976938	1
												chr12	54400214	54492655	1
												chr12	55242406	55343311	1
												chr12	59671159	60203219	8
												chr12	60246357	60590666	2
												chr12	61249284	61303112	2
												chr12	66615053	66918800	1
												chr12	66974885	67217350	2
												chr12	67396976	67483932	2
												chr12	68267807	69316048	3
												chr12	74906909	74925480	3
												chr12	75124168	75544389	5
												chr12	77302113	77389075	2
												chr12	86071821	86195190	1
												chr12	86754348	86958988	1
												chr12	88620970	88858904	4
												chr12	90197995	90411219	2
												chr12	91193216	91531085	1
												chr12	91552322	92766953	5
												chr12	94449498	94594638	1
												chr12	97383149	98981564	1
												chr12	99233524	99242208	7
												chr12	99307520	99370531	6
												chr12	101014024	101168125	6
												chr12	103211605	103454637	4
												chr12	105836109	105899313	3
												chr12	106289763	106455405	1
												chr12	106658255	106801483	1
												chr12	106840624	106990520	6
												chr12	107326575	107572154	6
												chr12	107658873	107732235	3
												chr12	114426765	116229193	6
												chr12	117385854	117514723	2
												chr12	118019906	118138690	1
												chr12	118162119	118206608	1
												chr12	118224413	118382532	3
												chr12	120706930	121253238	2
												chr13	3763952	3831363	1
												chr13	5316084	5718485	1
												chr13	5899856	6551867	2
												chr13	7183989	8539780	3
												chr13	10214717	10987222	10
												chr13	12146649	12362257	1
												chr13	14285655	14655440	2
												chr13	15565591	15599475	1
												chr13	15820596	15892364	2
												chr13	19622809	19725446	2
												chr13	21706147	21792396	2
												chr13	22615398	23167783	6
												chr13	23231811	23368352	1
												chr13	23952697	24153013	5
												chr13	24272090	24424785	3
												chr13	25130366	25237177	1
												chr13	25360270	25433443	5
												chr13	25740458	25892287	1
												chr13	28246066	28356481	7
												chr13	29460279	29692522	5
												chr13	31919304	32623048	4
												chr13	37051488	37409250	2
												chr13	37423376	37485561	1
												chr13	37489444	37507282	1
												chr13	38018608	38120198	1
												chr13	38838078	38916427	1
												chr13	39747745	39801738	6
												chr13	39900280	39948708	1
												chr13	40153252	40237657	1
												chr13	40261228	40310256	3
												chr13	40982716	41104580	2
												chr13	41426536	41543164	4
												chr13	42227614	42570834	3
												chr13	42667883	43163538	2
												chr13	54774312	55013396	1
												chr13	57042793	57286406	1
												chr13	62988976	63690503	4
												chr13	64844385	67133301	4
												chr13	70222221	70262445	7
												chr13	71832919	72697565	9
												chr13	72970323	72992316	1
												chr13	73021204	73208308	1
												chr13	73563616	73846263	1
												chr13	74534315	74883023	4
												chr13	75237511	76057998	1
												chr13	77471384	77531827	1
												chr13	77981097	78331588	1
												chr13	78717057	79376221	2
												chr13	81616177	81698621	2
												chr13	88717730	89291715	4
												chr13	90529801	90581828	1
												chr13	94708753	94847437	12
												chr13	98596225	99011716	2
												chr13	101531809	101956153	1
												chr13	108398614	108463537	4
												chr13	108689145	108728913	1
												chr13	110360210	110547437	1
												chr13	110561491	110806745	4
												chr13	110815687	110854129	5
												chr13	110866778	110896123	2
												chr13	110930314	111040751	1
												chr13	111182090	111268339	6
												chr13	112193773	112310946	3
												chr13	115299733	115818333	1
												chr13	118054623	119122285	5
												chr14	23694116	24452716	4
												chr14	25423710	25480686	5
												chr14	29946676	30415648	3
												chr14	30731013	30955076	4
												chr14	30977162	31135895	1
												chr14	33903223	34116209	5
												chr14	34298533	34542989	7
												chr14	35862306	36589619	1
												chr14	38529964	39510965	2
												chr14	46940917	47116848	1
												chr14	47365340	47790612	4
												chr14	49123617	49210624	3
												chr14	52100863	52483959	2
												chr14	54526301	54742292	1
												chr14	55714858	55892336	1
												chr14	57936927	58517280	2
												chr14	61835032	61891296	1
												chr14	64978067	65115105	2
												chr14	65768242	65998164	7
												chr14	68232065	69259462	10
												chr14	70514951	70565803	1
												chr14	75311610	76034721	2
												chr14	76614648	76860351	1
												chr14	78839287	79014093	1
												chr14	79783294	79902244	1
												chr14	80318844	80500121	1
												chr14	81000451	81842389	1
												chr14	83680478	84285358	1
												chr14	86582512	86717347	2
												chr14	88093934	88667333	3
												chr14	89915917	90249018	1
												chr14	90283211	90315722	1
												chr14	97552195	97647169	4
												chr14	97674856	98418268	10
												chr14	98457346	98523145	5
												chr14	99180072	99369214	2
												chr14	99571625	99884112	2
												chr14	99886007	99993324	2
												chr14	102783061	102992340	1
												chr14	103376689	103440733	1
												chr14	103867501	103931639	1
												chr14	104827510	105072618	2
												chr14	105466579	105491011	1
												chr14	107725848	108199508	6
												chr14	108209247	109022733	3
												chr14	109330648	110162238	2
												chr14	110234093	112026986	8
												chr14	113018556	113407283	1
												chr14	113737664	113890011	1
												chr14	113897325	114663622	3
												chr14	115275928	115380780	1
												chr14	115566694	116656190	4
												chr14	116690435	116829379	2
												chr14	116945557	117553172	1
												chr14	117693622	117845195	3
												chr14	118106416	118191009	1
												chr14	118227909	118348254	3
												chr14	118561360	118616001	1
												chr14	118970784	119691534	5
												chr14	119826648	119889916	1
												chr14	120714809	120778054	1
												chr14	121080373	121290632	1
												chr14	124706034	125099699	2
												chr15	9577424	9905756	1
												chr15	10021818	10336549	6
												chr15	11127303	11198366	1
												chr15	11660612	11758148	3
												chr15	13027490	13110432	16
												chr15	13922683	13986765	1
												chr15	14214283	18848828	13
												chr15	21572552	21754465	1
												chr15	25598029	26510976	4
												chr15	27970324	28136215	1
												chr15	28292782	28311422	4
												chr15	29326773	30225361	3
												chr15	31148809	31880406	2
												chr15	32386201	32869359	3
												chr15	32869906	34770330	4
												chr15	37063313	37140265	8
												chr15	38822581	38933681	8
												chr15	44570839	46907415	4
												chr15	48627892	49958083	1
												chr15	50700268	51204561	1
												chr15	54239737	54399710	2
												chr15	59928442	60163904	2
												chr15	65142911	65603097	1
												chr15	66804174	67248758	1
												chr15	68280501	68318345	2
												chr15	68685120	68746578	5
												chr15	71967569	72035067	2
												chr15	73992092	74155253	1
												chr15	82758307	82826179	9
												chr15	83858767	83885726	3
												chr15	86041445	86182296	4
												chr15	87157456	87301016	4
												chr15	87453764	87483199	1
												chr15	88153822	88183515	1
												chr15	88251123	88522621	3
												chr15	89369889	90011346	4
												chr15	90078373	90323800	1
												chr15	92458753	92785994	1
												chr15	93439887	93694142	2
												chr15	94622276	94976085	3
												chr15	95112199	95319135	2
												chr15	97948534	98124497	2
												chr15	98282932	98357852	1
												chr15	99831755	100275534	3
												chr15	101194721	101470678	1
												chr16	12136087	12178815	5
												chr16	13385571	13594464	5
												chr16	13963714	14111812	3
												chr16	14467859	14801322	6
												chr16	17623936	17883957	4
												chr16	18521448	18614068	1
												chr16	21850453	21976340	1
												chr16	22065952	22115249	2
												chr16	22885399	23087713	6
												chr16	23464886	23590104	3
												chr16	23613035	23640199	2
												chr16	24183108	24341852	2
												chr16	24474959	25472662	3
												chr16	25480418	25826488	2
												chr16	25901186	25992580	2
												chr16	31423539	32076639	1
												chr16	33178419	33505358	2
												chr16	34958018	35123092	5
												chr16	36662883	36887378	3
												chr16	37535919	37862253	3
												chr16	40105042	40296129	1
												chr16	45057035	45147676	3
												chr16	45432520	45576767	2
												chr16	45620402	45721435	1
												chr16	45773463	45784604	1
												chr16	45803728	46091560	3
												chr16	46484627	46628389	2
												chr16	49413698	49501814	1
												chr16	49707360	49848318	1
												chr16	50745628	51060274	1
												chr16	51078044	51300038	2
												chr16	54347948	54623501	2
												chr16	54693956	55349613	2
												chr16	55733888	56026818	4
												chr16	56171475	56694997	11
												chr16	59618264	61080943	2
												chr16	62115844	62438981	4
												chr16	62836231	63437279	5
												chr16	65155791	67697067	5
												chr16	67727109	68927206	5
												chr16	70212128	70526974	1
												chr16	70827490	71643818	1
												chr16	79089043	79551182	1
												chr16	81163451	81479197	1
												chr16	81527883	81889448	6
												chr16	81974541	82599433	5
												chr16	85638091	85768667	1
												chr16	85775448	85948356	1
												chr16	86589477	86881851	3
												chr16	87796577	87816912	2
												chr16	88365779	88499489	2
												chr16	90202627	90263495	4
												chr16	90476876	90624871	3
												chr16	90720724	90979563	2
												chr16	91002884	91212126	10
												chr16	91344897	91511353	4
												chr16	91538700	91599344	4
												chr16	91783752	91848153	5
												chr16	91971140	92090542	2
												chr16	92143511	92379324	2
												chr16	93384974	93738885	15
												chr16	93756478	93855188	2
												chr16	94015340	94450342	1
												chr16	94769179	94944546	3
												chr16	95364726	95472087	4
												chr16	95506294	95605399	1
												chr16	95637520	96313074	3
												chr16	96442093	96550537	1
												chr16	96665220	96840987	1
												chr16	97193175	97297237	1
												chr16	97382690	97703972	3
												chr16	97725295	97788669	1
												chr17	51265944	51519996	5
												chr17	53590355	54892519	3
												chr17	57285545	57622809	2
												chr17	61484463	62450506	2
												chr17	62528451	62764966	6
												chr17	64639640	64871388	6
												chr17	65245611	65283081	1
												chr17	65478140	65713912	2
												chr17	67275652	67337768	1
												chr17	69175463	69282399	1
												chr17	69498545	69515647	4
												chr17	70602203	70706208	5
												chr17	72334583	72588189	1
												chr17	72678955	72737031	6
												chr17	72781405	72881041	1
												chr17	73886957	74058711	3
												chr17	74065863	74140050	1
												chr17	80762740	80874371	1
												chr17	83626217	83635077	1
												chr17	83729095	84053819	2
												chr17	84406259	84437966	1
												chr17	85807429	86116045	2
												chr17	86519158	86543760	1
												chr17	87069255	87318442	1
												chr17	87545017	87614272	2
												chr17	89111734	89229945	4
												chr17	89252622	89362588	1
												chr17	89457864	89635648	2
												chr17	89720170	89778755	1
												chr17	90515497	90631375	1
												chr17	92598464	92987666	3
												chr17	93036784	93778452	3
												chr18	7498779	8366699	2
												chr18	12161101	12293062	2
												chr18	12534212	12564372	1
												chr18	13925238	13997260	2
												chr18	14003200	14184340	2
												chr18	15362366	15514330	4
												chr18	16554888	16769898	1
												chr18	16809438	16980204	1
												chr18	17535385	20351823	7
												chr18	20667188	20829232	1
												chr18	20880221	21777738	3
												chr18	29048672	29431346	1
												chr18	30119135	30421930	1
												chr18	30862390	31042891	2
												chr18	31753768	31903025	2
												chr18	35240471	35559965	6
												chr18	35693370	35857222	1
												chr18	37600508	37677335	1
												chr18	37888099	38412168	12
												chr18	38634589	38684521	2
												chr18	38749040	38958406	5
												chr18	39057840	39118883	1
												chr18	39147789	39622175	1
												chr18	39905864	42056016	6
												chr18	42193560	42216062	1
												chr18	42352095	42392883	1
												chr18	42975029	43180233	1
												chr18	43669792	44857760	4
												chr18	45149367	45283313	3
												chr18	49659570	49737017	1
												chr18	50393225	50690940	1
												chr18	53096139	53280060	2
												chr18	55992933	56657455	3
												chr18	58124815	58257094	2
												chr18	59226474	59453562	1
												chr18	61839383	61904436	4
												chr18	62301215	62577571	1
												chr18	65830924	65994418	2
												chr18	66171588	66334450	4
												chr18	69261848	69304802	1
												chr18	69651046	69736703	1
												chr18	70093586	70159757	5
												chr18	70974928	71087646	4
												chr18	72363289	72548664	1
												chr18	73258939	73350561	7
												chr18	73383043	73501077	1
												chr18	73597342	73729105	3
												chr18	73890844	74112186	4
												chr18	76774408	77583023	6
												chr18	77605117	77780996	3
												chr18	78429484	78508471	1
												chr18	79296681	79371038	2
												chr18	79667571	79786288	1
												chr18	80236563	80372630	3
												chr18	80747670	80803816	1
												chr18	81543273	81561161	1
												chr18	81905604	81986873	4
												chr18	82547160	82651698	6
												chr18	85560774	85577625	2
												chr19	7679856	8530595	3
												chr19	8763241	8842181	1
												chr19	8921670	9082846	1
												chr19	9130178	10032778	2
												chr19	10966113	11006191	2
												chr19	11535628	12028338	3
												chr19	12686640	14196516	2
												chr19	14832906	14979199	3
												chr19	16189821	16283763	2
												chr19	16298098	16443327	4
												chr19	16587859	16602850	1
												chr19	17131327	17192867	1
												chr19	17435036	17483630	1
												chr19	19094615	19349166	1
												chr19	20439432	20661156	8
												chr19	21514000	21870944	1
												chr19	21921388	21993921	2
												chr19	22062955	22117012	1
												chr19	23059612	23146096	3
												chr19	23401807	23490811	1
												chr19	24198747	24223436	4
												chr19	24682478	24760082	1
												chr19	24772725	24885034	1
												chr19	24918342	25173685	4
												chr19	25628812	26165352	2
												chr19	26188382	26413520	7
												chr19	26824823	26869849	2
												chr19	27266528	27541785	5
												chr19	27918000	28067100	1
												chr19	28199341	28482731	4
												chr19	32271645	32306841	3
												chr19	32480473	32514490	2
												chr19	38732331	38833493	5
												chr19	41134484	41207314	5
												chr19	41851650	41867966	4
												chr19	44223055	44239568	1
												chr19	47045664	47298904	1
												chr19	47553580	47621836	2
												chr19	48411217	48535611	4
												chr19	48663022	48719431	3
												chr19	48759278	50053628	17
												chr19	51949873	53121900	4
												chr19	53150467	53399249	5
												chr19	53411692	53448618	3
												chr19	53481994	53885560	5
												chr19	53959866	54160581	8
												chr19	56523334	56779159	1
												chr19	56791310	57014364	1
												chr19	57077457	57164430	1
												chr19	57428165	57732909	1
												chr19	57993731	58089400	4
												chr19	58545576	58658271	3
												chr19	59032708	59196991	8
												chr19	59485259	59573270	6
												chr19	59764334	59823945	1

## Sheet: Ger Hapmix GO
# species: Mus musculus													GO:0050909	GO:0007606	GO:0007600	GO:0050877	GO:0003008	GO:0007608	GO:0004984	GO:0004888	GO:0007186	GO:0004930
# support: EXP, IMP, ISS, ISM, TAS, IEA, IDA, IGI, ISO, IGC, NAS, IPI, IEP, ISA, RCA, IC												Xkr4	0	0	0	0	0	0	0	0	0	0
# associations retrieved on: 2012-01-03 14:54:58-05												2700089E24Rik	0	0	0	0	0	0	0	0	0	0
# gofunc built on: 2011-09-27 00:14:12.081902-04												DOKist4	0	0	0	0	0	0	0	0	0	0
# gene associations file: ftp://ftp.geneontology.org/pub/go/gene-associations/gene_association.mgi.gz												Col9a2	0	0	0	0	0	0	0	0	0	0
# revision: 1.888												Tsc22d4	0	0	0	0	0	0	0	0	0	0
# downloaded on: 2011-09-26 20:52:45-04												Slc1a4	0	0	0	1	1	0	0	0	0	0
# GO DAG files from: http://archive.geneontology.org/latest-full/go_201109-assocdb-tables.tar.gz												AK089957	0	0	0	0	0	0	0	0	0	0
# downloaded on: 2011-09-14 13:37:39-04												Speer6-ps1	0	0	0	0	0	0	0	0	0	0
# translation required: yes												Derl1	0	0	0	0	0	0	0	0	0	0
# translation info:												Ntsr1	0	0	0	0	0	0	0	1	1	1
# authority: ensembl												Sdk2	0	0	0	0	0	0	0	0	0	0
# synergizer db built on: 2011-09-13 18:29:21.292355-04												Rims3	0	0	0	0	0	0	0	0	0	0
# synergizer db built from: Ensembl Genes 63 / Ensembl Metazoa Genes 10 / Ensembl Plants Genes 10												Alk	0	0	0	0	0	0	0	1	0	0
# namespace: mgi_symbol												Shisa9	0	0	0	0	0	0	0	0	0	0
# coverage: 99.9%												Zhx2	0	0	0	0	0	0	0	0	0	0
# size of "genespace": 25067												Pilra	0	0	0	0	0	0	0	0	0	0
# number of attributes: 14615												Cc2d1a	0	0	0	0	0	0	0	0	0	0
# NOTE: the last record consists of all the entities in the												2900079G21Rik	0	0	0	0	0	0	0	0	0	0
# "genespace" that are not associated with any attribute (for												Aff3	0	0	0	0	0	0	0	0	0	0
# the requested support).												Npas2	0	0	0	0	0	0	0	0	0	0
# Original number of entities in query: 1270												Wdr75	0	0	0	0	0	0	0	0	0	0
# Number of entities in query: 1243												Slc40a1	0	0	0	0	0	0	0	0	0	0
# Total number of entities: 25277												Ccdc150	0	0	0	0	0	0	0	0	0	0
# Original total number of entities: 25067												Gtf3c3	0	0	0	0	0	0	0	0	0	0
# Entities not in default gene space: 210												Dpp10	0	0	0	0	0	0	0	0	0	0
# Total number of attributes: 14615												Tmem9	0	0	0	0	0	0	0	0	0	0
# Translation required: yes												Cacna1s	0	0	0	0	1	0	0	0	0	0
# Translation coverage: 0.998909												4921528O07Rik	0	0	0	0	0	0	0	0	0	0
# Mode: unordered												Ifi203	0	0	0	0	0	0	0	0	0	0
# Number of simulations: 1000												Ifi202b	0	0	0	0	0	0	0	0	0	0
# Adjusted P-value cutoff: 0.05												Ifi205	0	0	0	0	0	0	0	0	0	0
# Over/under: over												Olfr433	0	1	1	1	1	1	1	1	1	1
# Evidence codes: EXP, IMP, ISS, ISM, TAS, IEA, IDA, IGI, ISO, IGC, NAS, IPI, IEP, ISA, RCA, IC												Olfr432	0	1	1	1	1	1	1	1	1	1
OVERREPRESENTED ATTRIBUTES												Olfr430	0	1	1	1	1	1	1	1	1	1
N	X	LOD	P	P_adj	attrib ID	attrib name						Olfr429	0	1	1	1	1	1	1	1	1	1
24	66	1.05467	2.75665e-15	<0.001	GO:0050909	sensory perception of taste						Olfr427	0	1	1	1	1	1	1	1	1	1
121	1194	0.364588	2.40134e-14	<0.001	GO:0007606	sensory perception of chemical stimulus						Olfr231	0	1	1	1	1	1	1	1	1	1
139	1434	0.345752	8.27632e-15	<0.001	GO:0007600	sensory perception						Olfr424	0	1	1	1	1	1	1	1	1	1
151	1626	0.326381	1.8278e-14	<0.001	GO:0050877	neurological system process						Olfr420	0	1	1	1	1	1	1	1	1	1
166	1821	0.319918	3.98222e-15	<0.001	GO:0003008	system process						Spna1	0	0	0	0	0	0	0	0	0	0
97	1106	0.287733	2.24322e-08	<0.001	GO:0007608	sensory perception of smell						Olfr419	0	1	1	1	1	1	1	1	1	1
94	1088	0.27981	7.5605e-08	<0.001	GO:0004984	olfactory receptor activity						Cnksr3	0	0	0	0	0	0	0	0	0	0
166	1982	0.276476	5.42281e-12	<0.001	GO:0004888	transmembrane signaling receptor activity						Oprm1	0	0	0	0	0	0	0	1	1	1
161	1921	0.275917	1.13111e-11	<0.001	GO:0007186	G-protein coupled receptor protein signaling pathway						Rgs17	0	0	0	0	0	0	0	0	1	0
131	1560	0.271656	1.04569e-09	<0.001	GO:0004930	G-protein coupled receptor activity						Mtrf1l	0	0	0	0	0	0	0	0	0	0
169	2062	0.265905	1.95544e-11	<0.001	GO:0038023	signaling receptor activity						Fbxo5	0	0	0	0	0	0	0	0	0	0
185	2301	0.258846	9.59702e-12	<0.001	GO:0004871	signal transducer activity						Vip	0	0	0	0	0	0	0	0	0	0
185	2301	0.258846	9.59702e-12	<0.001	GO:0060089	molecular transducer activity						Myct1	0	0	0	0	0	0	0	0	0	0
211	2751	0.238828	2.11482e-11	<0.001	GO:0007166	cell surface receptor linked signaling pathway						9230019H11Rik	0	0	0	0	0	0	0	0	0	0
195	2588	0.226832	6.37069e-10	<0.001	GO:0004872	receptor activity						Utrn	0	0	0	0	0	0	0	0	0	0
237	3238	0.218423	9.45482e-11	<0.001	GO:0032501	multicellular organismal process						D10Bwg1379e	0	0	0	0	0	0	0	0	0	0
274	3813	0.214711	1.46337e-11	<0.001	GO:0007165	signal transduction						AK139076	0	0	0	0	0	0	0	0	0	0
313	4519	0.20089	2.51797e-11	<0.001	GO:0051716	cellular response to stimulus						Gm4922	0	0	0	0	0	0	0	0	0	0
353	5476	0.165915	5.94534e-09	<0.001	GO:0016021	integral to membrane						DQ569657	0	0	0	0	0	0	0	0	0	0
360	5601	0.165251	5.41497e-09	<0.001	GO:0031224	intrinsic to membrane						DQ727096	0	0	0	0	0	0	0	0	0	0
394	6252	0.158607	7.72985e-09	<0.001	GO:0044425	membrane part						DQ556759	0	0	0	0	0	0	0	0	0	0
357	5706	0.148789	1.33132e-07	<0.001	GO:0050896	response to stimulus						AK044491	0	0	0	0	0	0	0	0	0	0
458	7659	0.134945	2.37934e-07	<0.001	GO:0050794	regulation of cellular process						AK029599	0	0	0	0	0	0	0	0	0	0
498	8467	0.129681	3.97687e-07	<0.001	GO:0065007	biological regulation						Ifngr1	0	0	0	0	0	0	0	0	0	0
478	8152	0.124683	1.27044e-06	<0.001	GO:0050789	regulation of biological process						Il22ra2	0	0	0	0	0	0	0	1	0	0
												Sgk1	0	0	0	1	1	0	0	0	0	0
												DQ696813	0	0	0	0	0	0	0	0	0	0
												DQ699395	0	0	0	0	0	0	0	0	0	0
												DQ568657	0	0	0	0	0	0	0	0	0	0
												DQ708007	0	0	0	0	0	0	0	0	0	0
												Lama2	0	0	0	0	0	0	0	0	0	0
												Ptprk	0	0	0	0	0	0	0	0	0	0
												Gp49a	0	0	0	0	0	0	0	0	0	0
												Ros1	0	0	0	0	0	0	0	1	0	0
												Dcbld1	0	0	0	0	0	0	0	0	0	0
												Nepn	0	0	0	0	0	0	0	0	0	0
												Nus1	0	0	0	0	0	0	0	0	0	0
												Zfa	0	0	0	0	0	0	0	0	0	0
												Slc35f1	0	0	0	0	0	0	0	0	0	0
												AK005653	0	0	0	0	0	0	0	0	0	0
												BC048600	0	0	0	0	0	0	0	0	0	0
												Gm9766	0	0	0	0	0	0	0	0	0	0
												Pln	0	0	0	0	0	0	0	0	0	0
												Mcm9	0	0	0	0	0	0	0	0	0	0
												Cdh23	0	0	1	1	1	0	0	0	0	0
												Slc29a3	0	0	0	0	0	0	0	0	0	0
												Apaf1	0	0	0	0	0	0	0	0	0	0
												Ikbip	0	0	0	0	0	0	0	0	0	0
												Slc25a3	0	0	0	0	0	0	0	0	0	0
												Ppp1r12a	0	0	0	0	0	0	0	0	0	0
												Pawr	0	0	0	0	0	0	0	0	0	0
												Syt1	0	0	0	0	0	0	0	0	0	0
												Nav3	0	0	0	0	0	0	0	0	0	0
												Gns	0	0	0	0	0	0	0	0	0	0
												Rassf3	0	0	0	0	0	0	0	0	0	0
												Stat6	0	0	0	0	0	0	0	0	0	0
												Tmem194	0	0	0	0	0	0	0	0	0	0
												Myo1a	0	0	1	1	1	0	0	0	0	0
												Tac2	0	0	0	0	0	0	0	0	1	0
												Zbtb39	0	0	0	0	0	0	0	0	0	0
												Gpr182	0	0	0	0	0	0	0	1	1	1
												Kremen1	0	0	0	0	0	0	0	0	0	0
												kremen	0	0	0	0	0	0	0	0	0	0
												Znrf3	0	0	0	0	0	0	0	0	0	0
												Xbp1	0	0	0	0	0	0	0	0	0	0
												Ccdc117	0	0	0	0	0	0	0	0	0	0
												DQ556351	0	0	0	0	0	0	0	0	0	0
												Vwc2	0	0	0	0	0	0	0	0	0	0
												Plek	0	0	0	0	0	0	0	0	1	0
												Cnrip1	0	0	0	0	0	0	0	0	0	0
												Etaa1	0	0	0	0	0	0	0	0	0	0
												AK013680	0	0	0	0	0	0	0	0	0	0
												AK018427	0	0	0	0	0	0	0	0	0	0
												Meis1	0	0	0	0	0	0	0	0	0	0
												AK144295	0	0	0	0	0	0	0	0	0	0
												Spred2	0	0	0	0	0	0	0	0	0	0
												Rab1	0	0	0	0	0	0	0	0	0	0
												Cep68	0	0	0	0	0	0	0	0	0	0
												Sertad2	0	0	0	0	0	0	0	0	0	0
												Aftph	0	0	0	0	0	0	0	0	0	0
												Slit3	0	0	0	0	0	0	0	0	0	0
												AK136017	0	0	0	0	0	0	0	0	0	0
												Odz2	0	0	0	0	0	0	0	0	0	0
												Gabrb2	0	0	0	0	0	0	0	1	0	0
												Rnf145	0	0	0	0	0	0	0	0	0	0
												Ebf1	0	0	0	0	0	0	0	0	0	0
												Olfr1381	0	1	1	1	1	1	1	1	1	1
												Olfr1380	0	1	1	1	1	1	1	1	1	1
												Flt4	0	0	0	0	0	0	0	1	0	0
												Scgb3a1	0	0	0	0	0	0	0	0	0	0
												Gria1	0	0	0	1	1	0	0	1	0	0
												Igtp	0	0	0	0	0	0	0	0	0	0
												Irgm2	0	0	0	0	0	0	0	0	0	0
												Zfp692-ps	0	0	0	0	0	0	0	0	0	0
												Zfp672	0	0	0	0	0	0	0	0	0	0
												Zfp672	0	0	0	0	0	0	0	0	0	0
												Sh3bp5l	0	0	0	0	0	0	0	0	0	0
												2210415F13Rik	0	0	0	0	0	0	0	0	0	0
												1810065E05Rik	0	0	0	0	0	0	0	0	0	0
												Gm12253	0	0	0	0	0	0	0	0	0	0
												4930504O13Rik	0	0	0	0	0	0	0	0	0	0
												Olfr30	0	1	1	1	1	1	1	1	1	1
												Olfr332	0	1	1	1	1	1	1	1	1	1
												Olfr331	0	1	1	1	1	1	1	1	1	0
												Olfr330	0	1	1	1	1	1	1	1	1	1
												Olfr329-ps	0	0	0	0	0	0	0	0	0	0
												Olfr328	0	1	1	1	1	1	1	1	1	1
												Olfr325	0	1	1	1	1	1	1	1	1	1
												Olfr324	0	1	1	1	1	1	1	1	1	1
												2210407C18Rik	0	0	0	0	0	0	0	0	0	0
												Olfr323	0	1	1	1	1	1	1	1	1	1
												Trim58	0	0	0	0	0	0	0	0	0	0
												Olfr179	0	1	1	1	1	1	1	1	1	1
												Olfr320	0	1	1	1	1	1	1	1	1	1
												Olfr319	0	1	1	1	1	1	1	1	1	1
												Olfr318	0	1	1	1	1	1	1	1	1	1
												Olfr317	0	1	1	1	1	1	1	1	1	1
												Olfr316	0	1	1	1	1	1	1	1	1	1
												Olfr315	0	1	1	1	1	1	1	1	1	1
												Olfr314	0	1	1	1	1	1	1	1	1	1
												Fam183b	0	0	0	0	0	0	0	0	0	0
												Mybbp1a	0	0	0	0	0	0	0	0	0	0
												Spns2	0	0	0	0	0	0	0	0	0	0
												Spns3	0	0	0	0	0	0	0	0	0	0
												Msi2	0	0	0	0	0	0	0	0	0	0
												Stxbp4	0	0	0	0	0	0	0	0	0	0
												Cox11	0	0	0	0	0	0	0	0	0	0
												Tom1l1	0	0	0	0	0	0	0	0	0	0
												Car10	0	0	0	0	0	0	0	0	0	0
												Atp6v0a1	0	0	0	0	0	0	0	0	0	0
												Naglu	0	0	0	0	0	0	0	0	0	0
												Hsd17b1	0	0	0	0	0	0	0	0	0	0
												Coasy	0	0	0	0	0	0	0	0	0	0
												Mlx	0	0	0	0	0	0	0	0	0	0
												Psmc3ip	0	0	0	0	0	0	0	0	0	0
												Fam134c	0	0	0	0	0	0	0	0	0	0
												Tubg1	0	0	0	0	0	0	0	0	0	0
												Plekhh3	0	0	0	0	0	0	0	0	0	0
												Ccr10	0	0	0	0	0	0	0	1	1	1
												Cntnap1	0	0	0	1	1	0	0	0	0	0
												BC006965	0	0	0	0	0	0	0	0	0	0
												Sox9	0	0	0	0	1	0	0	0	0	0
												AK138212	0	0	0	0	0	0	0	0	0	0
												AK005912	0	0	0	0	0	0	0	0	0	0
												AK015526	0	0	0	0	0	0	0	0	0	0
												2610035D17Rik	0	0	0	0	0	0	0	0	0	0
												AK029086	0	0	0	0	0	0	0	0	0	0
												Slc39a11	0	0	0	0	0	0	0	0	0	0
												Cog1	0	0	0	0	0	0	0	0	0	0
												D11Wsu99e	0	0	0	0	0	0	0	0	0	0
												D11Wsu47e	0	0	0	0	0	0	0	0	0	0
												Cdc42ep4	0	0	0	0	0	0	0	0	0	0
												AK006331	0	0	0	0	0	0	0	0	0	0
												AK007042	0	0	0	0	0	0	0	0	0	0
												4932435O22Rik	0	0	0	0	0	0	0	0	0	0
												Rpl38	0	0	0	0	0	0	0	0	0	0
												Ttyh2	0	0	0	0	0	0	0	0	0	0
												Cd300e	0	0	0	0	0	0	0	0	0	0
												Rab37	0	0	0	0	0	0	0	0	0	0
												Slc9a3r1	0	0	0	0	1	0	0	0	1	0
												Nat9	0	0	0	0	0	0	0	0	0	0
												Tmem104	0	0	0	0	0	0	0	0	0	0
												Ccdc40	0	0	0	0	0	0	0	0	0	0
												Gaa	0	0	0	1	1	0	0	0	0	0
												Eif4a3	0	0	0	0	0	0	0	0	0	0
												Card14	0	0	0	0	0	0	0	0	0	0
												Sgsh	0	0	0	0	0	0	0	0	0	0
												Slc26a11	0	0	0	0	0	0	0	0	0	0
												Myt1l	0	0	0	0	0	0	0	0	0	0
												Pxdn	0	0	0	0	0	0	0	0	0	0
												Insm2	0	0	0	0	0	0	0	0	0	0
												Ralgapa1	0	0	0	0	0	0	0	0	0	0
												Brms1l	0	0	0	0	0	0	0	0	0	0
												Prkch	0	0	0	0	0	0	0	0	0	0
												Hif1a	0	0	0	0	0	0	0	0	0	0
												Rhoj	0	0	0	0	0	0	0	0	0	0
												Gphb5	0	0	0	0	0	0	0	0	0	0
												Ppp2r5e	0	0	0	0	0	0	0	0	0	0
												Wdr89	0	0	0	0	0	0	0	0	0	0
												Sgpp1	0	0	0	0	0	0	0	0	0	0
												Syne2	0	0	0	0	0	0	0	0	0	0
												Fut8	0	0	0	0	0	0	0	0	0	0
												Rad51l1	0	0	0	0	0	0	0	0	0	0
												Rin3	0	0	0	0	0	0	0	0	0	0
												Lgmn	0	0	0	0	0	0	0	0	0	0
												Golga5	0	0	0	0	0	0	0	0	0	0
												Chga	0	0	0	0	0	0	0	0	0	0
												Itpk1	0	0	0	0	0	0	0	0	0	0
												Serpina12	0	0	0	0	0	0	0	0	0	0
												Serpina4-ps1	0	0	0	0	0	0	0	0	0	0
												Serpina5	0	0	0	0	0	0	0	0	0	0
												Serpina3a	0	0	0	0	0	0	0	0	0	0
												Serpina3b	0	0	0	0	0	0	0	0	0	0
												Serpina3c	0	0	0	0	0	0	0	0	0	0
												Atg2b	0	0	0	0	0	0	0	0	0	0
												4933433P14Rik	0	0	0	0	0	0	0	0	0	0
												Ak7	0	0	0	0	0	0	0	0	0	0
												Igh-AÊ(1g2)	0	0	0	0	0	0	0	0	0	0
												Igh	0	0	0	0	0	0	0	0	0	0
												Ighg1	0	0	0	0	0	0	0	0	0	0
												AI324046	0	0	0	0	0	0	0	0	0	0
												Adam6b	0	0	0	0	0	0	0	0	0	0
												Adam6a	0	0	0	0	0	0	0	0	0	0
												Chrm3	0	0	0	0	1	0	0	1	1	1
												Lyst	0	0	0	0	0	0	0	0	0	0
												Gng4	0	0	0	0	0	0	0	0	1	0
												B3galnt2	0	0	0	0	0	0	0	0	0	0
												Tbce	0	0	0	0	1	0	0	0	0	0
												Ggps1	0	0	0	0	0	0	0	0	0	0
												Arid4b	0	0	0	0	0	0	0	0	0	0
												Hecw1	0	0	0	0	0	0	0	0	0	0
												Zfp192	0	0	0	0	0	0	0	0	0	0
												Olfr1366	0	1	1	1	1	1	1	1	1	1
												Olfr1535	0	1	1	1	1	1	1	1	1	1
												Olfr1364	0	1	1	1	1	1	1	1	1	1
												Olfr1362	0	1	1	1	1	1	1	1	1	1
												Olfr11	0	1	1	1	1	1	1	1	1	1
												Olfr1361	0	1	1	1	1	1	1	1	1	1
												Olfr1360	0	1	1	1	1	1	1	1	1	1
												Olfr1359	0	1	1	1	1	1	1	1	1	1
												Vmn1r197	0	0	0	0	0	0	0	1	1	1
												Vmn1r198	0	0	0	0	0	0	0	1	1	1
												Vmn1r199	0	0	0	0	0	0	0	1	1	1
												Vmn1r200	0	0	0	0	0	0	0	1	1	1
												Vmn1r-ps103	0	0	0	0	0	0	0	0	0	0
												Vmn1r201	0	0	0	0	0	0	0	1	1	1
												Vmn1r202	0	0	0	0	0	0	0	1	1	1
												Vmn1r203	0	0	0	0	0	0	0	1	1	1
												Foxc1	0	0	0	0	1	0	0	0	0	0
												Gmds	0	0	0	0	0	0	0	0	0	0
												Cap2	0	0	0	0	0	0	0	0	0	0
												Sema4d	0	0	0	0	0	0	0	0	0	0
												Ntrk2	0	0	0	0	0	0	0	1	0	0
												Cntnap3	0	0	0	0	0	0	0	0	0	0
												Irx2	0	0	0	0	0	0	0	0	0	0
												Irx4	0	0	0	0	0	0	0	0	0	0
												Ndufs6	0	0	0	0	0	0	0	0	0	0
												Mrpl36	0	0	0	0	0	0	0	0	0	0
												AK131952	0	0	0	0	0	0	0	0	0	0
												Lpcat1	0	0	0	0	0	0	0	0	0	0
												Slc6a3	0	1	1	1	1	1	0	0	0	0
												Clptm1l	0	0	0	0	0	0	0	0	0	0
												Tert	0	0	0	0	0	0	0	0	0	0
												Slc6a18	0	0	0	0	0	0	0	0	0	0
												Slc6a19	0	0	0	0	0	0	0	0	0	0
												AK017337	0	0	0	0	0	0	0	0	0	0
												Slc12a7	0	0	0	0	0	0	0	0	0	0
												Nkd2	0	0	0	0	0	0	0	0	0	0
												Trip13	0	0	0	0	0	0	0	0	0	0
												Brd9	0	0	0	0	0	0	0	0	0	0
												Zdhhc11	0	0	0	0	0	0	0	0	0	0
												Tppp	0	0	0	0	0	0	0	0	0	0
												Cep72	0	0	0	0	0	0	0	0	0	0
												Gpr98	0	0	1	1	1	0	0	1	1	1
												Lysmd3	0	0	0	0	0	0	0	0	0	0
												Lhfpl2	0	0	0	0	0	0	0	0	0	0
												Pde4d	0	0	0	0	1	0	0	0	0	0
												Kcnma1	0	0	1	1	1	0	0	0	0	0
												Erc2	0	0	0	0	0	0	0	0	0	0
												Mett11d1	0	0	0	0	0	0	0	0	0	0
												Slc39a2	0	0	0	0	0	0	0	0	0	0
												Ndrg2	0	0	0	0	0	0	0	0	0	0
												Rnase13	0	0	0	0	0	0	0	0	0	0
												Arhgef40	0	0	0	0	0	0	0	0	0	0
												Zfp219	0	0	0	0	0	0	0	0	0	0
												G630016D24Rik	0	0	0	0	0	0	0	0	0	0
												Olfr221	0	1	1	1	1	1	1	1	1	1
												Hnrnpc	0	0	0	0	0	0	0	0	0	0
												Rpgrip1	0	0	1	1	1	0	0	0	0	0
												Supt16h	0	0	0	0	0	0	0	0	0	0
												AK146690	0	0	0	0	0	0	0	0	0	0
												Chd8	0	0	0	0	0	0	0	0	0	0
												Rab2b	0	0	0	0	0	0	0	0	0	0
												Tox4	0	0	0	0	0	0	0	0	0	0
												Mettl3	0	0	0	0	0	0	0	0	0	0
												Sall2	0	0	0	0	0	0	0	0	0	0
												Olfr1513	0	1	1	1	1	1	1	1	1	0
												Olfr1512	0	1	1	1	1	1	1	1	1	0
												Olfr1511	0	1	1	1	1	1	1	1	1	0
												Olfr1510	0	1	1	1	1	1	1	1	1	0
												TCRA	0	0	0	0	0	0	0	0	0	0
												Olfr1509	0	1	1	1	1	1	1	1	1	1
												Olfr1508	0	1	1	1	1	1	1	1	1	1
												Olfr1507	0	1	1	1	1	1	1	1	1	1
												Gm10886	0	0	0	0	0	0	0	0	0	0
												AJ311366	0	0	0	0	0	0	0	0	0	0
												X98059	0	0	0	0	0	0	0	0	0	0
												Z22845	0	0	0	0	0	0	0	0	0	0
												TCRA	0	0	0	0	0	0	0	0	0	0
												Gm13948	0	0	0	0	0	0	0	0	0	0
												Gm10905	0	0	0	0	0	0	0	0	0	0
												Parp4	0	0	0	0	0	0	0	0	0	0
												AK045225	0	0	0	0	0	0	0	0	0	0
												Pspc1	0	0	0	0	0	0	0	0	0	0
												Zmym5	0	0	0	0	0	0	0	0	0	0
												2410022M11Rik	0	0	0	0	0	0	0	0	0	0
												Zmym2	0	0	0	0	0	0	0	0	0	0
												AK139551	0	0	0	0	0	0	0	0	0	0
												Nefl	0	0	0	1	1	0	0	0	0	0
												Nefm	0	0	0	0	0	0	0	0	0	0
												AK162870	0	0	0	0	0	0	0	0	0	0
												Zc3h13	0	0	0	0	0	0	0	0	0	0
												Rbm26	0	0	0	0	0	0	0	0	0	0
												Gpc6	0	0	0	0	0	0	0	0	0	0
												Abcc4	0	0	0	0	0	0	0	0	0	0
												AK019031	0	0	0	0	0	0	0	0	0	0
												Ubac2	0	0	0	0	0	0	0	0	0	0
												AK132982	0	0	0	0	0	0	0	0	0	0
												Dnahc5	0	0	0	0	0	0	0	0	0	0
												Sema5a	0	0	0	0	0	0	0	1	0	0
												Colec10	0	0	0	0	0	0	0	0	0	0
												Has2	0	0	0	0	0	0	0	0	0	0
												Has2as	0	0	0	0	0	0	0	0	0	0
												AK182887	0	0	0	0	0	0	0	0	0	0
												AK144172	0	0	0	0	0	0	0	0	0	0
												AK019614	0	0	0	0	0	0	0	0	0	0
												Mlc1	0	0	0	0	0	0	0	0	0	0
												Mov10l1	0	0	0	0	0	0	0	0	0	0
												Panx2	0	0	0	0	0	0	0	0	0	0
												AK007571	0	0	0	0	0	0	0	0	0	0
												Trabd	0	0	0	0	0	0	0	0	0	0
												1300018J18Rik	0	0	0	0	0	0	0	0	0	0
												Tubgcp6	0	0	0	0	0	0	0	0	0	0
												Hdac10	0	0	0	0	0	0	0	0	0	0
												Mapk12	0	0	0	0	0	0	0	0	0	0
												Mapk11	0	0	0	0	0	0	0	0	0	0
												Fam116b	0	0	0	0	0	0	0	0	0	0
												Ppp6r2	0	0	0	0	0	0	0	0	0	0
												Adm2	0	0	0	0	0	0	0	0	1	0
												Miox	0	0	0	0	0	0	0	0	0	0
												Lmf2	0	0	0	0	0	0	0	0	0	0
												Ncaph2	0	0	0	0	0	0	0	0	0	0
												Tymp	0	0	0	0	0	0	0	0	0	0
												Odf3b	0	0	0	0	0	0	0	0	0	0
												1700007E06Rik	0	0	0	0	0	0	0	0	0	0
												Cpt1b	0	0	0	0	0	0	0	0	0	0
												Chkb	0	0	0	0	0	0	0	0	0	0
												Mapk8ip2	0	0	0	1	1	0	0	0	0	0
												Arsa	0	0	0	0	0	0	0	0	0	0
												AK082325	0	0	0	0	0	0	0	0	0	0
												Amigo2	0	0	0	0	0	0	0	0	0	0
												Fam113b	0	0	0	0	0	0	0	0	0	0
												Acvr1b	0	0	0	0	0	0	0	1	0	0
												AK039268	0	0	0	0	0	0	0	0	0	0
												Grasp	0	0	0	0	0	0	0	0	0	0
												Nfe2	0	0	0	0	0	0	0	0	0	0
												Copz1	0	0	0	0	0	0	0	0	0	0
												AK207593	0	0	0	0	0	0	0	0	0	0
												Gpr84	0	0	0	0	0	0	0	1	1	1
												Zfp385a	0	0	0	0	0	0	0	0	0	0
												Itga5	0	0	0	1	1	0	0	0	0	0
												Gtsf1	0	0	0	0	0	0	0	0	0	0
												Bfar	0	0	0	0	0	0	0	0	0	0
												Pla2g10	0	0	0	0	0	0	0	0	0	0
												Rrn3	0	0	0	0	0	0	0	0	0	0
												Ntan1	0	0	0	1	1	0	0	0	0	0
												Pdxdc1	0	0	0	0	0	0	0	0	0	0
												AK015492	0	0	0	0	0	0	0	0	0	0
												Dcbld2	0	0	0	0	0	0	0	0	0	0
												AK194005	0	0	0	0	0	0	0	0	0	0
												St3gal6	0	0	0	0	0	0	0	0	0	0
												Vgll3	0	0	0	0	0	0	0	0	0	0
												BC099513	0	0	0	0	0	0	0	0	0	0
												Kcnj15	0	0	0	0	0	0	0	0	0	0
												Erg	0	0	0	0	0	0	0	0	0	0
												Dscam	0	0	0	0	0	0	0	0	0	0
												Tbc1d5	0	0	0	0	0	0	0	0	0	0
												Slc5a7	0	0	0	0	0	0	0	0	0	0
												Ypel5	0	0	0	0	0	0	0	0	0	0
												Lbh	0	0	0	0	0	0	0	0	0	0
												Galnt14	0	0	0	0	0	0	0	0	0	0
												Srd5a2	0	0	0	0	0	0	0	0	0	0
												Prkce	0	0	0	0	0	0	0	0	0	0
												Epas1	0	0	1	1	1	0	0	0	0	0
												Socs5	0	0	0	0	0	0	0	0	0	0
												Mcfd2	0	0	0	0	0	0	0	0	0	0
												Ttc7	0	0	0	0	0	0	0	0	0	0
												Rnf125	0	0	0	0	0	0	0	0	0	0
												Mep1b	0	0	0	0	0	0	0	0	0	0
												Fam59a	0	0	0	0	0	0	0	0	0	0
												Epb4.1l4a	0	0	0	0	0	0	0	0	0	0
												Fgf1	0	0	0	0	0	0	0	0	0	0
												Gm5820	0	0	0	0	0	0	0	0	0	0
												Arhgap26	0	0	0	0	0	0	0	0	0	0
												Trim36	0	0	0	0	0	0	0	0	0	0
												DQ553245	0	0	0	0	0	0	0	0	0	0
												Pggt1b	0	0	0	0	0	0	0	0	0	0
												AK041437	0	0	0	0	0	0	0	0	0	0
												Megf10	0	0	0	0	0	0	0	0	0	0
												Txnl1	0	0	0	0	0	0	0	0	0	0
												Wdr7	0	0	0	0	0	0	0	0	0	0
												Alpk2	0	0	0	0	0	0	0	0	0	0
												AK154977	0	0	0	0	0	0	0	0	0	0
												Ccbe1	0	0	0	0	0	0	0	0	0	0
												Ccdc68	0	0	0	0	0	0	0	0	0	0
												AK076657	0	0	0	0	0	0	0	0	0	0
												Rab27b	0	0	0	0	0	0	0	0	0	0
												Me2	0	0	0	0	0	0	0	0	0	0
												Mro	0	0	0	0	0	0	0	0	0	0
												Mapk4	0	0	0	0	0	0	0	0	0	0
												Rnf165	0	0	0	0	0	0	0	0	0	0
												Atp9b	0	0	0	0	0	0	0	0	0	0
												Sall3	0	0	0	0	0	0	0	0	0	0
												Ighmbp2	0	0	0	0	0	0	0	0	0	0
												Mrpl21	0	0	0	0	0	0	0	0	0	0
												Cpt1a	0	0	0	0	0	0	0	0	0	0
												Mtl5	0	0	0	0	0	0	0	0	0	0
												Gal	0	0	0	0	0	0	0	0	1	0
												Gnaq	0	0	0	0	0	0	0	0	1	0
												Gna14	0	0	0	0	0	0	0	0	1	0
												Vps13a	0	0	0	0	0	0	0	0	0	0
												DQ714940	0	0	0	0	0	0	0	0	0	0
												Apba1	0	0	0	0	0	0	0	0	0	0
												Fam189a2	0	0	0	0	0	0	0	0	0	0
												Kank1	0	0	0	0	0	0	0	0	0	0
												Dmrt3	0	0	0	0	0	0	0	0	0	0
												Prkg1	0	0	0	0	0	0	0	0	0	0
												Papss2	0	0	0	0	0	0	0	0	0	0
												Atad1	0	0	0	0	0	0	0	0	0	0
												Stambpl1	0	0	0	0	0	0	0	0	0	0
												Acta2	0	0	0	0	1	0	0	0	0	0
												Tectb	0	0	1	1	1	0	0	0	0	0
												Gucy2g	0	0	0	0	0	0	0	0	0	0
												AK052788	0	0	0	0	0	0	0	0	0	0
												AK047239	0	0	0	0	0	0	0	0	0	0
												E330013P04Rik	0	0	0	0	0	0	0	0	0	0
												D19Ertd737e	0	0	0	0	0	0	0	0	0	0
												Prlhr	0	0	0	0	0	0	0	1	1	1
												2700078E11Rik	0	0	0	0	0	0	0	0	0	0
												Nanos1	0	0	0	0	0	0	0	0	0	0
												Eif3a	0	0	0	0	0	0	0	0	0	0
												AK087340	0	0	0	0	0	0	0	0	0	0
												Fam45a	0	0	0	0	0	0	0	0	0	0
												Sfxn4	0	0	0	0	0	0	0	0	0	0
												Prdx3	0	0	0	0	0	0	0	0	0	0
												Grk5	0	0	0	0	0	0	0	0	1	0
												AK045970	0	0	0	0	0	0	0	0	0	0
												Nmt2	0	0	0	0	0	0	0	0	0	0
												Rpp38	0	0	0	0	0	0	0	0	0	0
												Acbd7	0	0	0	0	0	0	0	0	0	0
												Olah	0	0	0	0	0	0	0	0	0	0
												Meig1	0	0	0	0	0	0	0	0	0	0
												Dclre1c	0	0	0	0	0	0	0	0	0	0
												Phxr1	0	0	0	0	0	0	0	0	0	0
												Suv39h2	0	0	0	0	0	0	0	0	0	0
												Hspa14	0	0	0	0	0	0	0	0	0	0
												Hspa14	0	0	0	0	0	0	0	0	0	0
												Cdnf	0	0	0	0	0	0	0	0	0	0
												Frmd4a	0	0	0	0	0	0	0	0	0	0
												AK027935	0	0	0	0	0	0	0	0	0	0
												Prpf18	0	0	0	0	0	0	0	0	0	0
												Optn	0	0	0	0	0	0	0	0	0	0
												Odf2	0	0	0	0	0	0	0	0	0	0
												Gle1	0	0	0	0	0	0	0	0	0	0
												Spna2	0	0	0	0	0	0	0	0	0	0
												Wdr34	0	0	0	0	0	0	0	0	0	0
												AK031561	0	0	0	0	0	0	0	0	0	0
												Set	0	0	0	0	0	0	0	0	0	0
												Gsn	0	0	0	0	0	0	0	0	0	0
												Stom	0	0	0	0	0	0	0	0	0	0
												4930402F06Rik	0	0	0	0	0	0	0	0	0	0
												Ggta1	0	0	0	0	0	0	0	0	0	0
												Mbd5	0	0	0	0	0	0	0	0	0	0
												AK143234	0	0	0	0	0	0	0	0	0	0
												Scn2a1	0	0	0	0	0	0	0	0	0	0
												Myo3b	0	0	1	1	1	0	0	0	0	0
												Prdx6-rs1-ps	0	0	0	0	0	0	0	0	0	0
												Zfp804a	0	0	0	0	0	0	0	0	0	0
												Itgav	0	0	0	0	0	0	0	0	0	0
												Fam171b	0	0	0	0	0	0	0	0	0	0
												Zswim2	0	0	0	0	0	0	0	0	0	0
												Calcrl	0	0	0	0	0	0	0	1	1	1
												Tfpi	0	0	0	0	0	0	0	0	0	0
												Ndufs3	0	0	0	0	0	0	0	0	0	0
												Kbtbd4	0	0	0	0	0	0	0	0	0	0
												Ptpmt1	0	0	0	0	0	0	0	0	0	0
												Celf1	0	0	0	0	0	0	0	0	0	0
												BC002221	0	0	0	0	0	0	0	0	0	0
												Rapsn	0	0	0	0	0	0	0	0	0	0
												AK020549	0	0	0	0	0	0	0	0	0	0
												Psmc3	0	0	0	0	0	0	0	0	0	0
												Slc39a13	0	0	0	0	0	0	0	0	0	0
												Sfpi1	0	0	0	0	0	0	0	0	0	0
												Mybpc3	0	0	0	0	1	0	0	0	0	0
												Madd	0	0	0	0	0	0	0	0	0	0
												Nr1h3	0	0	0	0	0	0	0	0	0	0
												Acp2	0	0	0	0	0	0	0	0	0	0
												Ddb2	0	0	0	0	0	0	0	0	0	0
												A330069E16Rik	0	0	0	0	0	0	0	0	0	0
												Srsf6	0	0	0	0	0	0	0	0	0	0
												L3mbtl	0	0	0	0	0	0	0	0	0	0
												Sgk2	0	0	0	0	0	0	0	0	0	0
												Ift52	0	0	0	0	0	0	0	0	0	0
												Mybl2	0	0	0	0	0	0	0	0	0	0
												Tshz2	0	0	0	0	0	0	0	0	0	0
												Stx16	0	0	0	0	0	0	0	0	0	0
												Lama5	0	0	0	0	0	0	0	0	0	0
												Rps21	0	0	0	0	0	0	0	0	0	0
												Cables2	0	0	0	0	0	0	0	0	0	0
												BC066135	0	0	0	0	0	0	0	0	0	0
												Gata5	0	0	0	0	0	0	0	0	0	0
												AK045814	0	0	0	0	0	0	0	0	0	0
												AK140896	0	0	0	0	0	0	0	0	0	0
												AK165607	0	0	0	0	0	0	0	0	0	0
												Slco4a1	0	0	0	0	0	0	0	0	0	0
												Skil	0	0	0	0	0	0	0	0	0	0
												Cldn11	0	0	0	0	0	0	0	0	0	0
												Slc7a14	0	0	0	0	0	0	0	0	0	0
												DQ556350	0	0	0	0	0	0	0	0	0	0
												Fstl5	0	0	0	0	0	0	0	0	0	0
												Kirrel	0	0	0	0	1	0	0	0	0	0
												Fcrls	0	0	0	0	0	0	0	0	0	0
												Cd5l	0	0	0	0	0	0	0	0	0	0
												Fcrl1	0	0	0	0	0	0	0	0	0	0
												Etv3	0	0	0	0	0	0	0	0	0	0
												Arhgef11	0	0	0	0	0	0	0	0	1	0
												4933430H15Rik	0	0	0	0	0	0	0	0	0	0
												Pear1	0	0	0	0	0	0	0	0	0	0
												Ntrk1	0	0	1	1	1	0	0	1	0	0
												Insrr	0	0	0	0	0	0	0	1	0	0
												Sh2d2a	0	0	0	0	0	0	0	0	0	0
												Prcc	0	0	0	0	0	0	0	0	0	0
												Hdgf	0	0	0	0	0	0	0	0	0	0
												Mrpl24	0	0	0	0	0	0	0	0	0	0
												BC023814	0	0	0	0	0	0	0	0	0	0
												Isg20l2	0	0	0	0	0	0	0	0	0	0
												Crabp2	0	0	0	0	0	0	0	0	0	0
												Nes	0	0	0	0	0	0	0	0	0	0
												Bcan	0	0	0	0	0	0	0	0	0	0
												Hapln2	0	0	0	0	0	0	0	0	0	0
												Gpatch4	0	0	0	0	0	0	0	0	0	0
												Apoa1bp	0	0	0	0	0	0	0	0	0	0
												Ttc24	0	0	0	0	0	0	0	0	0	0
												Iqgap3	0	0	0	0	0	0	0	0	0	0
												Mef2d	0	0	0	0	0	0	0	0	0	0
												BC106167	0	0	0	0	0	0	0	0	0	0
												AK007191	0	0	0	0	0	0	0	0	0	0
												AK141565	0	0	0	0	0	0	0	0	0	0
												AK140632	0	0	0	0	0	0	0	0	0	0
												Rhbg	0	0	0	0	0	0	0	0	0	0
												1700021C14Rik	0	0	0	0	0	0	0	0	0	0
												Cct3	0	0	0	0	0	0	0	0	0	0
												0610031J06Rik	0	0	0	0	0	0	0	0	0	0
												Tmem79	0	0	0	0	0	0	0	0	0	0
												Smg5	0	0	0	0	0	0	0	0	0	0
												Bglap2	0	0	0	0	0	0	0	0	0	0
												Bglap	0	0	0	0	0	0	0	0	0	0
												Pmf1	0	0	0	0	0	0	0	0	0	0
												Slc25a44	0	0	0	0	0	0	0	0	0	0
												Sema4a	0	0	0	0	0	0	0	0	0	0
												Lmna	0	0	0	0	0	0	0	0	0	0
												Rab25	0	0	0	0	0	0	0	0	0	0
												Robld3	0	0	0	0	0	0	0	0	0	0
												Ubqln4	0	0	0	0	0	0	0	0	0	0
												Ssr2	0	0	0	0	0	0	0	0	0	0
												Arhgef2	0	0	0	0	0	0	0	0	0	0
												Rxfp4	0	0	0	0	0	0	0	1	1	1
												AK078352	0	0	0	0	0	0	0	0	0	0
												2810403A07Rik	0	0	0	0	0	0	0	0	0	0
												Rit1	0	0	0	0	0	0	0	0	0	0
												Syt11	0	0	0	0	0	0	0	0	0	0
												Gon4l	0	0	0	0	0	0	0	0	0	0
												Msto1	0	0	0	0	0	0	0	0	0	0
												Dap3	0	0	0	0	0	0	0	0	0	0
												Ash1l	0	0	0	0	0	0	0	0	0	0
												Rusc1	0	0	0	0	0	0	0	0	0	0
												Fdps	0	0	0	0	0	0	0	0	0	0
												Pklr	0	0	0	0	0	0	0	0	0	0
												Hcn3	0	0	0	0	0	0	0	0	0	0
												Fam189b	0	0	0	0	0	0	0	0	0	0
												Gba	0	0	0	0	0	0	0	0	0	0
												Mtx1	0	0	0	0	0	0	0	0	0	0
												Thbs3	0	0	0	0	0	0	0	0	0	0
												Muc1	0	0	0	0	0	0	0	0	0	0
												Trim46	0	0	0	0	0	0	0	0	0	0
												Krtcap2	0	0	0	0	0	0	0	0	0	0
												Dpm3	0	0	0	0	0	0	0	0	0	0
												Slc50a1	0	0	0	0	0	0	0	0	0	0
												Efna1	0	0	0	0	0	0	0	0	0	0
												Syt6	0	0	0	0	0	0	0	0	0	0
												Olfml3	0	0	0	0	0	0	0	0	0	0
												Hipk1	0	0	0	0	0	0	0	0	0	0
												AK016162	0	0	0	0	0	0	0	0	0	0
												Dclre1b	0	0	0	0	0	0	0	0	0	0
												AK052792	0	0	0	0	0	0	0	0	0	0
												Ap4b1	0	0	0	0	0	0	0	0	0	0
												Bcl2l15	0	0	0	0	0	0	0	0	0	0
												Ptpn22	0	0	0	0	0	0	0	0	0	0
												Rsbn1	0	0	0	0	0	0	0	0	0	0
												A130049A11Rik	0	0	0	0	0	0	0	0	0	0
												Egf	0	0	0	0	0	0	0	0	0	0
												AK031828	0	0	0	0	0	0	0	0	0	0
												Emcn	0	0	0	0	0	0	0	0	0	0
												AK015203	0	0	0	0	0	0	0	0	0	0
												Tspan5	0	0	0	0	0	0	0	0	0	0
												Rap1gds1	0	0	0	0	1	0	0	0	0	0
												B930007M17Rik	0	0	0	0	0	0	0	0	0	0
												Sh3glb1	0	0	0	0	0	0	0	0	0	0
												Clca1	0	0	0	0	0	0	0	0	0	0
												AK006921	0	0	0	0	0	0	0	0	0	0
												Gm6289	0	0	0	0	0	0	0	0	0	0
												AI747448	0	0	0	0	0	0	0	0	0	0
												Clca6	0	0	0	0	0	0	0	0	0	0
												Clca3	0	0	0	0	0	0	0	0	0	0
												Clca5	0	0	0	0	0	0	0	0	0	0
												Odf2l	0	0	0	0	0	0	0	0	0	0
												Spata1	0	0	0	0	0	0	0	0	0	0
												Gng5	0	0	0	0	0	0	0	0	0	0
												Rpf1	0	0	0	0	0	0	0	0	0	0
												Dnase2b	0	0	0	0	0	0	0	0	0	0
												AK139864	0	0	0	0	0	0	0	0	0	0
												Slc26a7	0	0	0	0	1	0	0	0	0	0
												Mms22l	0	0	0	0	0	0	0	0	0	0
												Trim14	0	0	0	0	0	0	0	0	0	0
												Coro2a	0	0	0	0	0	0	0	0	0	0
												Tbc1d2	0	0	0	0	0	0	0	0	0	0
												Zfp69	0	0	0	0	0	0	0	0	0	0
												Smap2	0	0	0	0	0	0	0	0	0	0
												Zmpste24	0	0	0	0	0	0	0	0	0	0
												Tmco2	0	0	0	0	0	0	0	0	0	0
												Rlf	0	0	0	0	0	0	0	0	0	0
												Gm12888	0	0	0	0	0	0	0	0	0	0
												Gm12887	0	0	0	0	0	0	0	0	0	0
												9530002B09Rik	0	0	0	0	0	0	0	0	0	0
												Ppt1	0	0	1	1	1	0	0	0	0	0
												Cap1	0	0	0	0	0	0	0	0	0	0
												Mfsd2a	0	0	0	0	0	0	0	0	0	0
												Mycl1	0	0	0	0	0	0	0	0	0	0
												Trit1	0	0	0	0	0	0	0	0	0	0
												Bmp8b	0	0	0	0	0	0	0	0	0	0
												Oxct2b	0	0	0	0	0	0	0	0	0	0
												Ppie	0	0	0	0	0	0	0	0	0	0
												Hpcal4	0	0	0	0	0	0	0	0	0	0
												Nt5c1a	0	0	0	0	0	0	0	0	0	0
												Heyl	0	0	0	0	0	0	0	0	0	0
												Zscan20	0	0	0	0	0	0	0	0	0	0
												Tlr12	0	0	0	0	0	0	0	1	0	0
												Phc2	0	0	0	0	0	0	0	0	0	0
												Phc2	0	0	0	0	0	0	0	0	0	0
												A3galt2	0	0	0	0	0	0	0	0	0	0
												Zfp362	0	0	0	0	0	0	0	0	0	0
												Yars	0	0	0	0	0	0	0	0	0	0
												C77080	0	0	0	0	0	0	0	0	0	0
												AK077492	0	0	0	0	0	0	0	0	0	0
												Sync	0	0	0	0	0	0	0	0	0	0
												Rbbp4	0	0	0	0	0	0	0	0	0	0
												Zbtb8os	0	0	0	0	0	0	0	0	0	0
												Zbtb8a	0	0	0	0	0	0	0	0	0	0
												AK049295	0	0	0	0	0	0	0	0	0	0
												Zbtb8b	0	0	0	0	0	0	0	0	0	0
												AK146937	0	0	0	0	0	0	0	0	0	0
												Bsdc1	0	0	0	0	0	0	0	0	0	0
												Tssk3	0	0	0	0	0	0	0	0	0	0
												1700125D06Rik	0	0	0	0	0	0	0	0	0	0
												Marcksl1	0	0	0	0	0	0	0	0	0	0
												Hdac1	0	0	0	0	0	0	0	0	0	0
												Fam167b	0	0	0	0	0	0	0	0	0	0
												Eif3i	0	0	0	0	0	0	0	0	0	0
												2510006D16Rik	0	0	0	0	0	0	0	0	0	0
												Iqcc	0	0	0	0	0	0	0	0	0	0
												Ccdc28b	0	0	0	0	0	0	0	0	0	0
												Txlna	0	0	0	0	0	0	0	0	0	0
												Kpna6	0	0	0	0	0	0	0	0	0	0
												Tmem39b	0	0	0	0	0	0	0	0	0	0
												Khdrbs1	0	0	0	0	0	0	0	0	0	0
												Ptp4a2	0	0	0	0	0	0	0	0	0	0
												AK155141	0	0	0	0	0	0	0	0	0	0
												AK054442	0	0	0	0	0	0	0	0	0	0
												AK005651	0	0	0	0	0	0	0	0	0	0
												Bai2	0	0	0	0	0	0	0	1	1	1
												Luzp1	0	0	0	0	0	0	0	0	0	0
												Kdm1a	0	0	0	0	0	0	0	0	0	0
												4930549C01Rik	0	0	0	0	0	0	0	0	0	0
												BC028950	0	0	0	0	0	0	0	0	0	0
												Lactbl1	0	0	0	0	0	0	0	0	0	0
												Ephb2	0	0	0	1	1	0	0	1	0	0
												C1qb	0	0	0	0	0	0	0	0	0	0
												C1qc	0	0	0	0	0	0	0	0	0	0
												C1qa	0	0	0	0	0	0	0	0	0	0
												Epha8	0	0	0	0	0	0	0	1	0	0
												Zbtb40	0	0	0	0	0	0	0	0	0	0
												Wnt4	0	0	0	0	0	0	0	0	0	0
												Cdc42	0	0	0	0	0	0	0	0	0	0
												Cela3b	0	0	0	0	0	0	0	0	0	0
												1700013G24Rik	0	0	0	0	0	0	0	0	0	0
												Hspg2	0	0	0	0	0	0	0	0	0	0
												Ldlrad2	0	0	0	0	0	0	0	0	0	0
												Usp48	0	0	0	0	0	0	0	0	0	0
												Rap1gap	0	0	0	0	0	0	0	0	0	0
												AK007899	0	0	0	0	0	0	0	0	0	0
												Alpl	0	0	0	0	0	0	0	0	0	0
												Ece1	0	0	0	0	0	0	0	0	0	0
												Eif4g3	0	0	0	0	0	0	0	0	0	0
												AK007084	0	0	0	0	0	0	0	0	0	0
												Hp1bp3	0	0	0	0	0	0	0	0	0	0
												Sh2d5	0	0	0	0	0	0	0	0	0	0
												Kif17	0	0	0	0	0	0	0	0	0	0
												Ddost	0	0	0	0	0	0	0	0	0	0
												Pink1	0	0	0	0	0	0	0	0	0	0
												Cda	0	0	0	0	0	0	0	0	0	0
												Fam43b	0	0	0	0	0	0	0	0	0	0
												Mul1	0	0	0	0	0	0	0	0	0	0
												Camk2n1	0	0	0	0	0	0	0	0	0	0
												Vwa5b1	0	0	0	0	0	0	0	0	0	0
												Ubxn10	0	0	0	0	0	0	0	0	0	0
												Pla2g2c	0	0	0	0	0	0	0	0	0	0
												Pla2g2f	0	0	0	0	0	0	0	0	0	0
												AK018156	0	0	0	0	0	0	0	0	0	0
												Exosc10	0	0	0	0	0	0	0	0	0	0
												Srm	0	0	0	0	0	0	0	0	0	0
												Masp2	0	0	0	0	0	0	0	0	0	0
												Tardbp	0	0	0	0	0	0	0	0	0	0
												Gm572	0	0	0	0	0	0	0	0	0	0
												Nmnat1	0	0	0	0	0	0	0	0	0	0
												Lzic	0	0	0	0	0	0	0	0	0	0
												Ctnnbip1	0	0	0	0	1	0	0	0	0	0
												Acot7	0	0	0	0	0	0	0	0	0	0
												Gpr153	0	0	0	0	0	0	0	1	1	1
												Hes3	0	0	0	0	0	0	0	0	0	0
												Icmt	0	0	0	0	0	0	0	0	0	0
												Rnf207	0	0	0	0	0	0	0	0	0	0
												Rpl22	0	0	0	0	0	0	0	0	0	0
												Chd5	0	0	0	0	0	0	0	0	0	0
												Kcnab2	0	0	0	0	0	0	0	0	0	0
												AK030206	0	0	0	0	0	0	0	0	0	0
												2810405K02Rik	0	0	0	0	0	0	0	0	0	0
												Tnfrsf14	0	0	0	0	0	0	0	0	0	0
												Hes5	0	0	0	0	0	0	0	0	0	0
												BC099582	0	0	0	0	0	0	0	0	0	0
												AK015200	0	0	0	0	0	0	0	0	0	0
												BC120798	0	0	0	0	0	0	0	0	0	0
												Grxcr1	0	0	1	1	1	0	0	0	0	0
												AK019798	0	0	0	0	0	0	0	0	0	0
												Rchy1	0	0	0	0	0	0	0	0	0	0
												Thap6	0	0	0	0	0	0	0	0	0	0
												Scarb2	0	0	0	0	0	0	0	0	0	0
												Fam47e	0	0	0	0	0	0	0	0	0	0
												Stbd1	0	0	0	0	0	0	0	0	0	0
												Ccdc158	0	0	0	0	0	0	0	0	0	0
												Shroom3	0	0	0	0	0	0	0	0	0	0
												Fbxo21	0	0	0	0	0	0	0	0	0	0
												Tesc	0	0	0	0	0	0	0	0	0	0
												Fbxw8	0	0	0	0	0	0	0	0	0	0
												Hrk	0	0	0	0	0	0	0	0	0	0
												2410131K14Rik	0	0	0	0	0	0	0	0	0	0
												Hvcn1	0	0	0	0	0	0	0	0	0	0
												Tctn1	0	0	0	0	0	0	0	0	0	0
												Pptc7	0	0	0	0	0	0	0	0	0	0
												Rad9b	0	0	0	0	0	0	0	0	0	0
												Vps29	0	0	0	0	0	0	0	0	0	0
												1500011H22Rik	0	0	0	0	0	0	0	0	0	0
												Gpn3	0	0	0	0	0	0	0	0	0	0
												Arpc3	0	0	0	0	0	0	0	0	0	0
												Anapc7	0	0	0	0	0	0	0	0	0	0
												Atp2a2	0	0	0	0	0	0	0	0	0	0
												AK006664	0	0	0	0	0	0	0	0	0	0
												Ift81	0	0	0	0	0	0	0	0	0	0
												Dhx37	0	0	0	0	0	0	0	0	0	0
												Bri3bp	0	0	0	0	0	0	0	0	0	0
												Aacs	0	0	0	0	0	0	0	0	0	0
												Tmem132d	0	0	0	0	0	0	0	0	0	0
												Cux1	0	0	0	0	0	0	0	0	0	0
												Agfg2	0	0	0	0	0	0	0	0	0	0
												OTTMUSG00000022819	0	0	0	0	0	0	0	0	0	0
												6430598A04Rik	0	0	0	0	0	0	0	0	0	0
												2010007H12Rik	0	0	0	0	0	0	0	0	0	0
												Mepce	0	0	0	0	0	0	0	0	0	0
												Zcwpw1	0	0	0	0	0	0	0	0	0	0
												Pilrb1	0	0	0	0	0	0	0	0	0	0
												AK036462	0	0	0	0	0	0	0	0	0	0
												Pilrb2	0	0	0	0	0	0	0	0	0	0
												Cyp3a13	0	0	0	0	0	0	0	0	0	0
												Pdgfa	0	0	0	0	0	0	0	0	0	0
												Prkar1b	0	0	0	1	1	0	0	0	0	0
												Sdk1	0	0	0	0	0	0	0	0	0	0
												Grid2ip	0	0	0	0	0	0	0	0	1	0
												AK038791	0	0	0	0	0	0	0	0	0	0
												Kdelr2	0	0	0	0	0	0	0	0	0	0
												Daglb	0	0	0	0	0	0	0	0	0	0
												Rac1	0	0	0	0	0	0	0	0	0	0
												Usp12	0	0	0	0	0	0	0	0	0	0
												Rpl21	0	0	0	0	0	0	0	0	0	0
												Rasl11a	0	0	0	0	0	0	0	0	0	0
												Pomp	0	0	0	0	0	0	0	0	0	0
												Slc46a3	0	0	0	0	0	0	0	0	0	0
												Rxfp2	0	0	0	0	0	0	0	1	1	1
												Fry	0	0	0	0	0	0	0	0	0	0
												Ptprz1	0	0	0	0	0	0	0	0	0	0
												Aass	0	0	0	0	0	0	0	0	0	0
												Plxna4	0	0	0	0	0	0	0	1	0	0
												AK046388	0	0	0	0	0	0	0	0	0	0
												Trim24	0	0	0	0	0	0	0	0	0	0
												Svopl	0	0	0	0	0	0	0	0	0	0
												Atp6v0a4	0	0	1	1	1	0	0	0	0	0
												Sspo	0	0	0	0	0	0	0	0	0	0
												Zfp862	0	0	0	0	0	0	0	0	0	0
												Atp6v0e2	0	0	0	0	0	0	0	0	0	0
												Lrrc61	0	0	0	0	0	0	0	0	0	0
												Rarres2	0	0	0	0	0	0	0	0	0	0
												Gm5111	0	0	0	0	0	0	0	0	0	0
												Repin1	0	0	0	0	0	0	0	0	0	0
												Zfp775	0	0	0	0	0	0	0	0	0	0
												AI854703	0	0	0	0	0	0	0	0	0	0
												Chchd4	0	0	0	0	0	0	0	0	0	0
												Tmem43	0	0	0	0	0	0	0	0	0	0
												Xpc	0	0	0	0	0	0	0	0	0	0
												Lsm3	0	0	0	0	0	0	0	0	0	0
												Chl1	0	0	0	1	1	0	0	0	0	0
												Cntn4	0	0	0	0	0	0	0	0	0	0
												Grm7	0	1	1	1	1	1	0	1	1	1
												Vwf	0	0	0	0	0	0	0	0	0	0
												Ano2	0	0	0	0	0	0	0	0	0	0
												Akap3	0	0	0	0	0	0	0	0	0	0
												Dyrk4	0	0	0	0	0	0	0	0	0	0
												Rad51ap1	0	0	0	0	0	0	0	0	0	0
												D6Wsu163e	0	0	0	0	0	0	0	0	0	0
												Fgf6	0	0	0	0	0	0	0	0	0	0
												Fgf23	0	0	0	0	0	0	0	0	0	0
												9630033F20Rik	0	0	0	0	0	0	0	0	0	0
												Ccnd2	0	0	0	0	0	0	0	0	0	0
												AK043994	0	0	0	0	0	0	0	0	0	0
												4930431A04Rik	0	0	0	0	0	0	0	0	0	0
												Klrb1c	0	0	0	0	0	0	0	0	0	0
												BC035044	0	0	0	0	0	0	0	0	0	0
												Clec2i	0	0	0	0	0	0	0	1	0	0
												Clec2g	0	0	0	0	0	0	0	0	0	0
												AK040061	0	0	0	0	0	0	0	0	0	0
												BC064078	0	0	0	0	0	0	0	0	0	0
												Klrb1f	0	0	0	0	0	0	0	0	0	0
												Clec2e	0	0	0	0	0	0	0	0	0	0
												Magohb	0	0	0	0	0	0	0	0	0	0
												Styk1	0	0	0	0	0	0	0	0	0	0
												Csda	0	0	0	0	0	0	0	0	0	0
												5430401F13Rik	0	0	0	0	0	0	0	0	0	0
												Tas2r130	1	1	1	1	1	0	0	1	1	1
												Tas2r107	1	1	1	1	1	0	0	1	1	1
												Tas2r106	1	1	1	1	1	0	0	1	1	1
												Tas2r104	1	1	1	1	1	0	0	1	1	1
												Tas2r105	1	1	1	1	1	0	0	1	1	1
												Tas2r114	1	1	1	1	1	0	0	1	1	1
												Prb1	0	0	0	0	0	0	0	0	0	0
												Prpmp5	0	0	0	0	0	0	0	0	0	0
												BC069935	0	0	0	0	0	0	0	0	0	0
												Prp2	0	0	0	0	0	0	0	0	0	0
												Tas2r120	1	1	1	1	1	0	0	1	1	1
												Tas2r121	1	1	1	1	1	0	0	1	1	1
												Tas2r122	1	1	1	1	1	0	0	1	1	1
												Tas2r115	1	1	1	1	1	0	0	1	1	1
												Tas2r124	1	1	1	1	1	0	0	1	1	1
												Tas2r102	1	1	1	1	1	0	0	1	1	1
												Tas2r136	1	1	1	1	1	0	0	1	1	1
												Tas2r117	1	1	1	1	1	0	0	1	1	1
												Tas2r123	1	1	1	1	1	0	0	1	1	1
												Tas2r116	1	1	1	1	1	0	0	1	1	1
												Tas2r110	1	1	1	1	1	0	0	1	1	1
												Tas2r113	1	1	1	1	1	0	0	1	1	1
												Tas2r125	1	1	1	1	1	0	0	1	1	1
												Tas2r129	1	1	1	1	1	0	0	1	1	1
												Tas2r131	1	1	1	1	1	0	0	1	1	1
												Tas2r109	1	1	1	1	1	0	0	1	1	1
												Tas2r140	1	1	1	1	1	0	0	1	1	1
												5530400C23Rik	0	0	0	0	0	0	0	0	0	0
												Lmo3	0	0	0	0	0	0	0	0	0	0
												AK039284	0	0	0	0	0	0	0	0	0	0
												AK169220	0	0	0	0	0	0	0	0	0	0
												AK020962	0	0	0	0	0	0	0	0	0	0
												Igbp1b	0	0	0	0	0	0	0	0	0	0
												Slco1a5	0	0	0	0	1	0	0	0	0	0
												Pyroxd1	0	0	0	0	0	0	0	0	0	0
												Recql	0	0	0	0	0	0	0	0	0	0
												Golt1b	0	0	0	0	0	0	0	0	0	0
												Gys2	0	0	0	0	0	0	0	0	0	0
												Ldhb	0	0	0	0	0	0	0	0	0	0
												AK143902	0	0	0	0	0	0	0	0	0	0
												St8sia1	0	0	0	0	0	0	0	0	0	0
												5730419I09Rik	0	0	0	0	0	0	0	0	0	0
												D6Ertd474e	0	0	0	0	0	0	0	0	0	0
												AK086149	0	0	0	0	0	0	0	0	0	0
												Sox5	0	0	0	0	0	0	0	0	0	0
												Bcat1	0	0	0	0	0	0	0	0	0	0
												Pnmal2	0	0	0	0	0	0	0	0	0	0
												Pnmal1	0	0	0	0	0	0	0	0	0	0
												Ppp5c	0	0	0	0	0	0	0	0	0	0
												Hif3a	0	0	0	0	0	0	0	0	0	0
												AK132898	0	0	0	0	0	0	0	0	0	0
												AK132898	0	0	0	0	0	0	0	0	0	0
												Psg-ps1	0	0	0	0	0	0	0	0	0	0
												Ceacam5	0	0	0	0	0	0	0	0	0	0
												Ceacam14	0	0	0	0	0	0	0	0	0	0
												Ceacam11	0	0	0	0	0	0	0	0	0	0
												Ceacam13	0	0	0	0	0	0	0	0	0	0
												Ceacam12	0	0	0	0	0	0	0	0	0	0
												Igfl3	0	0	0	0	0	0	0	0	0	0
												Mill1	0	0	0	0	0	0	0	0	0	0
												Psg18	0	0	0	0	0	0	0	0	0	0
												Psg28	0	0	0	0	0	0	0	0	0	0
												Psg26	0	0	0	0	0	0	0	0	0	0
												Psg25	0	0	0	0	0	0	0	0	0	0
												Psg27	0	0	0	0	0	0	0	0	0	0
												Chst8	0	0	0	0	0	0	0	0	0	0
												Pepd	0	0	0	0	0	0	0	0	0	0
												Tmem143	0	0	0	0	0	0	0	0	0	0
												Emp3	0	0	0	0	0	0	0	0	0	0
												Ccdc114	0	0	0	0	0	0	0	0	0	0
												Abcc6	0	0	0	0	0	0	0	0	0	0
												Prmt3	0	0	0	0	0	0	0	0	0	0
												Slc6a5	0	0	0	0	0	0	0	0	0	0
												Ipw	0	0	0	0	0	0	0	0	0	0
												D7Ertd715e	0	0	0	0	0	0	0	0	0	0
												Snurf	0	0	0	0	0	0	0	0	0	0
												Snrpn	0	0	0	0	0	0	0	0	0	0
												AK045535	0	0	0	0	0	0	0	0	0	0
												A230057D06Rik	0	0	0	0	0	0	0	0	0	0
												Dlg2	0	0	1	1	1	0	0	0	0	0
												Ccdc90b	0	0	0	0	0	0	0	0	0	0
												Ankrd42	0	0	0	0	0	0	0	0	0	0
												Pcf11	0	0	0	0	0	0	0	0	0	0
												Rab30	0	0	0	0	0	0	0	0	0	0
												4632434I11Rik	0	0	0	0	0	0	0	0	0	0
												Prcp	0	0	0	0	0	0	0	0	0	0
												Gm9934	0	0	0	0	0	0	0	0	0	0
												Fam181b	0	0	0	0	0	0	0	0	0	0
												Ubqln3	0	0	0	0	0	0	0	0	0	0
												Ubqlnl	0	0	0	0	0	0	0	0	0	0
												E030002O03Rik	0	0	0	0	0	0	0	0	0	0
												Olfr648	0	1	1	1	1	1	1	1	1	1
												Olfr649	0	1	1	1	1	1	1	1	1	1
												Trim6	0	0	0	0	0	0	0	0	0	0
												Trim34a	0	0	0	0	0	0	0	0	0	0
												Trim12a	0	0	0	0	0	0	0	0	0	0
												AK085986	0	0	0	0	0	0	0	0	0	0
												9230105E10Rik	0	0	0	0	0	0	0	0	0	0
												A530023O14Rik	0	0	0	0	0	0	0	0	0	0
												A530023O14Rik	0	0	0	0	0	0	0	0	0	0
												Trim30a	0	0	0	0	0	0	0	0	0	0
												Trim30d	0	0	0	0	0	0	0	0	0	0
												EG625321	0	0	0	0	0	0	0	0	0	0
												Olfr651	0	1	1	1	1	1	1	1	1	1
												Olfr652	0	1	1	1	1	1	1	1	1	1
												Olfr653	0	1	1	1	1	1	1	1	1	1
												Olfr654	0	1	1	1	1	1	1	1	1	0
												Olfr655	0	1	1	1	1	1	1	1	1	0
												Olfr656	0	1	1	1	1	1	1	1	1	1
												Olfr657	0	1	1	1	1	1	1	1	1	0
												Olfr658	0	1	1	1	1	1	1	1	1	1
												Olfr659	0	1	1	1	1	1	1	1	1	1
												Olfr661	0	1	1	1	1	1	1	1	1	0
												Olfr663	0	1	1	1	1	1	1	1	1	0
												Dub1a	0	0	0	0	0	0	0	0	0	0
												Dub1	0	0	0	0	0	0	0	0	0	0
												Olfr665	0	1	1	1	1	1	1	1	1	1
												Olfr666	0	1	1	1	1	1	1	1	1	1
												AK135830	0	0	0	0	0	0	0	0	0	0
												Olfr667	0	1	1	1	1	1	1	1	1	1
												Olfr668	0	1	1	1	1	1	1	1	1	1
												Olfr669	0	1	1	1	1	1	1	1	1	1
												Olfr467	0	1	1	1	1	1	1	1	1	1
												Olfr469	0	1	1	1	1	1	1	1	1	1
												Olfr470	0	1	1	1	1	1	1	1	1	1
												Olfr472	0	1	1	1	1	1	1	1	1	1
												Olfr473	0	1	1	1	1	1	1	1	1	1
												Olfr474	0	1	1	1	1	1	1	1	1	1
												Olfr476	0	1	1	1	1	1	1	1	1	1
												Olfr477	0	1	1	1	1	1	1	1	1	1
												Olfr478	0	1	1	1	1	1	1	1	1	1
												Olfr479	0	1	1	1	1	1	1	1	1	0
												Olfr480	0	1	1	1	1	1	1	1	1	1
												Olfr481	0	1	1	1	1	1	1	1	1	1
												Olfr482	0	1	1	1	1	1	1	1	1	1
												Olfr483	0	1	1	1	1	1	1	1	1	1
												Olfr484	0	1	1	1	1	1	1	1	1	1
												Olfr485	0	1	1	1	1	1	1	1	1	0
												Olfr486	0	1	1	1	1	1	1	1	1	1
												Olfr487	0	1	1	1	1	1	1	1	1	0
												Olfr488	0	1	1	1	1	1	1	1	1	1
												Olfr490	0	1	1	1	1	1	1	1	1	1
												Olfr491	0	1	1	1	1	1	1	1	1	1
												Olfr492	0	1	1	1	1	1	1	1	1	1
												Olfr493	0	1	1	1	1	1	1	1	1	1
												Olfr494	0	1	1	1	1	1	1	1	1	1
												Olfr495	0	1	1	1	1	1	1	1	1	1
												Olfr497	0	1	1	1	1	1	1	1	1	1
												Olfr498	0	1	1	1	1	1	1	1	1	1
												Olfr502	0	1	1	1	1	1	1	1	1	1
												Olfr503	0	1	1	1	1	1	1	1	1	0
												Olfr504	0	1	1	1	1	1	1	1	1	0
												Olfr506	0	1	1	1	1	1	1	1	1	1
												Stk33	0	0	0	0	0	0	0	0	0	0
												AK007082	0	0	0	0	0	0	0	0	0	0
												Trim66	0	0	0	0	0	0	0	0	0	0
												Rpl27a	0	0	0	0	0	0	0	0	0	0
												St5	0	0	0	0	0	0	0	0	0	0
												AK007112	0	0	0	0	0	0	0	0	0	0
												Adam12	0	0	0	0	0	0	0	0	0	0
												Ifitm6	0	0	0	0	0	0	0	0	0	0
												B4galnt4	0	0	0	0	0	0	0	0	0	0
												Pkp3	0	0	0	0	0	0	0	0	0	0
												Sigirr	0	0	0	0	0	0	0	1	0	0
												Sh2d4a	0	0	0	0	0	0	0	0	0	0
												Arhgap10	0	0	0	0	0	0	0	0	0	0
												AK166159	0	0	0	0	0	0	0	0	0	0
												Prmt10	0	0	0	0	0	0	0	0	0	0
												Tmem184c	0	0	0	0	0	0	0	0	0	0
												AK017010	0	0	0	0	0	0	0	0	0	0
												AK018991	0	0	0	0	0	0	0	0	0	0
												Ednra	0	0	1	1	1	0	0	1	1	1
												Slc10a7	0	0	0	0	0	0	0	0	0	0
												4930432K21Rik	0	0	0	0	0	0	0	0	0	0
												Nanos3	0	0	0	0	0	0	0	0	0	0
												Zswim4	0	0	0	0	0	0	0	0	0	0
												Mri1	0	0	0	0	0	0	0	0	0	0
												Ccdc130	0	0	0	0	0	0	0	0	0	0
												AK083706	0	0	0	0	0	0	0	0	0	0
												Dynlrb2	0	0	0	0	0	0	0	0	0	0
												Cdyl2	0	0	0	0	0	0	0	0	0	0
												AK029672	0	0	0	0	0	0	0	0	0	0
												AK133333	0	0	0	0	0	0	0	0	0	0
												Cdh13	0	0	0	0	0	0	0	0	0	0
												Necab2	0	0	0	0	0	0	0	0	0	0
												Slc38a8	0	0	0	0	0	0	0	0	0	0
												Mbtps1	0	0	0	0	0	0	0	0	0	0
												Hsdl1	0	0	0	0	0	0	0	0	0	0
												Atp2c2	0	0	0	0	0	0	0	0	0	0
												4632415K11Rik	0	0	0	0	0	0	0	0	0	0
												AK209885	0	0	0	0	0	0	0	0	0	0
												Nrp1	0	0	0	0	0	0	0	1	0	0
												Maml2	0	0	0	0	0	0	0	0	0	0
												Npsr1	0	0	0	0	0	0	0	1	1	1
												Igsf9b	0	0	0	0	0	0	0	0	0	0
												AB352175	0	0	0	0	0	0	0	0	0	0
												Usp28	0	0	0	0	0	0	0	0	0	0
												Zw10	0	0	0	0	0	0	0	0	0	0
												Tmprss5	0	0	0	0	0	0	0	0	0	0
												Gm4894	0	0	0	0	0	0	0	0	0	0
												Drd2	0	1	1	1	1	1	0	1	1	1
												Arhgap20	0	0	0	0	0	0	0	0	0	0
												9230115E21Rik	0	0	0	0	0	0	0	0	0	0
												AK086943	0	0	0	0	0	0	0	0	0	0
												AK076937	0	0	0	0	0	0	0	0	0	0
												Fdx1	0	0	0	0	0	0	0	0	0	0
												Rdx	0	0	0	0	0	0	0	0	0	0
												Zc3h12c	0	0	0	0	0	0	0	0	0	0
												Odf3l1	0	0	0	0	0	0	0	0	0	0
												Cspg4	0	0	0	0	0	0	0	0	0	0
												Snx33	0	0	0	0	0	0	0	0	0	0
												Rora	0	0	0	0	0	0	0	0	0	0
												9530091C08Rik	0	0	0	0	0	0	0	0	0	0
												Aqp9	0	0	0	0	0	0	0	0	0	0
												AK006167	0	0	0	0	0	0	0	0	0	0
												Aldh1a2	0	0	0	0	0	0	0	0	0	0
												Grinl1a	0	0	0	0	0	0	0	0	0	0
												Gcom1	0	0	0	0	0	0	0	0	0	0
												2310046A06Rik	0	0	0	0	0	0	0	0	0	0
												AK161639	0	0	0	0	0	0	0	0	0	0
												AK015891	0	0	0	0	0	0	0	0	0	0
												Rasgrf1	0	0	0	0	0	0	0	0	0	0
												Morf4l1	0	0	0	0	0	0	0	0	0	0
												Adamts7	0	0	0	0	0	0	0	0	0	0
												Tbc1d2b	0	0	0	0	0	0	0	0	0	0
												Plscr1	0	0	0	0	0	0	0	0	0	0
												Plscr2	0	0	0	0	0	0	0	0	0	0
												1700057G04Rik	0	0	0	0	0	0	0	0	0	0
												Plscr4	0	0	0	0	0	0	0	0	0	0
												B430319G15Rik	0	0	0	0	0	0	0	0	0	0
												Plod2	0	0	0	0	0	0	0	0	0	0
												Gk5	0	0	0	0	0	0	0	0	0	0
												Tfdp2	0	0	0	0	0	0	0	0	0	0
												Atp1b3	0	0	0	0	0	0	0	0	0	0
												Clstn2	0	0	0	0	0	0	0	0	0	0
												AK076865	0	0	0	0	0	0	0	0	0	0
												Nck1	0	0	0	0	0	0	0	0	0	0
												Ephb1	0	0	0	0	0	0	0	1	0	0
												Cep63	0	0	0	0	0	0	0	0	0	0
												Anapc13	0	0	0	0	0	0	0	0	0	0
												AK015953	0	0	0	0	0	0	0	0	0	0
												Tmem108	0	0	0	0	0	0	0	0	0	0
												Hyal2	0	0	0	0	0	0	0	0	0	0
												Hyal1	0	0	0	0	0	0	0	0	0	0
												Nat6	0	0	0	0	0	0	0	0	0	0
												Hyal3	0	0	0	0	0	0	0	0	0	0
												Ifrd2	0	0	0	0	0	0	0	0	0	0
												BY080835	0	0	0	0	0	0	0	0	0	0
												Sema3b	0	0	0	0	0	0	0	0	0	0
												AK184121	0	0	0	0	0	0	0	0	0	0
												Gnai2	0	0	0	0	0	0	0	0	1	0
												Slc38a3	0	0	0	0	0	0	0	0	0	0
												Glb1	0	0	0	0	0	0	0	0	0	0
												Ccr4	0	0	0	0	0	0	0	1	1	1
												Trim71	0	0	0	0	0	0	0	0	0	0
												Cnot10	0	0	0	0	0	0	0	0	0	0
												Ccr5	0	0	0	0	0	0	0	1	1	1
												Cyp2j8-ps	0	0	0	0	0	0	0	0	0	0
												Prh1	0	0	0	0	0	0	0	0	0	0
												Psg16	0	0	0	0	0	0	0	0	0	0
												Pgap1	0	0	1	1	1	0	0	0	0	0
												Tmem9	0	0	0	0	0	0	0	0	0	0
												Olfr421	0	1	1	1	1	1	1	1	1	1
												Kcnk2	0	0	0	0	0	0	0	0	1	0
												EU523862	0	0	0	0	0	0	0	0	0	0
												4930444G20Rik	0	0	0	0	0	0	0	0	0	0
												Nab2	0	0	0	0	0	0	0	0	0	0
												BC029853	0	0	0	0	0	0	0	0	0	0
												Gm16140	0	0	0	0	0	0	0	0	0	0
												Actr2	0	0	0	0	0	0	0	0	0	0
												Gm12034	0	0	0	0	0	0	0	0	0	0
												Mir218-2	0	0	0	0	0	0	0	0	0	0
												Olfr224	0	1	1	1	1	1	1	1	1	0
												Ezh1	0	0	0	0	0	0	0	0	0	0
												Sstr2	0	0	0	0	1	0	0	1	1	1
												Cpsf4l	0	0	0	0	0	0	0	0	0	0
												Cd300lf	0	0	0	0	0	0	0	0	0	0
												Mir1932	0	0	0	0	0	0	0	0	0	0
												abParts	0	0	0	0	0	0	0	0	0	0
												J00476	0	0	0	0	0	0	0	0	0	0
												Vmn1r196	0	0	0	0	0	0	0	0	0	0
												D430050G20	0	0	0	0	0	0	0	0	0	0
												Tppp2	0	0	0	0	0	0	0	0	0	0
												Snord58b	0	0	0	0	0	0	0	0	0	0
												Snord8	0	0	0	0	0	0	0	0	0	0
												Mphosph8	0	0	0	0	0	0	0	0	0	0
												Gm9199	0	0	0	0	0	0	0	0	0	0
												Cysltr2	0	0	0	0	0	0	0	1	1	1
												Plxnb2	0	0	0	0	0	0	0	0	0	0
												Sbf1	0	0	0	0	0	0	0	0	0	0
												Klhdc7b	0	0	0	0	0	0	0	0	0	0
												Mir148b	0	0	0	0	0	0	0	0	0	0
												Memo1	0	0	0	0	0	0	0	0	0	0
												4833418N02Rik	0	0	0	0	0	0	0	0	0	0
												Trappc8	0	0	0	0	0	0	0	0	0	0
												1700018A14Rik	0	0	0	0	0	0	0	0	0	0
												Ccdc112	0	0	0	0	0	0	0	0	0	0
												Mir122a	0	0	0	0	0	0	0	0	0	0
												Loxhd1	0	0	1	1	1	0	0	0	0	0
												E030024N20Rik	0	0	0	0	0	0	0	0	0	0
												Dmrt1	0	0	0	0	0	0	0	0	0	0
												Gm6642	0	0	0	0	0	0	0	0	0	0
												Snora19	0	0	0	0	0	0	0	0	0	0
												Gm7102	0	0	0	0	0	0	0	0	0	0
												4930568D16Rik	0	0	0	0	0	0	0	0	0	0
												Scn3a	0	0	1	1	1	0	0	0	0	0
												Gm13695	0	0	0	0	0	0	0	0	0	0
												Gm13695	0	0	0	0	0	0	0	0	0	0
												Gm13695	0	0	0	0	0	0	0	0	0	0
												Gm13695	0	0	0	0	0	0	0	0	0	0
												Gm13695	0	0	0	0	0	0	0	0	0	0
												Gm13695	0	0	0	0	0	0	0	0	0	0
												Gm13695	0	0	0	0	0	0	0	0	0	0
												Mir3091	0	0	0	0	0	0	0	0	0	0
												Mir1-1	0	0	0	0	0	0	0	0	0	0
												Mir133a-2	0	0	0	0	0	0	0	0	0	0
												Fcrl5	0	0	0	0	0	0	0	0	0	0
												Mir3093	0	0	0	0	0	0	0	0	0	0
												Mir9-1	0	0	0	0	0	0	0	0	0	0
												Paqr6	0	0	0	0	0	0	0	0	0	0
												Mex3a	0	0	0	0	0	0	0	0	0	0
												Mir1905	0	0	0	0	0	0	0	0	0	0
												1500004A13Rik	0	0	0	0	0	0	0	0	0	0
												Mir720	0	0	0	0	0	0	0	0	0	0
												Clk2	0	0	0	0	0	0	0	0	0	0
												Mir92b	0	0	0	0	0	0	0	0	0	0
												Spag17	0	0	0	0	0	0	0	0	0	0
												Phtf1	0	0	0	0	0	0	0	0	0	0
												Magi3	0	0	0	0	0	0	0	0	0	0
												AB349505	0	0	0	0	0	0	0	0	0	0
												Clca4	0	0	0	0	0	0	0	0	0	0
												Klhl32	0	0	0	0	0	0	0	0	0	0
												Dem1	0	0	0	0	0	0	0	0	0	0
												Gm12886	0	0	0	0	0	0	0	0	0	0
												AB349505	0	0	0	0	0	0	0	0	0	0
												Lck	0	0	0	0	0	0	0	0	0	0
												Dcdc2b	0	0	0	0	0	0	0	0	0	0
												Gm13011	0	0	0	0	0	0	0	0	0	0
												Ttc34	0	0	0	0	0	0	0	0	0	0
												Mmel1	0	0	0	0	0	0	0	0	0	0
												Gm1045	0	0	0	0	0	0	0	0	0	0
												Mir1961	0	0	0	0	0	0	0	0	0	0
												Rnft2	0	0	0	0	0	0	0	0	0	0
												Ubc	0	0	0	0	0	0	0	0	0	0
												Tmem132b	0	0	0	0	0	0	0	0	0	0
												Mir721	0	0	0	0	0	0	0	0	0	0
												Nptx2	0	0	0	0	0	0	0	0	0	0
												abParts	0	0	0	0	0	0	0	0	0	0
												abParts	0	0	0	0	0	0	0	0	0	0
												Rprl1	0	0	0	0	0	0	0	0	0	0
												Gm8882	0	0	0	0	0	0	0	0	0	0
												A630073D07Rik	0	0	0	0	0	0	0	0	0	0
												Tas2r103	1	1	1	1	1	0	0	1	1	1
												Gm5885	0	0	0	0	0	0	0	0	0	0
												Slc15a5	0	0	0	0	0	0	0	0	0	0
												AK045625	0	0	0	0	0	0	0	0	0	0
												Ccdc8	0	0	0	0	0	0	0	0	0	0
												NM_054059	0	0	0	0	0	0	0	0	0	0
												Psg29	0	0	0	0	0	0	0	0	0	0
												Ceacam5	0	0	0	0	0	0	0	0	0	0
												Snord116	0	0	0	0	0	0	0	0	0	0
												Snord116	0	0	0	0	0	0	0	0	0	0
												Snord116	0	0	0	0	0	0	0	0	0	0
												Snord116	0	0	0	0	0	0	0	0	0	0
												Snord116	0	0	0	0	0	0	0	0	0	0
												Snord116	0	0	0	0	0	0	0	0	0	0
												Snord116	0	0	0	0	0	0	0	0	0	0
												Snord116	0	0	0	0	0	0	0	0	0	0
												Snord116	0	0	0	0	0	0	0	0	0	0
												Snord116	0	0	0	0	0	0	0	0	0	0
												Snord64	0	0	0	0	0	0	0	0	0	0
												Mir344d-1	0	0	0	0	0	0	0	0	0	0
												Mir344d-2	0	0	0	0	0	0	0	0	0	0
												Mir344d-3	0	0	0	0	0	0	0	0	0	0
												Mir344e	0	0	0	0	0	0	0	0	0	0
												Mir344b	0	0	0	0	0	0	0	0	0	0
												Mir344c	0	0	0	0	0	0	0	0	0	0
												Mir344	0	0	0	0	0	0	0	0	0	0
												AK084903	0	0	0	0	0	0	0	0	0	0
												Usp-ps	0	0	0	0	0	0	0	0	0	0
												Snora3	0	0	0	0	0	0	0	0	0	0
												Ano9	0	0	0	0	0	0	0	0	0	0
												0610038B21Rik	0	0	0	0	0	0	0	0	0	0
												Podnl1	0	0	0	0	0	0	0	0	0	0
												Mir181d	0	0	0	0	0	0	0	0	0	0
												Mir181c	0	0	0	0	0	0	0	0	0	0
												Mir23a	0	0	0	0	0	0	0	0	0	0
												Mir27a	0	0	0	0	0	0	0	0	0	0
												Mir24-2	0	0	0	0	0	0	0	0	0	0
												Mir3074-2	0	0	0	0	0	0	0	0	0	0
												D8Ertd738e	0	0	0	0	0	0	0	0	0	0
												Cotl1	0	0	0	0	0	0	0	0	0	0
												Tarbp1	0	0	0	0	0	0	0	0	0	0
												Dpy19l1	0	0	0	0	0	0	0	0	0	0
												AI414108	0	0	0	0	0	0	0	0	0	0
												Gapdh	0	0	0	0	0	0	0	0	0	0
												Plscr5	0	0	0	0	0	0	0	0	0	0
												Il20rb	0	0	0	0	0	0	0	0	0	0
												Tmem22	0	0	0	0	0	0	0	0	0	0
												2900079G21Rik	0	0	0	0	0	0	0	0	0	0
												Ccr2	0	0	1	1	1	0	0	1	1	1

## Sheet: Fra Hapmix GO
# species: Mus musculus											GO:0042742	GO:0009617	GO:0006952	GO:0005886
# support: EXP, IMP, ISS, ISM, TAS, IEA, IDA, IGI, ISO, IGC, NAS, IPI, IEP, ISA, RCA, IC										Igdcc4	0	0	0	1
# associations retrieved on: 2012-01-03 14:34:44-05										Ulk3	0	0	0	0
# gofunc built on: 2011-09-27 00:14:12.081902-04										Zfp459	0	0	0	0
# gene associations file: ftp://ftp.geneontology.org/pub/go/gene-associations/gene_association.mgi.gz										Caps2	0	0	0	0
# revision: 1.888										Exoc6b	0	0	0	0
# downloaded on: 2011-09-26 20:52:45-04										AI464131	0	0	0	0
# GO DAG files from: http://archive.geneontology.org/latest-full/go_201109-assocdb-tables.tar.gz										Hdac5	0	0	0	0
# downloaded on: 2011-09-14 13:37:39-04										Sh2b1	0	0	0	0
# translation required: yes										Nudt2	0	0	0	0
# translation info:										Clcn4-2	0	0	0	0
# authority: ensembl										Pcdhb16	0	0	0	1
# synergizer db built on: 2011-09-13 18:29:21.292355-04										Trim41	0	0	0	0
# synergizer db built from: Ensembl Genes 63 / Ensembl Metazoa Genes 10 / Ensembl Plants Genes 10										Arsb	0	0	0	0
# namespace: mgi_symbol										Fam55d	0	0	0	0
# coverage: 99.9%										Bahcc1	0	0	0	0
# size of "genespace": 25067										Sdr16c5	0	0	0	0
# number of attributes: 14615										Atp13a4	0	0	0	0
# NOTE: the last record consists of all the entities in the										Atp13a5	0	0	0	0
# "genespace" that are not associated with any attribute (for										Btbd7	0	0	0	0
# the requested support).										Prim2	0	0	0	0
# Original number of entities in query: 1212										1700001G17Rik	0	0	0	0
# Number of entities in query: 1173										Rab23	0	0	0	0
# Total number of entities: 25241										Bag2	0	0	0	0
# Original total number of entities: 25067										Zfp451	0	0	0	0
# Entities not in default gene space: 174										Map4k4	0	0	0	0
# Total number of attributes: 14615										AK041998	0	0	0	0
# Translation required: yes										Il1r2	0	0	0	0
# Translation coverage: 0.998909										Cdk15	0	0	0	0
# Mode: unordered										Spag16	0	0	0	0
# Number of simulations: 1000										Vwc2l	0	0	0	0
# Adjusted P-value cutoff: 0.05										Bard1	0	0	0	0
# Over/under: over										Des	0	0	0	1
# Evidence codes: EXP, IMP, ISS, ISM, TAS, IEA, IDA, IGI, ISO, IGC, NAS, IPI, IEP, ISA, RCA, IC										AK039780	0	0	0	0
OVERREPRESENTED ATTRIBUTES										Speg	0	0	0	0
N	X	LOD	P	P_adj	attrib ID	attrib name				Speg	0	0	0	0
20	137	0.559031	5.50581e-06	0.012	GO:0042742	defense response to bacterium				Utp14b	0	0	0	0
21	155	0.5211	1.06591e-05	0.021	GO:0009617	response to bacterium				Acsl3	0	0	0	0
46	478	0.352933	2.78393e-06	0.005	GO:0006952	defense response				Dock10	0	0	0	0
171	2598	0.183308	1.5315e-06	0.003	GO:0005886	plasma membrane				Cntnap5b	0	0	0	0
										Ivns1abp	0	0	0	0
										1200016B10Rik	0	0	0	0
										1190005F20Rik	0	0	0	0
										Rnf2	0	0	0	0
										Fam129a	0	0	0	1
										Tnfsf18	0	0	0	0
										Sft2d2	0	0	0	0
										Tiprl	0	0	0	0
										Gpr161	0	0	0	0
										Dcaf6	0	0	0	0
										Pld5	0	0	0	0
										Kif26b	0	0	0	0
										Cnst	0	0	0	1
										Sccpdh	0	0	0	0
										6330403A02Rik	0	0	0	0
										Susd4	0	0	0	0
										Tlr5	0	0	1	0
										Gpatch2	0	0	0	0
										BC072557	0	0	0	0
										Ush2a	0	0	0	1
										Il20ra	0	0	0	0
										AK039957	0	0	0	0
										Rpf2	0	0	0	0
										Gtf3c6	0	0	0	0
										Cep57l1	0	0	0	0
										BC048559	0	0	0	0
										AK138135	0	0	0	0
										Lss	0	0	0	0
										1700027D21Rik	0	0	0	0
										Ftcd	0	0	0	0
										Col6a2	0	0	0	1
										Ccdc53	0	0	0	0
										Dram1	0	0	0	0
										Slc25a3	0	0	0	0
										Tmpo	0	0	0	0
										Tmpo	0	0	0	0
										Cdk17	0	0	0	0
										Eea1	0	0	0	0
										Glipr1l1	0	0	0	0
										Glipr1l2	0	0	0	0
										Kcnc2	0	0	0	0
										Lyz1	1	1	1	0
										Cpsf6	0	0	0	0
										Cand1	0	0	0	0
										Ppm1h	0	0	0	0
										Olfr820	0	0	0	0
										Olfr821	0	0	0	0
										Olfr822	0	0	0	0
										Olfr823	0	0	0	0
										Olfr824	0	0	0	0
										Olfr825	0	0	0	0
										Olfr826	0	0	0	0
										AK016948	0	0	0	0
										Eml6	0	0	0	0
										Spnb2	0	0	0	1
										Trim7	0	0	0	0
										Irgm1	0	0	1	1
										Gm5431	0	0	0	0
										Gm12185	0	0	0	0
										Tgtp2	0	0	0	0
										9930111J21Rik2	0	0	0	0
										Olfr56	0	0	0	0
										Tgtp2	0	0	0	0
										Ifi47	0	0	1	0
										Olfr1396	0	0	0	0
										Ncor1	0	0	0	0
										Pigl	0	0	0	0
										Myocd	0	0	0	0
										AK042647	0	0	0	0
										Smtnl2	0	0	0	0
										Ggt6	0	0	0	0
										Mybbp1a	0	0	0	0
										Spns2	0	0	0	0
										Spns3	0	0	0	0
										Ube2g1	0	0	0	0
										Ankfy1	0	0	0	0
										Cyb5d2	0	0	0	0
										Zzef1	0	0	0	0
										Slfn8	0	0	0	0
										Slfn10-ps	0	0	0	0
										Slfn2	0	0	0	0
										AK135766	0	0	0	0
										Slfn1	0	0	0	0
										Slfn4	0	0	0	0
										Slfn3	0	0	0	0
										AA465934	0	0	0	0
										Pex12	0	0	0	0
										Ap2b1	0	0	0	1
										Rasl10b	0	0	0	1
										Rasl10b	0	0	0	1
										Gas2l2	0	0	0	0
										1700020L24Rik	0	0	0	0
										Mmp28	0	0	0	0
										Taf15	0	0	0	0
										Tom1l1	0	0	0	0
										Nags	0	0	0	0
										Tmem101	0	0	0	0
										Lsm12	0	0	0	0
										G6pc3	0	0	0	0
										Cacng5	0	0	0	1
										Wipi1	0	0	0	0
										Prkar1a	0	0	0	0
										Fam20a	0	0	0	0
										Actg1	0	0	0	0
										AK005967	0	0	0	0
										Fscn2	0	0	0	0
										AK217863	0	0	0	0
										2310003H01Rik	0	0	0	0
										Nploc4	0	0	0	0
										Tspan10	0	0	0	0
										Pde6g	0	0	0	0
										1810049H13Rik	0	0	0	0
										Ccdc137	0	0	0	0
										Arl16	0	0	0	0
										Asxl2	0	0	0	0
										Apob	0	0	0	0
										Ddx1	0	0	0	0
										Nbas	0	0	0	0
										Cdhr3	0	0	0	1
										F730043M19Rik	0	0	0	0
										Atxn7l1	0	0	0	0
										Sstr1	0	0	0	1
										Syne2	0	0	0	1
										Rad51l1	0	0	0	0
										AK145430	0	0	0	0
										Srsf5	0	0	0	0
										Smoc1	0	0	0	0
										Slc8a3	0	0	0	1
										AK046721	0	0	0	0
										Adam21	0	0	0	0
										Med6	0	0	0	0
										Ttc9	0	0	0	0
										Jdp2	0	0	0	0
										Batf	0	0	0	0
										Mfsd7c	0	0	0	1
										0610007P14Rik	0	0	0	0
										Ttll5	0	0	0	0
										Tgfb3	0	0	0	0
										Alkbh1	0	0	0	0
										Nrp	0	0	0	0
										1810035L17Rik	0	0	0	0
										Snw1	0	0	0	0
										Oog1	0	0	0	0
										D230037D09Rik	0	0	0	0
										Ubr7	0	0	0	0
										Cox8c	0	0	0	0
										Serpina3n	0	0	0	0
										Gsc	0	0	0	0
										4933406K04Rik	0	0	0	0
										Evl	0	0	0	0
										Degs2	0	0	0	0
										Yy1	0	0	0	1
										Slc25a29	0	0	0	0
										AW555464	0	0	0	0
										Pld4	0	0	0	0
										Ahnak2	0	0	0	0
										Ahnak2	0	0	0	0
										BC022687	0	0	0	0
										Cdca4	0	0	0	0
										Gpr132	0	0	0	1
										Prl3b1	0	0	0	0
										Prl3a1	0	0	0	0
										Prl6a1	0	0	0	0
										Prl8a2	0	0	0	0
										Prl2b1	0	0	0	0
										AK030238	0	0	0	0
										Msx2	0	0	0	0
										Thoc3	0	0	0	0
										4732471D19Rik	0	0	0	0
										4833439L19Rik	0	0	0	0
										AK216920	0	0	0	0
										Trpc7	0	0	0	0
										Zfp369	0	0	0	0
										AK145544	0	0	0	0
										6D	0	0	0	0
										AK021218	0	0	0	0
										AK049221	0	0	0	0
										AK076976	0	0	0	0
										Zfp640	0	0	0	0
										BC049692	0	0	0	0
										Uqcrb	0	0	0	0
										Mterfd1	0	0	0	0
										Ptdss1	0	0	0	0
										Zfp712	0	0	0	0
										Zfp708	0	0	0	0
										BC038328	0	0	0	0
										Zfp759	0	0	0	0
										Rsl1	0	0	0	0
										Zfp455	0	0	0	0
										Zfp458	0	0	0	0
										Zfp457	0	0	0	0
										Zfp595	0	0	0	0
										Zfp953	0	0	0	0
										Zfp456	0	0	0	0
										Zfp429	0	0	0	0
										Zfp874a	0	0	0	0
										Zfp874b	0	0	0	0
										Zfp58	0	0	0	0
										Zfp87	0	0	0	0
										Zfp748	0	0	0	0
										AK021377	0	0	0	0
										AA987161	0	0	0	0
										A530054K11Rik	0	0	0	0
										Zfp738	0	0	0	0
										Zfp71-rs1	0	0	0	0
										Zfp85-rs1	0	0	0	0
										Zfp493	0	0	0	0
										AK029746	0	0	0	0
										Zfp273	0	0	0	0
										BC100427	0	0	0	0
										BC048507	0	0	0	0
										AK139503	0	0	0	0
										AK139503	0	0	0	0
										AK139503	0	0	0	0
										AK144747	0	0	0	0
										Cd180	0	0	1	1
										AK005657	0	0	0	0
										AK143952	0	0	0	0
										4930452B06Rik	0	0	0	0
										AK015458	0	0	0	0
										Fhit	0	0	0	1
										Cadps	0	0	0	0
										DQ557218	0	0	0	0
										Olfr738	0	0	0	0
										Olfr739	0	0	0	0
										Olfr740	0	0	0	0
										Olfr741	0	0	0	0
										Olfr742	0	0	0	0
										Atp12a	0	0	0	0
										Rnf17	0	0	0	0
										Cenpj	0	0	0	0
										Parp4	0	0	1	0
										1700109G14Rik	0	0	0	0
										Arl11	0	0	0	0
										Ebpl	0	0	0	0
										Kpna3	0	0	0	0
										Rb1	0	0	0	0
										Lpar6	0	0	0	1
										AK216440	0	0	0	0
										Itm2b	0	0	0	1
										1300010F03Rik	0	0	0	0
										Slain1	0	0	0	0
										AK014964	0	0	0	0
										AK043219	0	0	0	0
										Ednrb	0	0	0	1
										Gpc5	0	0	0	1
										Dct	0	0	0	0
										Tgds	0	0	0	0
										Gpr180	0	0	0	0
										AK017006	0	0	0	0
										Sox21	0	0	0	0
										AK039417	0	0	0	0
										Dock9	0	0	0	0
										Spef2	0	0	0	0
										Cdh18	0	0	0	1
										Csmd3	0	0	0	1
										Slc30a8	0	0	0	1
										Anxa13	0	0	0	1
										D15Ertd621e	0	0	0	0
										Khdrbs3	0	0	0	0
										Ly6i	0	0	0	1
										Ly6a	0	0	0	1
										Ly6c1	0	0	0	1
										Ly6c2	0	0	0	1
										AK153212	0	0	0	0
										BC025446	0	0	0	0
										Ly6f	0	0	0	1
										9030619P08Rik	0	0	0	0
										AK084954	0	0	0	0
										Top1mt	0	0	0	0
										Rhpn1	0	0	0	0
										Mafa	0	0	0	0
										Zc3h3	0	0	0	0
										Fbxl6	0	0	0	0
										Gpr172b	0	0	0	1
										Cpsf1	0	0	0	0
										Slc39a4	0	0	0	1
										Vps28	0	0	0	1
										Tonsl	0	0	0	0
										AK140580	0	0	0	0
										Nfam1	0	0	0	1
										Tmem117	0	0	0	0
										Adcy9	0	0	0	1
										Srl	0	0	0	0
										Tcfap4	0	0	0	0
										Glis2	0	0	0	0
										Pam16	0	0	0	0
										Coro7	0	0	0	0
										Vasn	0	0	0	0
										Dnaja3	0	0	0	0
										Nmral1	0	0	0	0
										Hmox2	0	0	0	1
										5730403B10Rik	0	0	0	0
										Ciita	0	0	0	0
										Dexi	0	0	0	0
										Clec16a	0	0	0	0
										Ercc4	0	0	0	0
										Yars2	0	0	0	0
										Dnm1l	0	0	0	0
										Fgd4	0	0	0	0
										Fgd4	0	0	0	0
										Ube2l3	0	0	0	0
										Rimbp3	0	0	0	0
										Hic2	0	0	0	1
										Pi4ka	0	0	0	0
										Serpind1	0	0	0	0
										Snap29	0	0	0	0
										Il1rap	0	0	1	1
										AK050069	0	0	0	0
										BC027231	0	0	0	0
										Epha3	0	0	0	0
										AK087725	0	0	0	0
										Cxadr	0	0	0	1
										Setd4	0	0	0	0
										Cbr1	0	0	0	1
										C3	0	0	1	0
										Gpr108	0	0	0	0
										Trip10	0	0	0	1
										Vav1	0	0	0	0
										Emr1	0	0	0	1
										AK079662	0	0	0	0
										Tmem232	0	0	0	0
										Vapa	0	0	0	1
										1110012J17Rik	0	0	0	0
										Ttc27	0	0	0	0
										Fez2	0	0	0	0
										Gm6225	0	0	0	0
										Cul2	0	0	0	0
										Lyzl1	0	0	0	0
										Map3k8	0	0	0	0
										Fhod3	0	0	0	0
										Tmem173	0	0	1	1
										Cxxc5	0	0	0	0
										AK021191	0	0	0	0
										Pcdhb2	0	0	0	1
										Pcdhb3	0	0	0	1
										Pcdhb4	0	0	0	1
										Pcdhb5	0	0	0	1
										Pcdhb6	0	0	0	1
										Pcdhb7	0	0	0	1
										Pcdhb8	0	0	0	1
										Pcdhb9	0	0	0	1
										Pcdhb10	0	0	0	1
										Pcdhb11	0	0	0	1
										Pcdhb12	0	0	0	1
										Pcdhb13	0	0	0	1
										Pcdhb14	0	0	0	1
										Pcdhb15	0	0	0	1
										Pcdhb17	0	0	0	1
										Pcdhb18	0	0	0	1
										Pcdhb19	0	0	0	1
										Pcdhb20	0	0	0	1
										Pcdhb21	0	0	0	1
										Slc25a2	0	0	0	0
										Taf7	0	0	0	0
										AK150172	0	0	0	0
										AK149307	0	0	0	0
										Diap1	0	0	0	1
										Hdac3	0	0	0	0
										Rell2	0	0	0	1
										Fchsd1	0	0	0	0
										Arap3	0	0	0	1
										Ppp2r2b	0	0	0	0
										Spink5	0	0	0	0
										Spink14	0	0	0	0
										Spink6	0	0	0	0
										Spink12	0	0	0	0
										Spinkl	0	0	0	0
										Spink11	0	0	0	0
										Npy6r	0	0	0	1
										Myot	0	0	0	1
										Dcp2	0	0	0	0
										Mcc	0	0	0	1
										Chsy3	0	0	0	0
										Spink10	0	0	0	0
										2700046A07Rik	0	0	0	0
										Fam38b	0	0	0	0
										Nars	0	0	0	0
										Atp8b1	0	0	0	0
										Pmaip1	0	0	0	0
										AK033454	0	0	0	0
										Poli	0	0	0	0
										Mbd2	0	0	0	0
										AK085760	0	0	0	0
										Siglec15	0	0	0	0
										Slc14a1	0	0	0	1
										Slc14a2	0	0	0	1
										Lrp5	0	0	0	1
										Suv420h1	0	0	0	0
										Chka	0	0	0	0
										Tcirg1	0	0	0	1
										Ndufs8	0	0	0	0
										Aldh3b1	0	0	0	0
										Unc93b1	0	0	1	0
										Aldh3b1	0	0	0	0
										Aldh3b2	0	0	0	0
										Acy3	0	0	0	1
										Tbx10	0	0	0	0
										Nudt8	0	0	0	0
										Doc2g	0	0	0	0
										Ndufv1	0	0	0	0
										Cdk2ap2	0	0	0	0
										Pitpnm1	0	0	0	0
										Aip	0	0	0	0
										Tmem134	0	0	0	0
										Cabp4	0	0	0	0
										Gpr152	0	0	0	1
										Coro1b	0	0	0	0
										Ptprcap	0	0	0	1
										Rps6kb2	0	0	0	0
										Tbc1d10c	0	0	0	0
										Ppp1ca	0	0	0	0
										Rad9	0	0	0	0
										Clcf1	0	0	0	0
										Pold4	0	0	0	0
										Ssh3	0	0	0	0
										Ankrd13d	0	0	0	0
										Adrbk1	0	0	0	0
										Fads3	0	0	0	0
										AK192544	0	0	0	0
										Fads2	0	0	0	0
										Olfr1494	0	0	0	0
										Olfr1495	0	0	0	0
										Olfr1496	0	0	0	0
										Olfr1497	0	0	0	0
										Olfr1499	0	0	0	0
										Olfr1500	0	0	0	0
										Olfr1501	0	0	0	0
										Olfr1502	0	0	0	0
										BC106814	0	0	0	0
										BC106814	0	0	0	0
										Olfr1504	0	0	0	0
										Olfr1505	0	0	0	0
										Gna14	0	0	0	0
										Vps13a	0	0	0	0
										Foxb2	0	0	0	0
										AK077070	0	0	0	0
										Trpm3	0	0	0	0
										Dock8	0	0	0	0
										Rfx3	0	0	0	0
										Fgfbp3	0	0	0	0
										Btaf1	0	0	0	0
										Cpeb3	0	0	0	0
										Exoc6	0	0	0	0
										Cyp26a1	0	0	0	0
										Myof	0	0	0	1
										AK153534	0	0	0	0
										Cep55	0	0	0	0
										Gpr120	0	0	0	0
										Rbp4	0	0	0	0
										Pde6c	0	0	0	1
										5730455O13Rik	0	0	0	0
										Lgi1	0	0	0	0
										Hells	0	0	0	0
										Cyp2c55	0	0	0	0
										Tll2	0	0	0	0
										Obfc1	0	0	0	0
										Slk	0	0	0	1
										Col17a1	0	0	0	0
										Sorcs3	0	0	0	0
										AK018858	0	0	0	0
										Add3	0	0	0	1
										1700011F14Rik	0	0	0	0
										Pnlip	0	0	0	0
										Frmd4a	0	0	0	0
										Prpf18	0	0	0	0
										Bend7	0	0	0	0
										Sephs1	0	0	0	0
										Phyh	0	0	0	0
										Ucma	0	0	0	0
										Mcm10	0	0	0	0
										Optn	0	0	0	0
										Ccdc3	0	0	0	0
										Camk1d	0	0	0	0
										Echdc3	0	0	0	0
										AK044786	0	0	0	0
										Usp6nl	0	0	0	0
										AK131873	0	0	0	0
										Celf2	0	0	0	0
										Fam23a	0	0	0	0
										Mrc1	0	0	0	1
										Nebl	0	0	0	0
										Nebl	0	0	0	0
										Nebl	0	0	0	0
										Pip4k2a	0	0	0	0
										AK076779	0	0	0	0
										Msrb2	0	0	0	0
										AK053418	0	0	0	0
										4921504E06Rik	0	0	0	0
										Cacna1b	0	0	0	1
										Nrarp	0	0	0	0
										A830007P12Rik	0	0	0	0
										Cobra1	0	0	0	0
										4933433C11Rik	0	0	0	0
										Fam166a	0	0	0	0
										Tubb2c	0	0	0	0
										Slc34a3	0	0	0	0
										Gm757	0	0	0	0
										2310002J15Rik	0	0	0	0
										Ndor1	0	0	0	0
										Tmem203	0	0	0	0
										Tprn	0	0	0	0
										Ssna1	0	0	0	0
										Anapc2	0	0	0	0
										Egfl7	0	0	0	0
										Agpat2	0	0	0	0
										AK030770	0	0	0	0
										Lcn4	0	0	0	0
										Lrsam1	0	0	0	0
										Rpl12	0	0	0	0
										Slc2a8	0	0	0	1
										Garnl3	0	0	0	0
										AK140547	0	0	0	0
										Ralgps1	0	0	0	1
										Arhgap15	0	0	0	0
										Dapl1	0	0	0	0
										Tanc1	0	0	0	1
										Nostrin	0	0	0	1
										Spc25	0	0	0	0
										G6pc2	0	0	0	0
										Abcb11	0	0	0	0
										Gad1	0	0	0	0
										Gorasp2	0	0	0	0
										Wipf1	0	0	0	0
										AK029663	0	0	0	0
										Chrna1	0	0	0	1
										Chn1	0	0	0	0
										AK199495	0	0	0	0
										AK131712	0	0	0	0
										Commd9	0	0	0	0
										Lmo2	0	0	0	0
										AK076716	0	0	0	0
										Fbxo3	0	0	0	0
										Cd59b	0	0	0	1
										Cd59a	0	0	0	1
										A930018P22Rik	0	0	0	0
										Fmn1	0	0	0	1
										Plcb1	0	0	0	0
										Zfp120	0	0	0	0
										Zfp442	0	0	0	0
										Zfp345	0	0	0	0
										Cst7	0	0	0	0
										2310001A20Rik	0	0	0	0
										Gm5840	0	0	0	0
										Psp	0	0	0	0
										9830001H06Rik	0	0	0	0
										Rbl1	0	0	0	0
										4922505G16Rik	0	0	0	0
										Ttpal	0	0	0	0
										Serinc3	0	0	0	1
										Pkig	0	0	0	0
										Ada	0	0	0	1
										AK043662	0	0	0	0
										Wfdc2	0	0	0	0
										Spint3	0	0	0	0
										Spinlw1	0	0	0	0
										Wfdc8	0	0	0	0
										Wfdc6b	0	0	0	0
										Bcas1	0	0	0	0
										Dok5	0	0	0	0
										BC049717	0	0	0	0
										Cdh4	0	0	0	1
										Myt1	0	0	0	0
										Pcmtd2	0	0	0	0
										Polr3k	0	0	1	0
										Sec62	0	0	0	0
										Gpr160	0	0	0	1
										Phc3	0	0	0	0
										Pgrmc2	0	0	0	0
										Phf17	0	0	0	0
										Sclt1	0	0	0	0
										Med12l	0	0	0	0
										Gpr171	0	0	0	1
										P2ry14	0	0	0	1
										Amy2b	0	0	0	0
										Amy2a5	0	0	0	0
										Amy2a5	0	0	0	0
										Amy2a5	0	0	0	0
										Amy2a5	0	0	0	0
										Amy1	0	0	0	0
										Rnpc3	0	0	0	0
										AK017534	0	0	0	0
										Col11a1	0	0	0	0
										AK132829	0	0	0	0
										Sec24d	0	0	0	0
										Mettl14	0	0	0	0
										Ank2	0	0	0	1
										Elovl6	0	0	0	0
										Egf	0	0	0	1
										AK031828	0	0	0	0
										Rrh	0	0	0	0
										Gar1	0	0	0	0
										Cfi	0	0	1	0
										Col25a1	0	0	0	0
										Cxxc4	0	0	0	0
										Tacr3	0	0	0	1
										Lmo4	0	0	0	0
										Ctbs	0	0	0	0
										Spata1	0	0	0	0
										Gng5	0	0	0	0
										Rpf1	0	0	0	0
										Mos	0	0	0	0
										Plag1	0	0	0	0
										DQ072386	0	0	0	0
										Sdr16c6	0	0	0	0
										Penk	0	0	1	0
										AK043612	0	0	0	0
										Atp6v0d2	0	0	0	0
										Nkain3	0	0	0	1
										Ankrd6	0	0	0	0
										Rngtt	0	0	0	0
										Cnr1	0	0	0	1
										3110043O21Rik	0	0	0	0
										AK045932	0	0	0	0
										Nfx1	0	0	0	0
										Aqp7	0	0	0	1
										Aqp3	0	0	0	1
										Kif24	0	0	0	0
										1110017D15Rik	0	0	0	0
										2310028H24Rik	0	0	0	0
										AK086793	0	0	0	0
										Dnaic1	0	0	0	0
										Coro2a	0	0	0	0
										Tbc1d2	0	0	0	0
										Gabbr2	0	0	0	1
										Zfp352	0	0	0	0
										Fggy	0	0	0	0
										Tal1	0	0	0	0
										Pdzk1ip1	0	0	0	0
										Cyp4x1	0	0	0	0
										Cyp4a29-ps	0	0	0	0
										Cyp4a12a	0	0	0	0
										Cyp4a12b	0	0	0	0
										Cyp4a30b-ps	0	0	0	0
										St3gal3	0	0	0	0
										Kdm4a	0	0	0	0
										Ptprf	0	0	0	1
										Stk40	0	0	0	0
										Fam176b	0	0	0	0
										1700029G01Rik	0	0	0	0
										Thrap3	0	0	0	0
										Mtap7d1	0	0	0	0
										Trappc3	0	0	0	0
										Col8a2	0	0	0	0
										Adprhl2	0	0	0	0
										Tekt2	0	0	0	1
										AB346227	0	0	0	0
										Eif2c3	0	0	0	0
										AK020914	0	0	0	0
										Taf12	0	0	0	0
										Rab42-ps	0	0	0	0
										Snhg12	0	0	0	0
										Snora61	0	0	0	0
										Trnau1ap	0	0	0	0
										Rcc1	0	0	0	0
										Snhg3	0	0	0	0
										Phactr4	0	0	0	0
										Smpdl3b	0	0	0	0
										Rpa2	0	0	0	0
										BC013712	0	0	1	0
										Ppp1r8	0	0	0	0
										AK019631	0	0	0	0
										Tmem51	0	0	0	0
										Spsb1	0	0	0	0
										H6pd	0	0	0	0
										Gnb1	0	0	0	0
										Nadk	0	0	0	0
										Slc35e2	0	0	0	0
										AK142359	0	0	0	0
										Cdk11b	0	0	0	0
										Mmp23	0	0	0	0
										Mib2	0	0	0	0
										Sema3a	0	0	0	0
										Cacna2d1	0	0	0	0
										AK132123	0	0	0	0
										Hadha	0	0	0	0
										Hadhb	0	0	0	0
										Gpr113	0	0	0	1
										Acox3	0	0	0	0
										Htra3	0	0	0	0
										Sh3tc1	0	0	0	0
										Jakmip1	0	0	0	0
										AK138476	0	0	0	0
										Lgi2	0	0	0	0
										Sepsecs	0	0	0	0
										Atp8a1	0	0	0	0
										AK035785	0	0	0	0
										AK015200	0	0	0	0
										Clock	0	0	0	0
										Pdcl2	0	0	0	0
										Nmu	0	0	0	0
										Cdkl2	0	0	0	0
										G3bp2	0	0	0	0
										Sdad1	0	0	0	0
										Cxcl9	0	0	1	0
										Art3	0	0	0	1
										Cxcl10	0	0	1	0
										Cxcl11	0	0	1	0
										Nup54	0	0	0	0
										DQ556350	0	0	0	0
										Ptpn13	0	0	0	1
										Srrm4	0	0	0	0
										AK050700	0	0	0	0
										Ksr2	0	0	0	0
										Hvcn1	0	0	0	0
										Tctn1	0	0	0	0
										Pptc7	0	0	0	0
										Rad9b	0	0	0	0
										Vps29	0	0	0	0
										1500011H22Rik	0	0	0	0
										Gpn3	0	0	0	0
										Setd8	0	0	0	0
										Rilpl2	0	0	0	1
										Snrnp35	0	0	0	0
										Rilpl1	0	0	0	0
										Tmed2	0	0	0	0
										Ddx55	0	0	0	0
										Eif2b1	0	0	0	1
										AK006725	0	0	0	0
										Tmem132c	0	0	0	0
										Tmem132d	0	0	0	0
										Piwil1	0	0	0	0
										Rimbp2	0	0	0	1
										Sfswap	0	0	0	0
										Mmp17	0	0	0	1
										AK210533	0	0	0	0
										Gatsl2	0	0	0	0
										BC026208	0	0	0	0
										Wbscr16	0	0	0	0
										Por	0	0	0	0
										Tmem120a	0	0	0	0
										Styxl1	0	0	0	0
										Mdh2	0	0	0	1
										Srrm3	0	0	0	0
										Card11	0	0	0	1
										Sdk1	0	0	0	0
										Wipi2	0	0	0	0
										Slc29a4	0	0	0	1
										AK085535	0	0	0	0
										Tff1	0	0	0	0
										Cngb1	0	0	0	0
										Tnrc18	0	0	0	0
										Fbxl18	0	0	0	0
										Mtus2	0	0	0	0
										Slc7a1	0	0	0	1
										Mdfic	0	0	0	0
										Dgki	0	0	0	0
										BC048599	0	0	0	0
										1700074P13Rik	0	0	0	0
										1810009J06Rik	0	0	0	0
										2210010C04Rik	0	0	0	0
										TCRB	0	0	0	0
										TCRB	0	0	0	0
										TCRÊBV10S1A2Dbeta1Jbeta2.1	0	0	0	0
										TCRB5-2	0	0	0	0
										TRB	0	0	0	0
										TCRBVbeta5.1/Jbeta1.5	0	0	0	0
										TCRB13-3-3	0	0	0	0
										Tcrb	0	0	0	0
										BV12S11J2S3	0	0	0	0
										Z12226	0	0	0	0
										TCR-betaÊchain	0	0	0	0
										TCRB	0	0	0	0
										TCR-betaÊchain	0	0	0	0
										TRB	0	0	0	0
										Olfr457	0	0	0	0
										Olfr456	0	0	0	0
										Olfr455	0	0	0	0
										Fam115e	0	0	0	0
										Fam115c	0	0	0	0
										Fam115a	0	0	0	0
										Olfr453	0	0	0	0
										Olfr38	0	0	0	0
										Olfr452	0	0	0	0
										Cntnap2	0	0	0	0
										Sspo	0	0	0	0
										Zfp862	0	0	0	0
										Atp6v0e2	0	0	0	0
										Lrrc61	0	0	0	0
										Rarres2	0	0	1	0
										Znrf2	0	0	0	1
										Nod1	1	1	1	1
										Ggct	0	0	0	0
										Fam13a	0	0	0	0
										M19910	0	0	0	0
										AK135973	0	0	0	0
										Npm3-ps1	0	0	0	0
										Gm5878	0	0	0	0
										DQ568855	0	0	0	0
										Sfxn5	0	0	0	0
										Rab11fip5	0	0	0	0
										Noto	0	0	0	0
										Smyd5	0	0	0	0
										1700040I03Rik	0	0	0	0
										Cct7	0	0	0	0
										Fbxo41	0	0	0	0
										Egr4	0	0	0	0
										Alms1	0	0	0	0
										LOC100504710	0	0	0	0
										Cml3	0	0	0	0
										Alms1	0	0	0	0
										LOC100504710	0	0	0	0
										Cml5	0	0	0	0
										Nat8	0	0	0	0
										Cml2	0	0	0	0
										1700019G17Rik	0	0	0	0
										Cml1	0	0	0	0
										Tprkb	0	0	0	0
										Dusp11	0	0	0	0
										Adamts9	0	0	0	0
										AK043032	0	0	0	0
										Suclg2	0	0	0	0
										Cacna1c	0	0	0	1
										Dcp1b	0	0	0	0
										Cacna2d4	0	0	0	0
										Lrtm2	0	0	0	0
										Adipor2	0	0	0	0
										Clec4b1	0	0	0	0
										Clec4a2	0	0	1	0
										Clec4b2	0	0	0	0
										Vmn2r37	0	0	0	1
										AK083498	0	0	0	0
										Vmn2r43	0	0	0	1
										Vmn2r42	0	0	0	1
										2810047C21Rik1	0	0	0	0
										AK083498	0	0	0	0
										Vmn1r66	0	0	0	0
										Vmn1r67	0	0	0	0
										Zik1	0	0	0	0
										Zscan4d	0	0	0	0
										Zscan4f	0	0	0	0
										Zscan4f	0	0	0	0
										Vmn1r72	0	0	0	0
										Zscan18	0	0	0	0
										Zfp329	0	0	0	0
										Zfp110	0	0	0	0
										Zfp128	0	0	0	0
										Psg27	0	0	0	0
										Psg23	0	0	0	0
										Psg21	0	0	0	0
										Psg22	0	0	0	0
										Ceacam10	0	0	0	0
										EG545936	0	0	0	0
										Lypd4	0	0	0	1
										Dmrtc2	0	0	0	0
										Rps19	0	0	0	0
										Cd79a	0	0	0	1
										Arhgef1	0	0	0	0
										Rabac1	0	0	0	1
										Atp1a3	0	0	0	1
										Grik5	0	0	0	1
										Fbxo17	0	0	0	0
										Mrps12	0	0	0	0
										Sars2	0	0	0	0
										Nfkbib	0	0	0	0
										Sirt2	0	0	0	0
										AK040398	0	0	0	0
										Rinl	0	0	0	0
										Hnrnpl	0	0	0	0
										Ech1	0	0	0	0
										Lgals4	0	0	0	0
										Klk1b27	0	0	0	0
										Klk1b21	0	0	0	0
										Klk1b22	0	0	0	0
										Klk1b16	0	0	0	0
										Klk1b24	0	0	0	0
										Klk1b3	0	0	0	0
										Klk1b4	0	0	0	0
										Klk1b5	0	0	0	0
										Klk1	0	0	0	0
										1700028J19Rik	0	0	0	0
										Otog	0	0	0	1
										AK006355	0	0	0	0
										Olfr310	0	0	0	0
										AK156980	0	0	0	0
										Abca14	0	0	0	0
										Abca15	0	0	0	0
										Tufm	0	0	0	0
										Atxn2l	0	0	0	0
										Eif3c	0	0	0	0
										Cln3	0	0	0	1
										Apob48r	0	0	0	0
										Il27	0	0	1	0
										Nupr1	0	0	1	0
										Ccdc101	0	0	0	0
										Sult1a1	0	0	0	0
										Ppapdc1a	0	0	0	0
										Dmbt1	0	0	0	0
										4933402N03Rik	0	0	0	0
										BC048662	0	0	0	0
										Shank2	0	0	0	1
										Insr	0	0	0	1
										Tnfsf13b	0	0	0	1
										Myo16	0	0	0	1
										Tfdp1	0	0	0	0
										Atp4b	0	0	0	1
										Grk1	0	0	0	0
										AK134636	0	0	0	0
										5330429B09Rik	0	0	0	0
										6820431F20Rik	0	0	0	0
										5330429B09Rik	0	0	0	0
										AK166824	0	0	0	0
										AK081879	0	0	0	0
										6820431F20Rik	0	0	0	0
										Gm10348	0	0	0	0
										Gm6040	0	0	0	0
										AY761185	0	0	1	0
										Defa21	1	1	1	0
										Defa-rs7	1	1	1	0
										Defa22	1	1	1	0
										Defa-rs7	1	1	1	0
										Defa3	1	1	1	0
										Defa5	1	1	1	0
										Defa-rs1	0	0	1	0
										Defa20	0	0	0	0
										Gm15308	0	0	0	0
										Defa26	1	1	1	0
										Defa17	0	0	0	0
										Gm15315	1	1	1	0
										Defa-ps1	0	0	0	0
										AY761184	0	0	1	0
										Defa6	0	0	0	0
										Defb1	1	1	1	0
										Defb50	1	1	1	0
										Defb2	1	1	1	0
										Poteg	0	0	0	0
										AK133405	0	0	0	0
										Rnf122	0	0	0	0
										BC019943	0	0	0	0
										Mak16	0	0	0	0
										Fut10	0	0	0	0
										Gm5347	0	0	0	0
										Pdlim3	0	0	0	0
										Ccdc110	0	0	0	0
										1700029J07Rik	0	0	0	0
										Ufsp2	0	0	0	0
										Ankrd37	0	0	0	0
										Lrp2bp	0	0	0	0
										Gpm6a	0	0	0	0
										Sh3rf1	0	0	0	0
										AK205379	0	0	0	0
										Cbr4	0	0	0	0
										Palld	0	0	0	0
										Tll1	0	0	0	0
										Il15	0	0	0	0
										4933402J07Rik	0	0	0	0
										AK007095	0	0	0	0
										Zfp423	0	0	0	0
										Cyb5b	0	0	0	0
										AK015813	0	0	0	0
										Wwp2	0	0	0	0
										Wwp2	0	0	0	0
										Psmd7	0	0	0	0
										AK042944	0	0	0	0
										AK080070	0	0	0	0
										Wwox	0	0	0	0
										Hsd17b2	0	0	0	0
										Mphosph6	0	0	0	0
										DQ702609	0	0	0	0
										4930433N12Rik	0	0	0	0
										Zfp653	0	0	0	0
										AK154427	0	0	0	0
										Ecsit	0	0	1	0
										Cnn1	0	0	0	0
										Elof1	0	0	0	0
										AK016276	0	0	0	0
										Acp5	1	1	1	0
										Pigyl	0	0	0	0
										Acad8	0	0	0	0
										Thyn1	0	0	0	0
										Vps26b	0	0	0	0
										Ncapd3	0	0	0	0
										Opcml	0	0	0	0
										Ntm	0	0	0	1
										Tecta	0	0	0	1
										Tbcel	0	0	0	0
										Fam55b	0	0	0	0
										Rexo2	0	0	0	0
										Rbm7	0	0	0	0
										Gm5617	0	0	0	0
										4833427G06Rik	0	0	0	0
										Btg4	0	0	0	0
										Pou2af1	0	0	0	0
										Scamp2	0	0	0	0
										Cplx3	0	0	0	1
										Lman1l	0	0	0	0
										Csk	0	0	0	1
										Cyp1a2	0	0	0	0
										Cyp1a1	0	0	0	0
										Ptplad1	0	0	0	0
										Dpp8	0	0	0	0
										Igdcc3	0	0	0	0
										Slc9a9	0	0	0	0
										Topbp1	0	0	0	0
										Cdv3	0	0	0	0
										AK134047	0	0	0	0
										Bfsp2	0	0	0	0
										Amt	0	0	0	0
										Tcta	0	0	0	0
										Rhoa	0	0	0	1
										Gpx1	0	1	0	0
										Usp4	0	0	0	0
										1700102P08Rik	0	0	0	0
										Ccdc36	0	0	0	0
										BC048562	0	0	0	0
										Klhdc8b	0	0	0	0
										Ccdc71	0	0	0	0
										Lamb2	0	0	0	0
										Usp19	0	0	0	0
										Qars	0	0	0	0
										Qrich1	0	0	0	0
										Impdh2	0	0	0	0
										Ndufaf3	0	0	0	0
										Dalrd3	0	0	0	0
										Wdr6	0	0	0	0
										P4htm	0	0	0	0
										Arih2	0	0	0	0
										Slc25a20	0	0	0	0
										Prkar2a	0	0	0	1
										Ip6k2	0	0	0	0
										Ip6k2	0	0	0	0
										Eomes	0	0	0	0
										Golga4	0	0	0	0
										Vmn2r120	0	0	0	1
										Gm2663	0	0	0	0
										Vmn2r56	0	0	0	1
										Vmn2r75	0	0	0	0
										Vmn2r76	0	0	0	1
										Kcnq5	0	0	0	0
										Bai3	0	0	0	1
										Kcnt2	0	0	0	1
										AK052801	0	0	0	0
										Mir1931	0	0	0	0
										Pctk2	0	0	0	0
										Elk3	0	0	0	0
										Lrriq1	0	0	0	0
										Trim7	0	0	0	0
										9930111J21Rik1	0	0	0	0
										AI662270	0	0	0	0
										Slfn14-ps	0	0	0	0
										Snord7	0	0	0	0
										Prkca	0	0	0	1
										Dtnb	0	0	0	0
										Slc10a1	0	0	0	0
										Mir3067	0	0	0	0
										Gm8300	0	0	0	0
										Nrxn3	0	0	0	0
										Moap1	0	0	0	0
										AK010878	0	0	0	0
										Mir345	0	0	0	0
										Tmem196	0	0	0	0
										Atxn1	0	0	0	0
										Gm10324	0	0	0	0
										Gm10767	0	0	0	0
										F630042J09Rik	0	0	0	0
										4930441O14Rik	0	0	0	0
										Olfr743	0	0	0	0
										Mir687	0	0	0	0
										Cdh9	0	0	0	0
										Ly6e	0	0	0	1
										Adck5	0	0	0	0
										4930562C15Rik	0	0	0	0
										Tmem191c	0	0	0	0
										Kalrn	0	0	0	0
										Mta3	0	0	0	0
										Crem	0	0	0	0
										Ube2d2	0	0	0	0
										Pcdhb22	0	0	0	1
										AK043330	0	0	0	0
										Gm10267	0	0	0	0
										Fbxo38	0	0	0	0
										Spink13	0	0	0	0
										Ppp6r3	0	0	0	0
										Cabp2	0	0	0	1
										Carns1	0	0	0	0
										Cyp26c1	0	0	0	0
										Emx2os	0	0	0	0
										Mir511	0	0	0	0
										Ptf1a	0	0	0	0
										Rnf208	0	0	0	0
										Mir126	0	0	0	0
										Fam69b	0	0	0	0
										Snora17	0	0	0	0
										Snora65	0	0	0	0
										Ccdc141	0	0	0	0
										Gm14139	0	0	0	0
										Zfp937	0	0	0	0
										Gm14124	0	0	0	0
										ZIPO-III	0	0	0	0
										Gm1006	0	0	0	0
										Gm1332	0	0	0	0
										Samhd1	0	0	1	0
										0610039K10Rik	0	0	0	0
										Wfdc6a	0	0	0	0
										Tnik	0	0	0	0
										Gpr87	0	0	0	1
										Chchd7	0	0	0	0
										Slc7a13	0	0	0	0
										Mir3094	0	0	0	0
										Lsm10	0	0	0	0
										Snora16a	0	0	0	0
										Snora44	0	0	0	0
										Fhad1	0	0	0	0
										Mir34a	0	0	0	0
										Fam59b	0	0	0	0
										Mir1960	0	0	0	0
										AK033101	0	0	0	0
										Gm1045	0	0	0	0
										Gtf2h3	0	0	0	0
										Tmem132b	0	0	0	0
										Dync1i1	0	0	0	0
										TCRB13-1-1	0	0	0	0
										TCRB	0	0	0	0
										abParts	0	0	0	0
										abParts	0	0	0	0
										Rprl1	0	0	0	0
										Cyp26b1	0	0	0	0
										Spr	0	0	0	0
										Vmn2r30	0	0	0	1
										Vmn2r31	0	0	0	1
										Vmn2r32	0	0	0	1
										Vmn2r33	0	0	0	1
										Vmn2r34	0	0	0	1
										Vmn2r35	0	0	0	1
										Vmn2r36	0	0	0	0
										Vmn2r47	0	0	0	0
										Vmn2r46	0	0	0	0
										Vmn2r36	0	0	0	0
										Vmn2r35	0	0	0	1
										Vmn2r38	0	0	0	1
										Vmn2r39	0	0	0	1
										Vmn2r40	0	0	0	0
										Vmn2r47	0	0	0	0
										Vmn2r45	0	0	0	1
										Vmn2r44	0	0	0	1
										Vmn2r41	0	0	0	1
										Vmn2r47	0	0	0	0
										Vmn2r46	0	0	0	0
										Vmn2r47	0	0	0	0
										Vmn2r48	0	0	0	1
										Vmn2r49	0	0	0	1
										Vmn2r50	0	0	0	1
										Vmn2r51	0	0	0	1
										Vmn2r52	0	0	0	1
										Zscan4e	0	0	0	0
										Psg20	0	0	0	0
										Fbxo27	0	0	0	0
										Gm6537	0	0	0	0
										AB349959	0	0	0	0
										4930467E23Rik	0	0	0	0
										Gm15319	0	0	0	0
										Gm15056	0	0	0	0
										Gm10104	1	1	1	0
										Defa25	1	1	1	0
										Gm14851	0	0	1	0
										Gm15284	1	1	1	0
										Gm15293	1	1	1	0
										Gm15292	1	1	1	0
										Gm15299	0	0	0	0
										Gm7861	0	0	0	0
										Gm14850	1	1	1	0
										Gm6696	1	1	1	0
										Gm7861	0	0	0	0
										Snx25	0	0	0	0
										Galntl6	0	0	0	0
										Gm4975	0	0	0	0
										Mir140	0	0	0	0
										Gm1110	0	0	0	0
										Gm8884	0	0	0	0
										Layn	0	0	0	0
										Mir34c	0	0	0	0
										Mir34b	0	0	0	0
										Mir191	0	0	0	0

## Sheet: Cze Hapmix GO
# species: Mus musculus													GO:0007156	GO:0019236	GO:0007608	GO:0004984	GO:0007606	GO:0007600	GO:0050877	GO:0004888	GO:0007186	GO:0038023
# support: EXP, IMP, ISS, ISM, TAS, IEA, IDA, IGI, ISO, IGC, NAS, IPI, IEP, ISA, RCA, IC												Tgm3	0	0	0	0	0	0	0	0	0	0
# associations retrieved on: 2012-01-03 15:13:57-05												AK080684	0	0	0	0	0	0	0	0	0	0
# gofunc built on: 2011-09-27 00:14:12.081902-04												2700089E24Rik	0	0	0	0	0	0	0	0	0	0
# gene associations file: ftp://ftp.geneontology.org/pub/go/gene-associations/gene_association.mgi.gz												Me3	0	0	0	0	0	0	0	0	0	0
# revision: 1.888												Tatdn3	0	0	0	0	0	0	0	0	0	0
# downloaded on: 2011-09-26 20:52:45-04												9930013L23Rik	0	0	0	0	0	0	0	0	0	0
# GO DAG files from: http://archive.geneontology.org/latest-full/go_201109-assocdb-tables.tar.gz												Olfr459	0	0	1	1	1	1	1	1	1	1
# downloaded on: 2011-09-14 13:37:39-04												Dcdc2a	0	0	0	0	0	0	0	0	0	0
# translation required: yes												DOKist4	0	0	0	0	0	0	0	0	0	0
# translation info:												Rasa4	0	0	0	0	0	0	0	0	0	0
# authority: ensembl												Arhgef10l	0	0	0	0	0	0	0	0	0	0
# synergizer db built on: 2011-09-13 18:29:21.292355-04												Szt2	0	0	0	0	0	0	0	0	0	0
# synergizer db built from: Ensembl Genes 63 / Ensembl Metazoa Genes 10 / Ensembl Plants Genes 10												Rab5a	0	0	0	0	0	0	0	0	0	0
# namespace: mgi_symbol												Chmp4b	0	0	0	0	0	0	0	0	0	0
# coverage: 99.9%												Plxdc2	0	0	0	0	0	0	0	0	0	0
# size of "genespace": 25067												Olfml1	0	0	0	0	0	0	0	0	0	0
# number of attributes: 14615												Pcdh15	1	0	0	0	0	1	1	0	0	0
# NOTE: the last record consists of all the entities in the												Olfr633	0	0	1	1	1	1	1	1	1	1
# "genespace" that are not associated with any attribute (for												Il1rl1	0	0	0	0	0	0	0	1	0	1
# the requested support).												1700021F05Rik	0	0	0	0	0	0	0	0	0	0
# Original number of entities in query: 5628												AI597479	0	0	0	0	0	0	0	0	0	0
# Number of entities in query: 5546												4930506M07Rik	0	0	0	0	0	0	0	0	0	0
# Total number of entities: 26267												Mfsd7b	0	0	0	0	0	0	0	0	0	0
# Original total number of entities: 25067												Asap3	0	0	0	0	0	0	0	0	0	0
# Entities not in default gene space: 1200												Vmn1r44	0	1	0	0	1	1	1	1	1	1
# Total number of attributes: 14615												Rfxap	0	0	0	0	0	0	0	0	0	0
# Translation required: yes												C85492	0	0	0	0	0	0	0	0	0	0
# Translation coverage: 0.998909												AK014089	0	0	0	0	0	0	0	0	0	0
# Mode: unordered												AI464131	0	0	0	0	0	0	0	0	0	0
# Number of simulations: 1000												Lcn8	0	0	0	0	0	0	0	0	0	0
# Adjusted P-value cutoff: 0.05												Hdac5	0	0	0	0	0	0	0	0	0	0
# Over/under: over												Slco1c1	0	0	0	0	0	0	0	0	0	0
# Evidence codes: EXP, IMP, ISS, ISM, TAS, IEA, IDA, IGI, ISO, IGC, NAS, IPI, IEP, ISA, RCA, IC												Grik3	0	0	0	0	0	0	0	1	1	1
OVERREPRESENTED ATTRIBUTES												Lrrn4cl	0	0	0	0	0	0	0	0	0	0
N	X	LOD	P	P_adj	attrib ID	attrib name						Nudt2	0	0	0	0	0	0	0	0	0	0
31	67	0.510099	3.69402e-06	0.01	GO:0007156	homophilic cell adhesion						Clcn4-2	0	0	0	0	0	0	0	0	0	0
40	100	0.399986	1.35693e-05	0.033	GO:0019236	response to pheromone						Ppp2r3a	0	0	0	0	0	0	0	0	0	0
407	1106	0.355937	1.54999e-34	<0.001	GO:0007608	sensory perception of smell						Crebzf	0	0	0	0	0	0	0	0	0	0
400	1088	0.354943	7.63731e-34	<0.001	GO:0004984	olfactory receptor activity						AK016128	0	0	0	0	0	0	0	0	0	0
431	1194	0.343412	2.49268e-34	<0.001	GO:0007606	sensory perception of chemical stimulus						Kif1c	0	0	0	0	0	0	0	0	0	0
489	1434	0.306305	6.88178e-32	<0.001	GO:0007600	sensory perception						Tsg101	0	0	0	0	0	0	0	0	0	0
533	1626	0.281062	7.64712e-30	<0.001	GO:0050877	neurological system process						2610001J05Rik	0	0	0	0	0	0	0	0	0	0
640	1982	0.275176	8.49774e-34	<0.001	GO:0004888	transmembrane signaling receptor activity						Snta1	0	0	0	0	0	0	0	0	0	0
621	1921	0.275163	6.39773e-33	<0.001	GO:0007186	G-protein coupled receptor protein signaling pathway						Snta1	0	0	0	0	0	0	0	0	0	0
657	2062	0.266729	8.45207e-33	<0.001	GO:0038023	signaling receptor activity						Adrbk2	0	0	0	0	0	0	0	0	0	0
500	1560	0.26452	1.63476e-25	<0.001	GO:0004930	G-protein coupled receptor activity						Pcdhb16	0	0	0	0	0	0	0	0	0	0
577	1821	0.259778	4.87651e-28	<0.001	GO:0003008	system process						Alk	0	0	0	0	0	0	0	1	0	1
707	2301	0.24396	5.13389e-30	<0.001	GO:0004871	signal transducer activity						Lmbrd1	0	0	0	0	0	0	0	0	0	0
707	2301	0.24396	5.13389e-30	<0.001	GO:0060089	molecular transducer activity						Shisa9	0	0	0	0	0	0	0	0	0	0
767	2588	0.22174	2.64811e-27	<0.001	GO:0004872	receptor activity						Stard9	0	0	0	0	0	0	0	0	0	0
138	453	0.219142	1.58448e-06	0.005	GO:0005887	integral to plasma membrane						AK077428	0	0	0	0	0	0	0	0	0	0
146	482	0.21574	1.14795e-06	0.005	GO:0031226	intrinsic to plasma membrane						Olfr691	0	0	1	1	1	1	1	1	1	1
171	574	0.205893	4.7824e-07	0.002	GO:0007155	cell adhesion						Olfr885	0	0	1	1	1	1	1	1	1	1
171	580	0.199355	9.8432e-07	0.003	GO:0022610	biological adhesion						Mrgprf	0	0	0	0	0	0	0	1	1	1
786	2751	0.197725	6.74648e-23	<0.001	GO:0007166	cell surface receptor linked signaling pathway						Tyr	0	0	0	0	0	0	0	0	0	0
1436	5476	0.159211	1.01161e-24	<0.001	GO:0016021	integral to membrane						St8sia2	0	0	0	0	0	0	0	0	0	0
1463	5601	0.157193	1.8031e-24	<0.001	GO:0031224	intrinsic to membrane						Nav1	0	0	0	0	0	0	0	0	0	0
864	3238	0.154292	3.46432e-16	<0.001	GO:0032501	multicellular organismal process						Extl1	0	0	0	0	0	0	0	0	0	0
997	3813	0.144226	4.41886e-16	<0.001	GO:0007165	signal transduction						Arsb	0	0	0	0	0	0	0	0	0	0
1590	6252	0.141336	2.22795e-21	<0.001	GO:0044425	membrane part						Sergef	0	0	0	0	0	0	0	0	0	0
1130	4519	0.116918	2.36849e-12	<0.001	GO:0051716	cellular response to stimulus						Olfr904	0	0	1	1	1	1	1	1	1	1
1387	5706	0.102668	2.29946e-11	<0.001	GO:0050896	response to stimulus						Fam55d	0	0	0	0	0	0	0	0	0	0
1776	7659	0.0749205	8.24369e-08	<0.001	GO:0050794	regulation of cellular process						Tmem9b	0	0	0	0	0	0	0	0	0	0
1936	8467	0.0664349	9.78844e-07	0.003	GO:0065007	biological regulation						Pilra	0	0	0	0	0	0	0	0	0	0
1866	8152	0.0661441	1.35633e-06	0.005	GO:0050789	regulation of biological process						Zfp467	0	0	0	0	0	0	0	0	0	0
3481	15838	0.0572506	1.1785e-05	0.028	GO:0005575	cellular_component						Kdelc1	0	0	0	0	0	0	0	0	0	0
												AK015969	0	0	0	0	0	0	0	0	0	0
												Mrp63	0	0	0	0	0	0	0	0	0	0
												C3ar1	0	0	0	0	0	0	0	1	1	1
												Zfp771	0	0	0	0	0	0	0	0	0	0
												Vmn1r43	0	1	0	0	1	1	1	1	1	1
												Tril	0	0	0	0	0	0	0	0	0	0
												2210408I21Rik	0	0	0	0	0	0	0	0	0	0
												Ndufc2	0	0	0	0	0	0	0	0	0	0
												Elac1	0	0	0	0	0	0	0	0	0	0
												2810432L12Rik	0	0	0	0	0	0	0	0	0	0
												Kctd3	0	0	0	0	0	0	0	0	0	0
												Acer3	0	0	0	0	0	0	0	0	0	0
												2900079G21Rik	0	0	0	0	0	0	0	0	0	0
												Ap1b1	0	0	0	0	0	0	0	0	0	0
												Smpd1	0	0	0	0	0	0	0	0	0	0
												Siglech	0	0	0	0	0	0	0	0	0	0
												Ccdc85a	0	0	0	0	0	0	0	0	0	0
												Abhd10	0	0	0	0	0	0	0	0	0	0
												Slc35e4	0	0	0	0	0	0	0	0	0	0
												9930012K11Rik	0	0	0	0	0	0	0	0	0	0
												Vcpip1	0	0	0	0	0	0	0	0	0	0
												AK006607	0	0	0	0	0	0	0	0	0	0
												Sgk3	0	0	0	0	0	0	0	0	0	0
												Cspp1	0	0	0	0	0	0	0	0	0	0
												Arfgef1	0	0	0	0	0	0	0	0	0	0
												Slco5a1	0	0	0	0	0	0	0	0	0	0
												Ncoa2	0	0	0	0	0	0	0	0	0	0
												AK171953	0	0	0	0	0	0	0	0	0	0
												Tram1	0	0	0	0	0	0	0	0	0	0
												Lactb2	0	0	0	0	0	0	0	0	0	0
												Xkr9	0	0	0	0	0	0	0	0	0	0
												AK195788	0	0	0	0	0	0	0	0	0	0
												Kcnb2	0	0	0	0	0	0	0	0	0	0
												Gm106	0	0	0	0	0	0	0	0	0	0
												AK015384	0	0	0	0	0	0	0	0	0	0
												Rpl7	0	0	0	0	0	0	0	0	0	0
												Rdh10	0	0	0	0	0	1	1	0	0	0
												Ly96	0	0	0	0	0	0	0	0	0	1
												Jph1	0	0	0	0	0	0	0	0	0	0
												Il17a	0	0	0	0	0	0	0	0	0	0
												Il17f	0	0	0	0	0	0	0	0	0	0
												AK205147	0	0	0	0	0	0	0	0	0	0
												Mcm3	0	0	0	0	0	0	0	0	0	0
												Paqr8	0	0	0	0	0	0	0	0	0	0
												Efhc1	0	0	0	0	0	0	0	0	0	0
												Tram2	0	0	0	0	0	0	0	0	0	0
												AK138554	0	0	0	0	0	0	0	0	0	0
												Khdc1b	0	0	0	0	0	0	0	0	0	0
												Ogfrl1	0	0	0	0	0	0	0	0	0	0
												AK090150	0	0	0	0	0	0	0	0	0	0
												Col19a1	0	0	0	0	0	0	0	0	0	0
												Atpase6	0	0	0	0	0	0	0	0	0	0
												Khdrbs2	0	0	0	0	0	0	0	0	0	0
												Zfp451	0	0	0	0	0	0	0	0	0	0
												Bend6	0	0	0	0	0	0	0	0	0	0
												Dst	0	0	0	0	0	0	0	0	0	0
												DQ558230	0	0	0	0	0	0	0	0	0	0
												DQ551615	0	0	0	0	0	0	0	0	0	0
												DQ713197	0	0	0	0	0	0	0	0	0	0
												DQ540165	0	0	0	0	0	0	0	0	0	0
												DQ688885	0	0	0	0	0	0	0	0	0	0
												mKIAA1112	0	0	0	0	0	0	0	0	0	0
												Plekhb2	0	0	0	0	0	0	0	0	0	0
												AK003327	0	0	0	0	0	0	0	0	0	0
												Mgat4a	0	0	0	0	0	0	0	0	0	0
												2010300C02Rik	0	0	0	0	0	0	0	0	0	0
												Map4k4	0	0	0	0	0	0	0	0	0	0
												AK041998	0	0	0	0	0	0	0	0	0	0
												Il1r2	0	0	0	0	0	0	0	1	0	1
												Il1r1	0	0	0	0	0	0	0	1	0	1
												Il18rap	0	0	0	0	0	0	0	1	0	1
												Slc9a4	0	0	0	0	0	0	0	0	0	0
												Slc9a2	0	0	0	0	0	0	0	0	0	0
												Mfsd9	0	0	0	0	0	0	0	0	0	0
												Tmem182	0	0	0	0	0	0	0	0	0	0
												Mrps9	0	0	0	0	0	0	0	0	0	0
												Gpr45	0	0	0	0	0	0	0	1	1	1
												Tgfbrap1	0	0	0	0	0	0	0	0	0	0
												Fhl2	0	0	0	0	0	0	0	0	0	0
												1700029F09Rik	0	0	0	0	0	0	0	0	0	0
												Bivm	0	0	0	0	0	0	0	0	0	0
												Ercc5	0	0	0	0	0	0	0	0	0	0
												4832428D23Rik	0	0	0	0	0	0	0	0	0	0
												Gulp1	0	0	0	0	0	0	0	0	0	0
												Col5a2	0	0	0	0	0	0	0	0	0	0
												Wdr75	0	0	0	0	0	0	0	0	0	0
												BC048766	0	0	0	0	0	0	0	0	0	0
												Slc39a10	0	0	0	0	0	0	0	0	0	0
												Tmeff2	0	0	0	0	0	0	0	0	0	0
												Sdpr	0	0	0	0	0	0	0	0	0	0
												Plcl1	0	0	0	0	0	0	0	0	0	0
												1700066M21Rik	0	0	0	0	0	0	0	0	0	0
												1110034B05Rik	0	0	0	0	0	0	0	0	0	0
												9430016H08Rik	0	0	0	0	0	0	0	0	0	0
												Spats2l	0	0	0	0	0	0	0	0	0	0
												Des	0	0	0	0	0	0	0	0	0	0
												AK039780	0	0	0	0	0	0	0	0	0	0
												Speg	0	0	0	0	0	0	0	0	0	0
												Speg	0	0	0	0	0	0	0	0	0	0
												Gmppa	0	0	0	0	0	0	0	0	0	0
												Accn4	0	0	0	0	0	0	0	0	0	0
												Chpf	0	0	0	0	0	0	0	0	0	0
												Tmem198	0	0	0	0	0	0	0	0	0	0
												Obsl1	0	0	0	0	0	0	0	0	0	0
												Epha4	0	0	0	0	0	0	0	1	0	1
												Fam124b	0	0	0	0	0	0	0	0	0	0
												Cul3	0	0	0	0	0	0	0	0	0	0
												Dock10	0	0	0	0	0	0	0	0	0	0
												Col4a4	0	0	0	0	0	0	0	0	0	0
												Col4a3	0	0	0	0	0	0	0	0	0	0
												Pid1	0	0	0	0	0	0	0	0	0	0
												Dner	0	0	0	0	0	0	0	0	0	0
												Ngef	0	0	0	0	0	0	0	0	0	0
												Neu2	0	0	0	0	0	0	0	0	0	0
												Inpp5d	0	0	0	0	0	0	0	0	0	0
												Atg16l1	0	0	0	0	0	0	0	0	0	0
												Sag	0	0	0	0	0	1	1	0	0	0
												Usp40	0	0	0	0	0	0	0	0	0	0
												Dnajb3	0	0	0	0	0	0	0	0	0	0
												Ugt1a1	0	0	0	0	0	0	0	0	0	0
												Gpr35	0	0	0	0	0	0	0	1	1	1
												DQ704807	0	0	0	0	0	0	0	0	0	0
												DQ718635	0	0	0	0	0	0	0	0	0	0
												DQ688826	0	0	0	0	0	0	0	0	0	0
												DQ725291	0	0	0	0	0	0	0	0	0	0
												DQ701542	0	0	0	0	0	0	0	0	0	0
												DQ563910	0	0	0	0	0	0	0	0	0	0
												DQ706488	0	0	0	0	0	0	0	0	0	0
												DQ562178	0	0	0	0	0	0	0	0	0	0
												DQ726565	0	0	0	0	0	0	0	0	0	0
												DQ708492	0	0	0	0	0	0	0	0	0	0
												DQ705017	0	0	0	0	0	0	0	0	0	0
												DQ544949	0	0	0	0	0	0	0	0	0	0
												DQ690520	0	0	0	0	0	0	0	0	0	0
												DQ706333	0	0	0	0	0	0	0	0	0	0
												DQ713653	0	0	0	0	0	0	0	0	0	0
												DQ705130	0	0	0	0	0	0	0	0	0	0
												DQ725337	0	0	0	0	0	0	0	0	0	0
												DQ726768	0	0	0	0	0	0	0	0	0	0
												DQ725163	0	0	0	0	0	0	0	0	0	0
												DQ548345	0	0	0	0	0	0	0	0	0	0
												DQ561358	0	0	0	0	0	0	0	0	0	0
												DQ710901	0	0	0	0	0	0	0	0	0	0
												DQ685101	0	0	0	0	0	0	0	0	0	0
												DQ688408	0	0	0	0	0	0	0	0	0	0
												DQ692629	0	0	0	0	0	0	0	0	0	0
												DQ547453	0	0	0	0	0	0	0	0	0	0
												Aqp12	0	0	0	0	0	0	0	0	0	0
												Kif1a	0	0	0	0	0	0	0	0	0	0
												Agxt	0	0	0	0	0	0	0	0	0	0
												2310007B03Rik	0	0	0	0	0	0	0	0	0	0
												AK086911	0	0	0	0	0	0	0	0	0	0
												Sned1	0	0	0	0	0	0	0	0	0	0
												Cntnap5b	0	0	0	0	0	0	0	0	0	0
												AK076805	0	0	0	0	0	0	0	0	0	0
												Bcl2	0	0	0	0	0	0	0	0	0	0
												Kdsr	0	0	0	0	0	0	0	0	0	0
												Vps4b	0	0	0	0	0	0	0	0	0	0
												Serpinb5	0	0	0	0	0	0	0	0	0	0
												Serpinb12	0	0	0	0	0	0	0	0	0	0
												Serpinb13	0	0	0	0	0	0	0	0	0	0
												Serpinb3a	0	0	0	0	0	0	0	0	0	0
												Serpinb3d	0	0	0	0	0	0	0	0	0	0
												Serpinb3b	0	0	0	0	0	0	0	0	0	0
												Serpinb3c	0	0	0	0	0	0	0	0	0	0
												Serpinb11	0	0	0	0	0	0	0	0	0	0
												Cdh7	1	0	0	0	0	0	0	0	0	0
												Cdh19	0	0	0	0	0	0	0	0	0	0
												AK043174	0	0	0	0	0	0	0	0	0	0
												Cntnap5a	0	0	0	0	0	0	0	0	0	0
												Tsn	0	0	0	0	0	0	0	0	0	0
												Mki67ip	0	0	0	0	0	0	0	0	0	0
												Clasp1	0	0	0	0	0	0	0	0	0	0
												2900060B14Rik	0	0	0	0	0	0	0	0	0	0
												Tcfcp2l1	0	0	0	0	0	0	0	0	0	0
												Gli2	0	0	0	0	0	0	0	0	0	0
												AK039419	0	0	0	0	0	0	0	0	0	0
												Inhbb	0	0	0	0	0	0	0	0	0	0
												Ralb	0	0	0	0	0	0	0	0	0	0
												AK053246	0	0	0	0	0	0	0	0	0	0
												Tmem185b	0	0	0	0	0	0	0	0	0	0
												AK084486	0	0	0	0	0	0	0	0	0	0
												Epb4.1l5	0	0	0	0	0	0	0	0	0	0
												Ptpn4	0	0	0	0	0	0	0	0	0	0
												Tmem177	0	0	0	0	0	0	0	0	0	0
												Sctr	0	0	0	0	0	0	0	1	1	1
												Tmem37	0	0	0	0	0	0	0	0	0	0
												Dbi	0	0	0	0	0	0	0	0	0	0
												3110009E18Rik	0	0	0	0	0	0	0	0	0	0
												Steap3	0	0	0	0	0	0	0	0	0	0
												C1ql2	0	0	0	0	0	0	0	0	0	0
												Marco	0	0	0	0	0	0	0	0	0	0
												Dpp10	0	0	0	0	0	0	0	0	0	0
												AK043935	0	0	0	0	0	0	0	0	0	0
												DQ564750	0	0	0	0	0	0	0	0	0	0
												DQ559597	0	0	0	0	0	0	0	0	0	0
												DQ696253	0	0	0	0	0	0	0	0	0	0
												DQ726158	0	0	0	0	0	0	0	0	0	0
												DQ549908	0	0	0	0	0	0	0	0	0	0
												Actr3	0	0	0	0	0	0	0	0	0	0
												Slc35f5	0	0	0	0	0	0	0	0	0	0
												Gpr39	0	0	0	0	0	0	0	0	0	0
												Nckap5	0	0	0	0	0	0	0	0	0	0
												AK016413	0	0	0	0	0	0	0	0	0	0
												Thsd7b	0	0	0	0	0	0	0	0	0	0
												AK044378	0	0	0	0	0	0	0	0	0	0
												Csrp1	0	0	0	0	0	0	0	0	0	0
												AK188772	0	0	0	0	0	0	0	0	0	0
												Pla2g4a	0	0	0	0	0	0	0	0	0	0
												1700025G04Rik	0	0	0	0	0	0	0	0	0	0
												Nmnat2	0	0	0	0	0	0	0	0	0	0
												Lamc2	0	0	0	0	0	0	0	0	0	0
												Lamc2	0	0	0	0	0	0	0	0	0	0
												Lamc1	0	0	0	0	0	0	0	0	0	0
												E330020D12Rik	0	0	0	0	0	0	0	0	0	0
												Rgs8	0	0	0	0	0	0	0	0	1	0
												Rgs16	0	0	0	0	0	0	0	0	1	0
												Rnasel	0	0	0	0	0	0	0	0	0	0
												AK154552	0	0	0	0	0	0	0	0	0	0
												AK019628	0	0	0	0	0	0	0	0	0	0
												AK015950	0	0	0	0	0	0	0	0	0	0
												Cacna1e	0	0	0	0	0	1	1	0	0	0
												AK147021	0	0	0	0	0	0	0	0	0	0
												4930523C07Rik	0	0	0	0	0	0	0	0	0	0
												4930562F07Rik	0	0	0	0	0	0	0	0	0	0
												Tnn	0	0	0	0	0	0	0	0	0	0
												Mrps14	0	0	0	0	0	0	0	0	0	0
												Cacybp	0	0	0	0	0	0	0	0	0	0
												Dnm3	0	0	0	0	0	0	0	0	0	0
												Dnm3os	0	0	0	0	0	0	0	0	0	0
												Mettl13	0	0	0	0	0	0	0	0	0	0
												Vamp4	0	0	0	0	0	0	0	0	0	0
												Myoc	0	0	0	0	0	0	0	0	0	0
												7420461P10Rik	0	0	0	0	0	0	0	0	0	0
												Prrc2c	0	0	0	0	0	0	0	0	0	0
												Fmo4	0	0	0	0	0	0	0	0	0	0
												Fmo1	0	0	0	0	0	0	0	0	0	0
												Fmo2	0	0	0	0	0	0	0	0	0	0
												Kifap3	0	0	0	0	0	0	0	0	0	0
												Sele	0	0	0	0	0	0	0	1	0	1
												Sell	0	0	0	0	0	0	0	0	0	0
												Selp	0	0	0	0	0	0	0	0	0	0
												AK149537	0	0	0	0	0	0	0	0	0	0
												F5	0	0	0	0	0	0	0	0	0	0
												Adcy10	0	0	0	0	0	0	0	0	0	0
												Mpzl1	0	0	0	0	0	0	0	0	0	0
												Rcsd1	0	0	0	0	0	0	0	0	0	0
												Vsig8	0	0	0	0	0	0	0	0	0	0
												Slamf8	0	0	0	0	0	0	0	0	0	0
												Dusp23	0	0	0	0	0	0	0	0	0	0
												AK145253	0	0	0	0	0	0	0	0	0	0
												Pyhin1	0	0	0	0	0	0	0	0	0	0
												Pydc3	0	0	0	0	0	0	0	0	0	0
												Ifi204	0	0	0	0	0	0	0	0	0	0
												Mndal	0	0	0	0	0	0	0	0	0	0
												Ifi203	0	0	0	0	0	0	0	0	0	0
												Ifi202b	0	0	0	0	0	0	0	0	0	0
												Ifi205	0	0	0	0	0	0	0	0	0	0
												Olfr433	0	0	1	1	1	1	1	1	1	1
												Olfr432	0	0	1	1	1	1	1	1	1	1
												Olfr430	0	0	1	1	1	1	1	1	1	1
												Olfr429	0	0	1	1	1	1	1	1	1	1
												Olfr427	0	0	1	1	1	1	1	1	1	1
												Olfr231	0	0	1	1	1	1	1	1	1	1
												Olfr424	0	0	1	1	1	1	1	1	1	1
												Olfr420	0	0	1	1	1	1	1	1	1	1
												Spna1	0	0	0	0	0	0	0	0	0	0
												Olfr419	0	0	1	1	1	1	1	1	1	1
												1810030J14Rik	0	0	0	0	0	0	0	0	0	0
												Olfr417	0	0	1	1	1	1	1	1	1	1
												Olfr248	0	0	1	1	1	1	1	1	1	1
												Olfr414	0	0	1	1	1	1	1	1	1	1
												Fmn2	0	0	0	0	0	0	0	0	0	0
												Pld5	0	0	0	0	0	0	0	0	0	0
												AK158658	0	0	0	0	0	0	0	0	0	0
												Cep170	0	0	0	0	0	0	0	0	0	0
												Sdccag8	0	0	0	0	0	0	0	0	0	0
												Gm16432	0	0	0	0	0	0	0	0	0	0
												Pppde1	0	0	0	0	0	0	0	0	0	0
												Cdc42bpa	0	0	0	0	0	0	0	0	0	0
												Adck3	0	0	0	0	0	0	0	0	0	0
												Cabc1	0	0	0	0	0	0	0	0	0	0
												Psen2	0	0	0	0	0	0	1	0	0	0
												Gapdh	0	0	0	0	0	0	0	0	0	0
												Itpkb	0	0	0	0	0	0	0	0	0	0
												6330403A02Rik	0	0	0	0	0	0	0	0	0	0
												Parp1	0	0	0	0	0	0	0	0	0	0
												Lin9	0	0	0	0	0	0	0	0	0	0
												Mixl1	0	0	0	0	0	0	0	0	0	0
												Acbd3	0	0	0	0	0	0	0	0	0	0
												Cnih3	0	0	0	0	0	0	0	0	0	0
												AK142161	0	0	0	0	0	0	0	0	0	0
												BC030469	0	0	0	0	0	0	0	0	0	0
												Rps6kc1	0	0	0	0	0	0	0	0	0	0
												Angel2	0	0	0	0	0	0	0	0	0	0
												Vash2	0	0	0	0	0	0	0	0	0	0
												1700022P22Rik	0	0	0	0	0	0	0	0	0	0
												Batf3	0	0	0	0	0	0	0	0	0	0
												Atf3	0	0	0	0	0	0	0	0	0	0
												AK021325	0	0	0	0	0	0	0	0	0	0
												Nenf	0	0	0	0	0	0	0	0	0	0
												Tmem206	0	0	0	0	0	0	0	0	0	0
												Ppp2r5a	0	0	0	0	0	0	0	0	0	0
												Dtl	0	0	0	0	0	0	0	0	0	0
												Ints7	0	0	0	0	0	0	0	0	0	0
												Lpgat1	0	0	0	0	0	0	0	0	0	0
												AK017306	0	0	0	0	0	0	0	0	0	0
												Nek2	0	0	0	0	0	0	0	0	0	0
												AK076925	0	0	0	0	0	0	0	0	0	0
												1700034H15Rik	0	0	0	0	0	0	0	0	0	0
												Slc30a1	0	0	0	0	0	0	0	0	0	0
												Rd3	0	0	0	0	0	1	1	0	0	0
												Traf5	0	0	0	0	0	0	0	0	0	0
												Rcor3	0	0	0	0	0	0	0	0	0	0
												Gm10516	0	0	0	0	0	0	0	0	0	0
												Kcnh1	0	0	0	0	0	0	0	0	0	0
												AK014513	0	0	0	0	0	0	0	0	0	0
												Plxna2	0	0	0	0	0	0	0	1	0	1
												Cnksr3	0	0	0	0	0	0	0	0	0	0
												Oprm1	0	0	0	0	0	0	0	1	1	1
												Rgs17	0	0	0	0	0	0	0	0	1	0
												Mtrf1l	0	0	0	0	0	0	0	0	0	0
												Fbxo5	0	0	0	0	0	0	0	0	0	0
												Vip	0	0	0	0	0	0	0	0	0	0
												Myct1	0	0	0	0	0	0	0	0	0	0
												Syne1	0	0	0	0	0	0	0	0	0	0
												Syne1	0	0	0	0	0	0	0	0	0	0
												Esr1	0	0	0	0	0	0	0	0	0	1
												9230019H11Rik	0	0	0	0	0	0	0	0	0	0
												Lrp11	0	0	0	0	0	0	0	0	0	0
												Pcmt1	0	0	0	0	0	0	0	0	0	0
												A630066F11Rik	0	0	0	0	0	0	0	0	0	0
												Nup43	0	0	0	0	0	0	0	0	0	0
												BC020402	0	0	0	0	0	0	0	0	0	0
												Lats1	0	0	0	0	0	0	0	0	0	0
												Katna1	0	0	0	0	0	0	0	0	0	0
												AK165776	0	0	0	0	0	0	0	0	0	0
												AK084809	0	0	0	0	0	0	0	0	0	0
												Ppil4	0	0	0	0	0	0	0	0	0	0
												Zc3h12d	0	0	0	0	0	0	0	0	0	0
												Tab2	0	0	0	0	0	0	0	0	0	0
												Ust	0	0	0	0	0	0	0	0	0	0
												Sash1	0	0	0	0	0	0	0	0	0	0
												Samd5	0	0	0	0	0	0	0	0	0	0
												AK139890	0	0	0	0	0	0	0	0	0	0
												Stxbp5	0	0	0	0	0	0	0	0	0	0
												AK016412	0	0	0	0	0	0	0	0	0	0
												9130014G24Rik	0	0	0	0	0	0	0	0	0	0
												9130014G24Rik	0	0	0	0	0	0	0	0	0	0
												Rab32	0	0	0	0	0	0	0	0	0	0
												Grm1	0	0	0	0	0	1	1	1	1	1
												AK019790	0	0	0	0	0	0	0	0	0	0
												Shprh	0	0	0	0	0	0	0	0	0	0
												Fbxo30	0	0	0	0	0	0	0	0	0	0
												Epm2a	0	0	0	0	0	0	0	0	0	0
												Utrn	0	0	0	0	0	0	0	0	0	0
												AK045519	0	0	0	0	0	0	0	0	0	0
												Sf3b5	0	0	0	0	0	0	0	0	0	0
												Plagl1	0	0	0	0	0	0	0	0	0	0
												Fam164b	0	0	0	0	0	0	0	0	0	0
												Ltv1	0	0	0	0	0	0	0	0	0	0
												Phactr2	0	0	0	0	0	0	0	0	0	0
												Fuca2	0	0	0	0	0	0	0	0	0	0
												Pex3	0	0	0	0	0	0	0	0	0	0
												Adat2	0	0	0	0	0	0	0	0	0	0
												Aig1	0	0	0	0	0	0	0	0	0	0
												AK075633	0	0	0	0	0	0	0	0	0	0
												Hivep2	0	0	0	0	0	0	0	0	0	0
												Gpr126	0	0	0	0	0	0	0	1	1	1
												Vta1	0	0	0	0	0	0	0	0	0	0
												AK006045	0	0	0	0	0	0	0	0	0	0
												Gje1	0	0	0	0	0	0	0	0	0	0
												Nmbr	0	0	0	0	0	0	0	1	1	1
												AK035829	0	0	0	0	0	0	0	0	0	0
												AK021178	0	0	0	0	0	0	0	0	0	0
												AK029503	0	0	0	0	0	0	0	0	0	0
												Cited2	0	0	0	0	0	0	0	0	0	0
												Txlnb	0	0	0	0	0	0	0	0	0	0
												Heca	0	0	0	0	0	0	0	0	0	0
												3110003A17Rik	0	0	0	0	0	0	0	0	0	0
												Reps1	0	0	0	0	0	0	0	0	0	0
												Ccdc28a	0	0	0	0	0	0	0	0	0	0
												Nhsl1	0	0	0	0	0	0	0	0	0	0
												Hebp2	0	0	0	0	0	0	0	0	0	0
												D10Bwg1379e	0	0	0	0	0	0	0	0	0	0
												AK139076	0	0	0	0	0	0	0	0	0	0
												Gm4922	0	0	0	0	0	0	0	0	0	0
												DQ569657	0	0	0	0	0	0	0	0	0	0
												DQ727096	0	0	0	0	0	0	0	0	0	0
												DQ556759	0	0	0	0	0	0	0	0	0	0
												Perp	0	0	0	0	0	0	0	0	0	0
												Tnfaip3	0	0	0	0	0	0	0	0	0	0
												AK044491	0	0	0	0	0	0	0	0	0	0
												Olig3	0	0	0	0	0	0	0	0	0	0
												AK029599	0	0	0	0	0	0	0	0	0	0
												Ifngr1	0	0	0	0	0	0	0	0	0	0
												Il22ra2	0	0	0	0	0	0	0	1	0	1
												Il20ra	0	0	0	0	0	0	0	0	0	0
												AK039957	0	0	0	0	0	0	0	0	0	0
												Slc35d3	0	0	0	0	0	0	0	0	0	0
												Pex7	0	0	0	0	0	0	0	0	0	0
												Map3k5	0	0	0	0	0	0	0	0	0	0
												AK138667	0	0	0	0	0	0	0	0	0	0
												AK015099	0	0	0	0	0	0	0	0	0	0
												AK043723	0	0	0	0	0	0	0	0	0	0
												Bclaf1	0	0	0	0	0	0	0	0	0	0
												Fam54a	0	0	0	0	0	0	0	0	0	0
												Pde7b	0	0	0	0	0	0	0	0	0	0
												Ahi1	0	0	0	0	0	0	0	0	0	0
												Myb	0	0	0	0	0	0	0	0	0	0
												AK041716	0	0	0	0	0	0	0	0	0	0
												Hbs1l	0	0	0	0	0	0	0	0	0	0
												Aldh8a1	0	0	0	0	0	0	0	0	0	0
												AK006189	0	0	0	0	0	0	0	0	0	0
												1700020N01Rik	0	0	0	0	0	0	0	0	0	0
												AK090213	0	0	0	0	0	0	0	0	0	0
												Sgk1	0	0	0	0	0	0	1	0	0	0
												DQ696813	0	0	0	0	0	0	0	0	0	0
												DQ699395	0	0	0	0	0	0	0	0	0	0
												DQ568657	0	0	0	0	0	0	0	0	0	0
												DQ708007	0	0	0	0	0	0	0	0	0	0
												AK053193	0	0	0	0	0	0	0	0	0	0
												AK080063	0	0	0	0	0	0	0	0	0	0
												C920009B18Rik	0	0	0	0	0	0	0	0	0	0
												Raet1d	0	0	0	0	0	0	0	0	0	0
												Gm10825	0	0	0	0	0	0	0	0	0	0
												Slc2a12	0	0	0	0	0	0	0	0	0	0
												Tbpl1	0	0	0	0	0	0	0	0	0	0
												AK033378	0	0	0	0	0	0	0	0	0	0
												Tcf21	0	0	0	0	0	0	0	0	0	0
												Eya4	0	0	0	0	0	0	0	0	0	0
												AK019688	0	0	0	0	0	0	0	0	0	0
												Rps12	0	0	0	0	0	0	0	0	0	0
												1110021L09Rik	0	0	0	0	0	0	0	0	0	0
												Vnn3	0	0	0	0	0	0	0	0	0	0
												Vnn1	0	0	0	0	0	0	0	0	0	0
												Taar1	0	0	0	0	0	0	0	1	1	1
												Taar2	0	0	0	0	0	0	0	1	1	1
												Taar3	0	0	0	0	0	0	0	1	1	1
												Taar4	0	0	0	0	0	0	0	1	1	1
												Taar5	0	0	0	0	0	0	0	1	1	1
												Taar6	0	0	0	0	0	0	0	1	1	1
												Taar7a	0	0	0	0	0	0	0	1	1	1
												Taar7b	0	0	0	0	0	0	0	1	1	1
												Taar7d	0	0	0	0	0	0	0	1	1	1
												Taar7e	0	0	0	0	0	0	0	1	1	1
												Taar7f	0	0	0	0	0	0	0	1	1	1
												Taar8a	0	0	0	0	0	0	0	1	1	1
												Taar8b	0	0	0	0	0	0	0	1	1	1
												Taar8c	0	0	0	0	0	0	0	1	1	1
												Taar9	0	0	0	0	0	0	0	1	1	1
												Stx7	0	0	0	0	0	0	0	0	0	0
												Moxd1	0	0	0	0	0	0	0	0	0	0
												AK014660	0	0	0	0	0	0	0	0	0	0
												Enpp1	0	0	0	0	0	0	0	0	0	0
												Enpp3	0	0	0	0	0	0	0	0	0	0
												Med23	0	0	0	0	0	0	0	0	0	0
												Arg1	0	0	0	0	0	0	0	0	0	0
												Akap7	0	0	0	0	0	0	0	0	0	0
												Epb4.1l2	0	0	0	0	0	0	0	0	0	0
												2010003K15Rik	0	0	0	0	0	0	0	0	0	0
												Tmem200a	0	0	0	0	0	0	0	0	0	0
												L3mbtl3	0	0	0	0	0	0	0	0	0	0
												Arhgap18	0	0	0	0	0	0	0	0	0	0
												Lama2	0	0	0	0	0	0	0	0	0	0
												Ptprk	0	0	0	0	0	0	0	0	0	0
												Themis	0	0	0	0	0	0	0	0	0	0
												2310057J18Rik	0	0	0	0	0	0	0	0	0	0
												6330407J23Rik	0	0	0	0	0	0	0	0	0	0
												Echdc1	0	0	0	0	0	0	0	0	0	0
												Rnf146	0	0	0	0	0	0	0	0	0	0
												Rspo3	0	0	0	0	0	0	0	0	0	0
												Cenpw	0	0	0	0	0	0	0	0	0	0
												Trmt11	0	0	0	0	0	0	0	0	0	0
												Hint3	0	0	0	0	0	0	0	0	0	0
												Ncoa7	0	0	0	0	0	0	0	0	0	0
												Hey2	0	0	0	0	0	0	0	0	0	0
												Hddc2	0	0	0	0	0	0	0	0	0	0
												Tpd52l1	0	0	0	0	0	0	0	0	0	0
												Rnf217	0	0	0	0	0	0	0	0	0	0
												Nkain2	0	0	0	0	0	0	0	0	0	0
												AK085762	0	0	0	0	0	0	0	0	0	0
												Clvs2	0	0	0	0	0	0	0	0	0	0
												Rsph4a	0	0	0	0	0	0	0	0	0	0
												Zufsp	0	0	0	0	0	0	0	0	0	0
												Rwdd1	0	0	0	0	0	0	0	0	0	0
												Hs3st5	0	0	0	0	0	0	0	0	0	0
												AK164126	0	0	0	0	0	0	0	0	0	0
												Rev3l	0	0	0	0	0	0	0	0	0	0
												AK016061	0	0	0	0	0	0	0	0	0	0
												2010001E11Rik	0	0	0	0	0	0	0	0	0	0
												G630090E17Rik	0	0	0	0	0	0	0	0	0	0
												AI317395	0	0	0	0	0	0	0	0	0	0
												Slc16a10	0	0	0	0	0	0	0	0	0	0
												Cd24a	0	0	0	0	0	0	0	0	0	0
												F830002L21Rik	0	0	0	0	0	0	0	0	0	0
												Qrsl1	0	0	0	0	0	0	0	0	0	0
												Rtn4ip1	0	0	0	0	0	0	0	0	0	0
												Gja1	0	0	0	0	0	0	0	0	0	0
												AK146861	0	0	0	0	0	0	0	0	0	0
												Pla2g12b	0	0	0	0	0	0	0	0	0	0
												Oit3	0	0	0	0	0	0	0	0	0	0
												Ccdc109a	0	0	0	0	0	0	0	0	0	0
												Cbara1	0	0	0	0	0	0	0	0	0	0
												Dnajb12	0	0	0	0	0	0	0	0	0	0
												AK046160	0	0	0	0	0	0	0	0	0	0
												Ascc1	0	0	0	0	0	0	0	0	0	0
												Spock2	0	0	0	0	0	0	0	0	0	0
												Psap	0	0	0	0	0	0	0	0	0	0
												Cdh23	1	0	0	0	0	1	1	0	0	0
												4632428N05Rik	0	0	0	0	0	0	0	0	0	0
												Egr2	0	0	0	0	0	0	0	0	0	0
												Ado	0	0	0	0	0	0	0	0	0	0
												Tmem26	0	0	0	0	0	0	0	0	0	0
												Zwint	0	0	0	0	0	0	0	0	0	0
												AK039487	0	0	0	0	0	0	0	0	0	0
												AK138135	0	0	0	0	0	0	0	0	0	0
												Dip2a	0	0	0	0	0	0	0	0	0	0
												AK154406	0	0	0	0	0	0	0	0	0	0
												Pcnt	0	0	0	0	0	0	0	0	0	0
												2610028H24Rik	0	0	0	0	0	0	0	0	0	0
												Ybey	0	0	0	0	0	0	0	0	0	0
												Mcm3ap	0	0	0	0	0	0	0	0	0	0
												Lss	0	0	0	0	0	0	0	0	0	0
												1700027D21Rik	0	0	0	0	0	0	0	0	0	0
												Ftcd	0	0	0	0	0	0	0	0	0	0
												Col6a2	0	0	0	0	0	0	0	0	0	0
												Hcfc2	0	0	0	0	0	0	0	0	0	0
												Nfyb	0	0	0	0	0	0	0	0	0	0
												AK006461	0	0	0	0	0	0	0	0	0	0
												Nuak1	0	0	0	0	0	0	0	0	0	0
												Fbxo7	0	0	0	0	0	0	0	0	0	0
												Syn3	0	0	0	0	0	0	0	0	0	0
												AK019657	0	0	0	0	0	0	0	0	0	0
												Mybpc1	0	0	0	0	0	0	0	0	0	0
												Spic	0	0	0	0	0	0	0	0	0	0
												Arl1	0	0	0	0	0	0	0	0	0	0
												Utp20	0	0	0	0	0	0	0	0	0	0
												Btg1	0	0	0	0	0	0	0	0	0	0
												Dcn	0	0	0	0	0	0	0	0	0	0
												Lum	0	0	0	0	0	0	0	0	0	0
												Kera	0	0	0	0	0	0	0	0	0	0
												Epyc	0	0	0	0	0	0	0	0	0	0
												4921510H08Rik	0	0	0	0	0	0	0	0	0	0
												AK019697	0	0	0	0	0	0	0	0	0	0
												Tmtc3	0	0	0	0	0	0	0	0	0	0
												4930430F08Rik	0	0	0	0	0	0	0	0	0	0
												1700017N19Rik	0	0	0	0	0	0	0	0	0	0
												Osbpl8	0	0	0	0	0	0	0	0	0	0
												Trhde	0	0	0	0	0	0	0	0	0	0
												Rap1b	0	0	0	0	0	0	0	0	0	0
												AK015581	0	0	0	0	0	0	0	0	0	0
												AK015773	0	0	0	0	0	0	0	0	0	0
												AK135691	0	0	0	0	0	0	0	0	0	0
												Hmga2	0	0	0	0	0	0	0	0	0	0
												Rassf3	0	0	0	0	0	0	0	0	0	0
												Xpot	0	0	0	0	0	0	0	0	0	0
												BC048403	0	0	0	0	0	0	0	0	0	0
												Srgap1	0	0	0	0	0	0	0	0	0	0
												Lrig3	0	0	0	0	0	0	0	0	0	0
												AK087024	0	0	0	0	0	0	0	0	0	0
												Ctdsp2	0	0	0	0	0	0	0	0	0	0
												Avil	0	0	0	0	0	0	0	0	0	0
												Tsfm	0	0	0	0	0	0	0	0	0	0
												R3hdm2	0	0	0	0	0	0	0	0	0	0
												Stac3	0	0	0	0	0	0	0	0	0	0
												Ndufa4l2	0	0	0	0	0	0	0	0	0	0
												Shmt2	0	0	0	0	0	0	0	0	0	0
												Nxph4	0	0	0	0	0	0	0	0	0	0
												Lrp1	0	0	0	0	0	0	0	0	1	0
												Stat6	0	0	0	0	0	0	0	0	0	0
												Tmem194	0	0	0	0	0	0	0	0	0	0
												Myo1a	0	0	0	0	0	1	1	0	0	0
												Tac2	0	0	0	0	0	0	0	0	1	0
												Zbtb39	0	0	0	0	0	0	0	0	0	0
												Osbp2	0	0	0	0	0	0	0	0	0	0
												4921536K21Rik	0	0	0	0	0	0	0	0	0	0
												Dusp18	0	0	0	0	0	0	0	0	0	0
												Tcn2	0	0	0	0	0	0	0	0	0	0
												Pes1	0	0	0	0	0	0	0	0	0	0
												Gal3st1	0	0	0	0	0	0	0	0	0	0
												Sec14l4	0	0	0	0	0	0	0	0	0	0
												Sec14l3	0	0	0	0	0	0	0	0	0	0
												Mtfp1	0	0	0	0	0	0	0	0	0	0
												Sec14l2	0	0	0	0	0	0	0	0	0	0
												Rnf215	0	0	0	0	0	0	0	0	0	0
												Thoc5	0	0	0	0	0	0	0	0	0	0
												Nefh	0	0	0	0	0	0	0	0	0	0
												Kremen1	0	0	0	0	0	0	0	0	0	0
												kremen	0	0	0	0	0	0	0	0	0	0
												Znrf3	0	0	0	0	0	0	0	0	0	0
												AK076664	0	0	0	0	0	0	0	0	0	0
												Tns3	0	0	0	0	0	0	0	0	0	0
												DQ556351	0	0	0	0	0	0	0	0	0	0
												Vwc2	0	0	0	0	0	0	0	0	0	0
												Zpbp	0	0	0	0	0	0	0	0	0	0
												4930415F15Rik	0	0	0	0	0	0	0	0	0	0
												AK006701	0	0	0	0	0	0	0	0	0	0
												Pom121l12	0	0	0	0	0	0	0	0	0	0
												Vstm2a	0	0	0	0	0	0	0	0	0	0
												C1d	0	0	0	0	0	0	0	0	0	0
												Spred2	0	0	0	0	0	0	0	0	0	0
												Efemp1	0	0	0	0	0	0	0	1	0	1
												Pnpt1	0	0	0	0	0	0	0	0	0	0
												Smek2	0	0	0	0	0	0	0	0	0	0
												Ccdc104	0	0	0	0	0	0	0	0	0	0
												Ccdc88a	0	0	0	0	0	0	0	0	0	0
												Prorsd1	0	0	0	0	0	0	0	0	0	0
												Mtif2	0	0	0	0	0	0	0	0	0	0
												AK144695	0	0	0	0	0	0	0	0	0	0
												Rhbdf1	0	0	0	0	0	0	0	0	0	0
												Mpg	0	0	0	0	0	0	0	0	0	0
												Nprl3	0	0	0	0	0	0	0	0	0	0
												Hba-x	0	0	0	0	0	0	0	0	0	0
												Hba-a2	0	0	0	0	0	0	0	0	0	0
												Hbq1b	0	0	0	0	0	0	0	0	0	0
												Hba-a2	0	0	0	0	0	0	0	0	0	0
												Hbq1a	0	0	0	0	0	0	0	0	0	0
												Stk10	0	0	0	0	0	0	0	0	0	0
												Fbxw11	0	0	0	0	0	0	0	0	0	0
												Kcnmb1	0	0	0	0	0	0	0	0	0	0
												AK015529	0	0	0	0	0	0	0	0	0	0
												Dock2	0	0	0	0	0	0	0	0	0	0
												Ccdc99	0	0	0	0	0	0	0	0	0	0
												Slit3	0	0	0	0	0	0	0	0	0	0
												AK136017	0	0	0	0	0	0	0	0	0	0
												Odz2	0	0	0	0	0	0	0	0	0	0
												Cyfip2	0	0	0	0	0	0	0	0	0	0
												Itk	0	0	0	0	0	0	0	0	0	0
												Fam71b	0	0	0	0	0	0	0	0	0	0
												BC053393	0	0	0	0	0	0	0	0	0	0
												Gm4926	0	0	0	0	0	0	0	0	0	0
												Sgcd	0	0	0	0	0	0	0	0	0	0
												9930111J21Rik2	0	0	0	0	0	0	0	0	0	0
												Olfr56	0	0	1	1	1	1	1	1	1	1
												Tgtp2	0	0	0	0	0	0	0	0	0	0
												Ifi47	0	0	0	0	0	0	0	0	0	0
												Olfr1396	0	0	1	1	1	1	1	1	1	1
												Olfr1395	0	0	1	1	1	1	1	1	1	1
												Olfr1394	0	0	1	1	1	1	1	1	1	1
												Btnl9	0	0	0	0	0	0	0	0	0	0
												Zfp62	0	0	0	0	0	0	0	0	0	0
												Mgat1	0	0	0	0	0	0	0	0	0	0
												Olfr1393	0	0	1	1	1	1	1	1	1	1
												Olfr1392	0	0	1	1	1	1	1	1	1	1
												Olfr10	0	0	1	1	1	1	1	1	1	1
												Olfr1391	0	0	1	1	1	1	1	1	1	1
												Olfr1390	0	0	1	1	1	1	1	1	1	1
												Olfr1389	0	0	1	1	1	1	1	1	1	1
												Olfr1388	0	0	1	1	1	1	1	1	1	1
												Olfr1387	0	0	1	1	1	1	1	1	1	1
												Olfr1386	0	0	1	1	1	1	1	1	1	1
												Olfr1385	0	0	1	1	1	1	1	1	1	1
												Olfr1384	0	0	1	1	1	1	1	1	1	1
												Olfr1383	0	0	1	1	1	1	1	1	1	1
												Olfr1382	0	0	1	1	1	1	1	1	1	1
												Olfr1381	0	0	1	1	1	1	1	1	1	1
												Olfr1380	0	0	1	1	1	1	1	1	1	1
												Flt4	0	0	0	0	0	0	0	1	0	1
												Mapk9	0	0	0	0	0	0	0	0	0	0
												Rnf130	0	0	0	0	0	0	0	0	0	0
												Tbc1d9b	0	0	0	0	0	0	0	0	0	0
												3010026O09Rik	0	0	0	0	0	0	0	0	0	0
												Sqstm1	0	0	0	0	0	0	0	0	0	0
												Mgat4b	0	0	0	0	0	0	0	0	0	0
												Tnip1	0	0	0	0	0	0	0	0	0	0
												Anxa6	0	0	0	0	0	0	0	0	0	0
												Ccdc69	0	0	0	0	0	0	0	0	0	0
												Gm2a	0	0	0	0	0	0	1	0	0	0
												Slc36a3	0	0	0	0	0	0	0	0	0	0
												AK040665	0	0	0	0	0	0	0	0	0	0
												Slc36a2	0	0	0	0	0	0	0	0	0	0
												AK014841	0	0	0	0	0	0	0	0	0	0
												Slc36a1	0	0	0	0	0	0	0	0	0	0
												Fat2	1	0	0	0	0	0	0	0	0	0
												Sparc	0	0	0	0	0	0	0	0	0	0
												Atox1	0	0	0	0	0	0	0	0	0	0
												G3bp1	0	0	0	0	0	0	0	0	0	0
												AK171960	0	0	0	0	0	0	0	0	0	0
												Glra1	0	0	0	0	0	1	1	0	1	0
												BC028808	0	0	0	0	0	0	0	0	0	0
												Gria1	0	0	0	0	0	0	1	1	0	1
												Galnt10	0	0	0	0	0	0	0	0	0	0
												AK007998	0	0	0	0	0	0	0	0	0	0
												Sap30l	0	0	0	0	0	0	0	0	0	0
												Hand1	0	0	0	0	0	0	0	0	0	0
												Gemin5	0	0	0	0	0	0	0	0	0	0
												Mrpl22	0	0	0	0	0	0	0	0	0	0
												Igtp	0	0	0	0	0	0	0	0	0	0
												Irgm2	0	0	0	0	0	0	0	0	0	0
												Zfp692-ps	0	0	0	0	0	0	0	0	0	0
												Zfp672	0	0	0	0	0	0	0	0	0	0
												Zfp672	0	0	0	0	0	0	0	0	0	0
												Sh3bp5l	0	0	0	0	0	0	0	0	0	0
												2210415F13Rik	0	0	0	0	0	0	0	0	0	0
												1810065E05Rik	0	0	0	0	0	0	0	0	0	0
												Gm12253	0	0	0	0	0	0	0	0	0	0
												4930504O13Rik	0	0	0	0	0	0	0	0	0	0
												Olfr30	0	0	1	1	1	1	1	1	1	1
												Olfr332	0	0	1	1	1	1	1	1	1	1
												Olfr331	0	0	1	1	1	1	1	1	1	1
												Olfr330	0	0	1	1	1	1	1	1	1	1
												Olfr329-ps	0	0	0	0	0	0	0	0	0	0
												Olfr328	0	0	1	1	1	1	1	1	1	1
												Olfr325	0	0	1	1	1	1	1	1	1	1
												Olfr324	0	0	1	1	1	1	1	1	1	1
												2210407C18Rik	0	0	0	0	0	0	0	0	0	0
												Olfr323	0	0	1	1	1	1	1	1	1	1
												Trim58	0	0	0	0	0	0	0	0	0	0
												Olfr179	0	0	1	1	1	1	1	1	1	1
												Olfr320	0	0	1	1	1	1	1	1	1	1
												Olfr319	0	0	1	1	1	1	1	1	1	1
												Olfr318	0	0	1	1	1	1	1	1	1	1
												Olfr317	0	0	1	1	1	1	1	1	1	1
												Olfr316	0	0	1	1	1	1	1	1	1	1
												Olfr315	0	0	1	1	1	1	1	1	1	1
												Olfr314	0	0	1	1	1	1	1	1	1	1
												Fam183b	0	0	0	0	0	0	0	0	0	0
												Olfr313	0	0	1	1	1	1	1	1	1	1
												Olfr312	0	0	1	1	1	1	1	1	1	1
												Olfr311	0	0	1	1	1	1	1	1	1	1
												2810021J22Rik	0	0	0	0	0	0	0	0	0	0
												Zfp39	0	0	0	0	0	0	0	0	0	0
												Butr1	0	0	0	0	0	0	0	0	0	0
												Rnf187	0	0	0	0	0	0	0	0	0	0
												Hist3h2ba	0	0	0	0	0	0	0	0	0	0
												Hist3h2bb-ps	0	0	0	0	0	0	0	0	0	0
												Hist3h2a	0	0	0	0	0	0	0	0	0	0
												A230051G13Rik	0	0	0	0	0	0	0	0	0	0
												Zkscan17	0	0	0	0	0	0	0	0	0	0
												4933439C10Rik	0	0	0	0	0	0	0	0	0	0
												Nlrp3	0	0	0	0	0	0	0	0	0	0
												Olfr222	0	0	1	1	1	1	1	1	1	1
												Olfr223	0	0	1	1	1	1	1	1	1	1
												Olfr225	0	0	1	1	1	1	1	1	1	1
												Mprip	0	0	0	0	0	0	0	0	0	0
												AK005722	0	0	0	0	0	0	0	0	0	0
												Pld6	0	0	0	0	0	0	0	0	0	0
												Flcn	0	0	0	0	0	0	0	0	0	0
												Gm16062	0	0	0	0	0	0	0	0	0	0
												Aldh3a1	0	0	0	0	0	0	0	0	0	0
												Aldh3a2	0	0	0	0	0	0	0	0	0	0
												Slc47a2	0	0	0	0	0	0	0	0	0	0
												Slc47a1	0	0	0	0	0	0	0	0	0	0
												Rnf112	0	0	0	0	0	0	0	0	0	0
												Mfap4	0	0	0	0	0	0	0	0	0	0
												Mapk7	0	0	0	0	0	0	0	0	0	0
												B9d1	0	0	0	0	0	0	0	0	0	0
												Epn2	0	0	0	0	0	0	0	0	0	0
												Grap	0	0	0	0	0	0	0	0	0	0
												Slc5a10	0	0	0	0	0	0	0	0	0	0
												Fam83g	0	0	0	0	0	0	0	0	0	0
												Prpsap2	0	0	0	0	0	0	0	0	0	0
												Ulk2	0	0	0	0	0	0	0	0	0	0
												Cdrt4	0	0	0	0	0	0	0	0	0	0
												AK133035	0	0	0	0	0	0	0	0	0	0
												Tekt3	0	0	0	0	0	0	0	0	0	0
												Pirt	0	0	0	0	0	0	0	0	0	0
												Tmem220	0	0	0	0	0	0	0	0	0	0
												2310004I24Rik	0	0	0	0	0	0	0	0	0	0
												Sco1	0	0	0	0	0	0	0	0	0	0
												Myh3	0	0	0	0	0	0	0	0	0	0
												AK010044	0	0	0	0	0	0	0	0	0	0
												Myh2	0	0	0	0	0	0	0	0	0	0
												AK035006	0	0	0	0	0	0	0	0	0	0
												Myh1	0	0	0	0	0	0	0	0	0	0
												Myh4	0	0	0	0	0	0	0	0	0	0
												Myh8	0	0	0	0	0	0	0	0	0	0
												Myh13	0	0	0	0	0	0	0	0	0	0
												Camta2	0	0	0	0	0	0	0	0	0	0
												Inca1	0	0	0	0	0	0	0	0	0	0
												AK039373	0	0	0	0	0	0	0	0	0	0
												Zfp3	0	0	0	0	0	0	0	0	0	0
												A430084P05Rik	0	0	0	0	0	0	0	0	0	0
												Rabep1	0	0	0	0	0	0	0	0	0	0
												Nup88	0	0	0	0	0	0	0	0	0	0
												Rpain	0	0	0	0	0	0	0	0	0	0
												C1qbp	0	0	0	0	0	0	0	0	0	0
												Dhx33	0	0	0	0	0	0	0	0	0	0
												Derl2	0	0	0	0	0	0	0	0	0	0
												Mis12	0	0	0	0	0	0	0	0	0	0
												6330403K07Rik	0	0	0	0	0	0	0	0	0	0
												Nlrp1a	0	0	0	0	0	0	0	0	0	0
												Nlrp1b	0	0	0	0	0	0	0	0	0	0
												Nlrp1c	0	0	0	0	0	0	0	0	0	0
												Wscd1	0	0	0	0	0	0	0	0	0	0
												Nf1	0	0	0	0	0	0	1	0	0	0
												Omg	0	0	0	0	0	0	0	0	0	0
												Evi2b	0	0	0	0	0	0	0	0	0	0
												Evi2a	0	0	0	0	0	0	0	0	0	0
												Rab11fip4	0	0	0	0	0	0	0	0	0	0
												Gm11202	0	0	0	0	0	0	0	0	0	0
												AK019731	0	0	0	0	0	0	0	0	0	0
												Pctp	0	0	0	0	0	0	0	0	0	0
												Tmem100	0	0	0	0	0	0	0	0	0	0
												AK078566	0	0	0	0	0	0	0	0	0	0
												Hoxb9	0	0	0	0	0	0	0	0	0	0
												Hoxb8	0	0	0	0	0	1	1	0	0	0
												Hoxb7	0	0	0	0	0	0	0	0	0	0
												AK002860	0	0	0	0	0	0	0	0	0	0
												Hoxb6	0	0	0	0	0	0	0	0	0	0
												Hoxb5	0	0	0	0	0	0	0	0	0	0
												Hoxb4	0	0	0	0	0	0	0	0	0	0
												Hoxb3	0	0	0	0	0	0	0	0	0	0
												Hoxb2	0	0	0	0	0	0	0	0	0	0
												Hoxb1	0	0	0	0	0	0	0	0	0	0
												Skap1	0	0	0	0	0	0	0	0	0	0
												Plxdc1	0	0	0	0	0	0	0	0	0	0
												Arl5c	0	0	0	0	0	0	0	0	0	0
												Cacnb1	0	0	0	0	0	0	0	0	0	0
												Rpl19	0	0	0	0	0	0	0	0	0	0
												Stac2	0	0	0	0	0	0	0	0	0	0
												Fbxl20	0	0	0	0	0	0	0	0	0	0
												Krt40	0	0	0	0	0	0	0	0	0	0
												Krtap3-3	0	0	0	0	0	0	0	0	0	0
												Krtap3-2	0	0	0	0	0	0	0	0	0	0
												Krtap3-1	0	0	0	0	0	0	0	0	0	0
												Krtap1-5	0	0	0	0	0	0	0	0	0	0
												Krtap1-4	0	0	0	0	0	0	0	0	0	0
												Krtap1-3	0	0	0	0	0	0	0	0	0	0
												Krtap9-3	0	0	0	0	0	0	0	0	0	0
												Gm11937	0	0	0	0	0	0	0	0	0	0
												Krtap4-1	0	0	0	0	0	0	0	0	0	0
												Krtap4-2	0	0	0	0	0	0	0	0	0	0
												Krtap4-7	0	0	0	0	0	0	0	0	0	0
												Krtap4-6	0	0	0	0	0	0	0	0	0	0
												Krtap4-8	0	0	0	0	0	0	0	0	0	0
												Krtap4-9	0	0	0	0	0	0	0	0	0	0
												Gm11596	0	0	0	0	0	0	0	0	0	0
												Krtap4-13	0	0	0	0	0	0	0	0	0	0
												Gm11554	0	0	0	0	0	0	0	0	0	0
												OTTMUSG00000002180	0	0	0	0	0	0	0	0	0	0
												Gm11564	0	0	0	0	0	0	0	0	0	0
												Stat3	0	0	0	0	0	0	0	0	0	0
												Ptrf	0	0	0	0	0	0	0	0	0	0
												Atp6v0a1	0	0	0	0	0	0	0	0	0	0
												Mpp2	0	0	0	0	0	0	0	0	0	0
												Ppy	0	0	0	0	0	0	0	0	0	0
												Pyy	0	0	0	0	0	0	0	0	0	0
												Nags	0	0	0	0	0	0	0	0	0	0
												Tmem101	0	0	0	0	0	0	0	0	0	0
												Lsm12	0	0	0	0	0	0	0	0	0	0
												G6pc3	0	0	0	0	0	0	0	0	0	0
												Slc39a11	0	0	0	0	0	0	0	0	0	0
												Rpl38	0	0	0	0	0	0	0	0	0	0
												Ttyh2	0	0	0	0	0	0	0	0	0	0
												Dnaic2	0	0	0	0	0	0	0	0	0	0
												Kif19a	0	0	0	0	0	0	0	0	0	0
												Btbd17	0	0	0	0	0	0	0	0	0	0
												Gpr142	0	0	0	0	0	0	0	1	1	1
												Cd300a	0	0	0	0	0	0	0	0	0	0
												Cd300lb	0	0	0	0	0	0	0	0	0	0
												BC018473	0	0	0	0	0	0	0	0	0	0
												St6galnac1	0	0	0	0	0	0	0	0	0	0
												Mxra7	0	0	0	0	0	0	0	0	0	0
												Jmjd6	0	0	0	0	0	0	0	0	0	0
												1110005A03Rik	0	0	0	0	0	0	0	0	0	0
												Rbfox3	0	0	0	0	0	0	0	0	0	0
												Rnf213	0	0	0	0	0	0	0	0	0	0
												BC075659	0	0	0	0	0	0	0	0	0	0
												Rnf213	0	0	0	0	0	0	0	0	0	0
												A730011L01Rik	0	0	0	0	0	0	0	0	0	0
												AK199756	0	0	0	0	0	0	0	0	0	0
												AK195902	0	0	0	0	0	0	0	0	0	0
												Rfng	0	0	0	0	0	0	0	0	0	0
												Gps1	0	0	0	0	0	0	0	0	0	0
												Dus1l	0	0	0	0	0	0	0	0	0	0
												Fasn	0	0	0	0	0	0	0	0	0	0
												Ccdc57	0	0	0	0	0	0	0	0	0	0
												Slc16a3	0	0	0	0	0	0	0	0	0	0
												AK079017	0	0	0	0	0	0	0	0	0	0
												Ptchd3	0	0	0	0	0	0	0	1	0	1
												Efr3b	0	0	0	0	0	0	0	0	0	0
												Dnajc27	0	0	0	0	0	0	0	0	0	0
												Adcy3	0	0	1	0	1	1	1	0	0	0
												Cenpo	0	0	0	0	0	0	0	0	0	0
												BC067010	0	0	0	0	0	0	0	0	0	0
												Ncoa1	0	0	0	0	0	0	0	0	0	0
												AK045700	0	0	0	0	0	0	0	0	0	0
												Lpin1	0	0	0	0	0	0	0	0	0	0
												Ntsr2	0	0	0	0	0	0	0	1	1	1
												Greb1	0	0	0	0	0	0	0	0	0	0
												Odc1	0	0	0	0	0	0	0	0	0	0
												Hpcal1	0	0	0	0	0	0	0	0	0	0
												BC031503	0	0	0	0	0	0	0	0	0	0
												EG245297	0	0	0	0	0	0	0	0	0	0
												AK149188	0	0	0	0	0	0	0	0	0	0
												Gm4983	0	0	0	0	0	0	0	0	0	0
												1700030C10Rik	0	0	0	0	0	0	0	0	0	0
												AK148766	0	0	0	0	0	0	0	0	0	0
												AK018309	0	0	0	0	0	0	0	0	0	0
												Asap2	0	0	0	0	0	0	0	0	0	0
												Itgb1bp1	0	0	0	0	0	0	0	0	0	0
												Cpsf3	0	0	0	0	0	0	0	0	0	0
												Iah1	0	0	0	0	0	0	0	0	0	0
												Adam17	0	0	0	0	0	0	0	0	1	0
												Ywhaq	0	0	0	0	0	0	0	0	0	0
												AK133650	0	0	0	0	0	0	0	0	0	0
												Rrm2	0	0	0	0	0	0	0	0	0	0
												AK042602	0	0	0	0	0	0	0	0	0	0
												Mboat2	0	0	0	0	0	0	0	0	0	0
												BC023202	0	0	0	0	0	0	0	0	0	0
												Kidins220	0	0	0	0	0	0	0	0	0	0
												Id2	0	0	0	0	0	0	0	0	0	0
												Fam150b	0	0	0	0	0	0	0	0	0	0
												Acp1	0	0	0	0	0	0	0	0	0	0
												AK076790	0	0	0	0	0	0	0	0	0	0
												Sh3yl1	0	0	0	0	0	0	0	0	0	0
												Fam110c	0	0	0	0	0	0	0	0	0	0
												Lamb1	0	0	0	0	0	0	1	0	0	0
												Sypl	0	0	0	0	0	0	0	0	0	0
												Cdhr3	1	0	0	0	0	0	0	0	0	0
												Ahr	0	0	0	0	0	0	0	0	0	1
												AK086288	0	0	0	0	0	0	0	0	0	0
												AK018624	0	0	0	0	0	0	0	0	0	0
												Agr3	0	0	0	0	0	0	0	0	0	0
												Tmem195	0	0	0	0	0	0	0	0	0	0
												Dgkb	0	0	0	0	0	0	0	0	1	0
												AK015219	0	0	0	0	0	0	0	0	0	0
												Etv1	0	0	0	0	0	0	0	0	0	0
												Dock4	0	0	0	0	0	0	0	0	0	0
												Dnajb9	0	0	0	0	0	0	0	0	0	0
												Pnpla8	0	0	0	0	0	0	0	0	0	0
												Nrcam	0	0	0	0	0	0	1	0	0	0
												Stxbp6	0	0	0	0	0	0	0	0	0	0
												Prkd1	0	0	0	0	0	0	0	0	0	0
												Npas3	0	0	0	0	0	0	0	0	0	0
												AK006560	0	0	0	0	0	0	0	0	0	0
												Egln3	0	0	0	0	0	0	0	0	0	0
												Sec23a	0	0	0	0	0	0	0	0	0	0
												Sip1	0	0	0	0	0	0	0	0	0	0
												Trappc6b	0	0	0	0	0	0	0	0	0	0
												Pnn	0	0	0	0	0	0	0	0	0	0
												Mia2	0	0	0	0	0	0	0	0	0	0
												Ctage5	0	0	0	0	0	0	0	0	0	0
												Fbxo33	0	0	0	0	0	0	0	0	0	0
												Mdga2	0	0	0	0	0	0	0	0	0	0
												Prkch	0	0	0	0	0	0	0	0	0	0
												Syt16	0	0	0	0	0	0	0	0	0	0
												1700086L19Rik	0	0	0	0	0	0	0	0	0	0
												Dbpht2	0	0	0	0	0	0	0	0	0	0
												Esr2	0	0	0	0	0	0	1	0	0	1
												Tex21	0	0	0	0	0	0	0	0	0	0
												Mthfd1	0	0	0	0	0	0	0	0	0	0
												Npc2	0	0	0	0	0	0	0	0	0	0
												Isca2	0	0	0	0	0	0	0	0	0	0
												Fos	0	0	0	0	0	0	0	0	0	0
												Jdp2	0	0	0	0	0	0	0	0	0	0
												Vipar	0	0	0	0	0	0	0	0	0	0
												Ahsa1	0	0	0	0	0	0	0	0	0	0
												Sptlc2	0	0	0	0	0	0	0	0	0	0
												Alkbh1	0	0	0	0	0	0	0	0	0	0
												Nrp	0	0	0	0	0	0	0	0	0	0
												1810035L17Rik	0	0	0	0	0	0	0	0	0	0
												Snw1	0	0	0	0	0	0	0	0	0	0
												Dio2	0	0	0	0	0	0	0	0	0	0
												AK029834	0	0	0	0	0	0	0	0	0	0
												AK132687	0	0	0	0	0	0	0	0	0	0
												4930534B04Rik	0	0	0	0	0	0	0	0	0	0
												AK017349	0	0	0	0	0	0	0	0	0	0
												Tshr	0	0	0	0	0	0	0	1	1	1
												Gtf2a1	0	0	0	0	0	0	0	0	0	0
												AK145433	0	0	0	0	0	0	0	0	0	0
												2610021K21Rik	0	0	0	0	0	0	0	0	0	0
												Tdp1	0	0	0	0	0	0	0	0	0	0
												Atxn3	0	0	0	0	0	0	0	0	0	0
												Cpsf2	0	0	0	0	0	0	0	0	0	0
												Slc24a4	0	0	0	0	0	0	0	0	0	0
												Dicer1	0	0	0	0	0	0	0	0	0	0
												Snhg10	0	0	0	0	0	0	0	0	0	0
												Glrx5	0	0	0	0	0	0	0	0	0	0
												Tcl1b2	0	0	0	0	0	0	0	0	0	0
												Tcl1b1	0	0	0	0	0	0	0	0	0	0
												Tcl1b5	0	0	0	0	0	0	0	0	0	0
												Tcl1b3	0	0	0	0	0	0	0	0	0	0
												Tcl1b4	0	0	0	0	0	0	0	0	0	0
												Tcl1	0	0	0	0	0	0	0	0	0	0
												AK039118	0	0	0	0	0	0	0	0	0	0
												D430019H16Rik	0	0	0	0	0	0	0	0	0	0
												AK139027	0	0	0	0	0	0	0	0	0	0
												Bdkrb2	0	0	0	0	0	0	0	1	1	1
												Bdkrb1	0	0	0	0	0	1	1	1	1	1
												Atg2b	0	0	0	0	0	0	0	0	0	0
												4933433P14Rik	0	0	0	0	0	0	0	0	0	0
												Ak7	0	0	0	0	0	0	0	0	0	0
												Vrk1	0	0	0	0	0	0	0	0	0	0
												4930427A07Rik	0	0	0	0	0	0	0	0	0	0
												Tmem121	0	0	0	0	0	0	0	0	0	0
												Igh-AÊ(1g2)	0	0	0	0	0	0	0	0	0	0
												Igh	0	0	0	0	0	0	0	0	0	0
												Ighg1	0	0	0	0	0	0	0	0	0	0
												AI324046	0	0	0	0	0	0	0	0	0	0
												Adam6b	0	0	0	0	0	0	0	0	0	0
												Adam6a	0	0	0	0	0	0	0	0	0	0
												Igh	0	0	0	0	0	0	0	0	0	0
												Vipr2	0	0	0	0	0	0	0	1	1	1
												AK080151	0	0	0	0	0	0	0	0	0	0
												Wdr60	0	0	0	0	0	0	0	0	0	0
												Esyt2	0	0	0	0	0	0	0	0	0	0
												Ptprn2	0	0	0	0	0	0	0	0	0	0
												AK076914	0	0	0	0	0	0	0	0	0	0
												Gm10421	0	0	0	0	0	0	0	0	0	0
												Macc1	0	0	0	0	0	0	0	0	0	0
												Calml3	0	0	0	0	0	0	0	0	0	0
												Calm4	0	0	0	0	0	0	0	0	0	0
												Pitrm1	0	0	0	0	0	0	0	0	0	0
												Pfkp	0	0	0	0	0	0	0	0	0	0
												Adarb2	0	0	0	0	0	0	0	0	0	0
												Chrm3	0	0	0	0	0	0	0	1	1	1
												Ryr2	0	0	0	0	0	0	0	0	0	0
												Mtr	0	0	0	0	0	0	0	0	0	0
												Actn2	0	0	0	0	0	0	0	0	0	0
												Arid4b	0	0	0	0	0	0	0	0	0	0
												Hecw1	0	0	0	0	0	0	0	0	0	0
												Gli3	0	0	0	0	0	0	0	0	0	0
												AK080010	0	0	0	0	0	0	0	0	0	0
												AK045681	0	0	0	0	0	0	0	0	0	0
												AK034488	0	0	0	0	0	0	0	0	0	0
												Epdr1	0	0	0	0	0	0	0	0	0	0
												Sfrp4	0	0	0	0	0	0	0	0	0	0
												Txndc3	0	0	0	0	0	0	0	0	0	0
												Olfr1362	0	0	1	1	1	1	1	1	1	1
												Olfr11	0	0	1	1	1	1	1	1	1	1
												Olfr1361	0	0	1	1	1	1	1	1	1	1
												Olfr1360	0	0	1	1	1	1	1	1	1	1
												Olfr1359	0	0	1	1	1	1	1	1	1	1
												Hist1h2bl	0	0	0	0	0	0	0	0	0	0
												Hist1h2ai	0	0	0	0	0	0	0	0	0	0
												Hist1h3h	0	0	0	0	0	0	0	0	0	0
												Hist1h2bm	0	0	0	0	0	0	0	0	0	0
												Vmn1r202	0	1	0	0	0	0	0	1	1	1
												Vmn1r203	0	1	0	0	0	0	0	1	1	1
												Vmn1r204	0	0	0	0	0	0	0	0	0	0
												Vmn1r205	0	1	0	0	0	0	0	1	1	1
												Vmn1r206	0	1	0	0	0	0	0	1	1	1
												Vmn1r208	0	1	0	0	0	0	0	1	1	1
												AK038391	0	0	0	0	0	0	0	0	0	0
												Vmn1r209	0	0	0	0	0	0	0	0	0	0
												Vmn1r210	0	1	0	0	0	0	0	1	1	1
												Vmn1r211	0	1	0	0	0	0	0	1	1	1
												Vmn1r212	0	1	0	0	0	0	0	1	1	1
												Vmn1r213	0	1	0	0	0	0	0	1	1	1
												Vmn1r214	0	1	0	0	0	0	0	1	1	1
												Vmn1r215	0	1	0	0	0	0	0	1	1	1
												Vmn1r216	0	1	0	0	0	0	0	1	1	1
												Vmn1r217	0	1	0	0	0	0	0	1	1	1
												Vmn1r218	0	1	0	0	0	0	0	1	1	1
												Vmn1r219	0	1	0	0	0	0	0	1	1	1
												Vmn1r220	0	1	0	0	0	0	0	1	1	1
												Vmn1r222	0	1	0	0	0	0	0	1	1	1
												Vmn1r223	0	0	0	0	0	0	0	0	0	0
												Slc17a3	0	0	0	0	0	0	0	0	0	0
												Slc17a1	0	0	0	0	0	0	0	0	0	0
												Slc17a4	0	0	0	0	0	0	0	0	0	0
												Hist1h2ba	0	0	0	0	0	0	0	0	0	0
												Hist1h2aa	0	0	0	0	0	0	0	0	0	0
												Scgn	0	0	0	0	0	0	0	0	0	0
												Lrrc16a	0	0	0	0	0	0	0	0	0	0
												Lrrc16a	0	0	0	0	0	0	0	0	0	0
												AK172386	0	0	0	0	0	0	0	0	0	0
												Mrs2	0	0	0	0	0	0	0	0	0	0
												Nrsn1	0	0	0	0	0	0	0	0	0	0
												Prl5a1	0	0	0	0	0	0	0	0	0	0
												Cdkal1	0	0	0	0	0	0	0	0	0	0
												Foxc1	0	0	0	0	0	0	0	0	0	0
												Gmds	0	0	0	0	0	0	0	0	0	0
												F13a1	0	0	0	0	0	0	0	0	0	0
												Ly86	0	0	0	0	0	0	0	0	0	0
												AK079953	0	0	0	0	0	0	0	0	0	0
												Rreb1	0	0	0	0	0	0	0	0	0	0
												Cage1	0	0	0	0	0	0	0	0	0	0
												Riok1	0	0	0	0	0	0	0	0	0	0
												AK029768	0	0	0	0	0	0	0	0	0	0
												Gcnt2	0	0	0	0	0	0	0	0	0	0
												AK043285	0	0	0	0	0	0	0	0	0	0
												Pak1ip1	0	0	0	0	0	0	0	0	0	0
												Tmem14c	0	0	0	0	0	0	0	0	0	0
												Mak	0	0	0	0	0	0	0	0	0	0
												Nedd9	0	0	0	0	0	0	0	0	0	0
												AK132865	0	0	0	0	0	0	0	0	0	0
												Hivep1	0	0	0	0	0	0	0	0	0	0
												Edn1	0	0	0	0	0	1	1	0	1	0
												Phactr1	0	0	0	0	0	0	0	0	0	0
												Faf2	0	0	0	0	0	0	0	0	0	0
												Rnf44	0	0	0	0	0	0	0	0	0	0
												Cdhr2	0	0	0	0	0	0	0	0	0	0
												Gprin1	0	0	0	0	0	0	0	0	0	0
												Sncb	0	0	0	0	0	0	0	0	0	0
												AK135904	0	0	0	0	0	0	0	0	0	0
												Eif4e1b	0	0	0	0	0	0	0	0	0	0
												Tspan17	0	0	0	0	0	0	0	0	0	0
												DQ702367	0	0	0	0	0	0	0	0	0	0
												AK015900	0	0	0	0	0	0	0	0	0	0
												Fbp1	0	0	0	0	0	0	0	0	0	0
												2010111I01Rik	0	0	0	0	0	0	0	0	0	0
												Mir23b	0	0	0	0	0	0	0	0	0	0
												Mir24-1	0	0	0	0	0	0	0	0	0	0
												Fancc	0	0	0	0	0	0	0	0	0	0
												Ptch1	0	0	0	0	0	0	0	1	0	1
												Cntnap3	0	0	0	0	0	0	0	0	0	0
												4930458L03Rik	0	0	0	0	0	0	0	0	0	0
												4932441B19Rik	0	0	0	0	0	0	0	0	0	0
												Hiatl1	0	0	0	0	0	0	0	0	0	0
												Olfr466	0	0	1	1	1	1	1	1	1	1
												Nlrp4f	0	0	0	0	0	0	0	0	0	0
												Zfp369	0	0	0	0	0	0	0	0	0	0
												AK145544	0	0	0	0	0	0	0	0	0	0
												6D	0	0	0	0	0	0	0	0	0	0
												AK021218	0	0	0	0	0	0	0	0	0	0
												AK049221	0	0	0	0	0	0	0	0	0	0
												AK076976	0	0	0	0	0	0	0	0	0	0
												Zfp640	0	0	0	0	0	0	0	0	0	0
												BC049692	0	0	0	0	0	0	0	0	0	0
												Uqcrb	0	0	0	0	0	0	0	0	0	0
												Mterfd1	0	0	0	0	0	0	0	0	0	0
												Ptdss1	0	0	0	0	0	0	0	0	0	0
												Zfp712	0	0	0	0	0	0	0	0	0	0
												Irx1	0	0	0	0	0	0	0	0	0	0
												Lpcat1	0	0	0	0	0	0	0	0	0	0
												Slc6a3	0	0	1	0	1	1	1	0	0	0
												Clptm1l	0	0	0	0	0	0	0	0	0	0
												Tert	0	0	0	0	0	0	0	0	0	0
												Slc6a18	0	0	0	0	0	0	0	0	0	0
												Slc6a19	0	0	0	0	0	0	0	0	0	0
												AK017337	0	0	0	0	0	0	0	0	0	0
												Zfp72	0	0	0	0	0	0	0	0	0	0
												Zfp825	0	0	0	0	0	0	0	0	0	0
												Erap1	0	0	0	0	0	0	0	0	0	0
												Cast	0	0	0	0	0	0	0	0	0	0
												Pcsk1	0	0	0	0	0	0	0	0	0	0
												AK018847	0	0	0	0	0	0	0	0	0	0
												Ell2	0	0	0	0	0	0	0	0	0	0
												Glrx	0	0	0	0	0	0	0	0	0	0
												Rhobtb3	0	0	0	0	0	0	0	0	0	0
												AK138291	0	0	0	0	0	0	0	0	0	0
												AK035979	0	0	0	0	0	0	0	0	0	0
												BC067033	0	0	0	0	0	0	0	0	0	0
												Nr2f1	0	0	0	0	0	0	0	0	0	1
												AK044036	0	0	0	0	0	0	0	0	0	0
												AK051417	0	0	0	0	0	0	0	0	0	0
												Gpr98	0	0	0	0	0	1	1	1	1	1
												Edil3	0	0	0	0	0	0	0	0	0	0
												Lhfpl2	0	0	0	0	0	0	0	0	0	0
												Rgnef	0	0	0	0	0	0	0	0	0	0
												Utp15	0	0	0	0	0	0	0	0	0	0
												Ankra2	0	0	0	0	0	0	0	0	0	0
												Mrps36	0	0	0	0	0	0	0	0	0	0
												Cenph	0	0	0	0	0	0	0	0	0	0
												Ccnb1	0	0	0	0	0	0	0	0	0	0
												Slc30a5	0	0	0	0	0	0	0	0	0	0
												AK005677	0	0	0	0	0	0	0	0	0	0
												Zswim6	0	0	0	0	0	0	0	0	0	0
												Pde4d	0	0	0	0	0	0	0	0	0	0
												AK087292	0	0	0	0	0	0	0	0	0	0
												Rab3c	0	0	0	0	0	0	0	0	0	0
												Plk2	0	0	0	0	0	0	0	0	0	0
												Gpbp1	0	0	0	0	0	0	0	0	0	0
												AK015520	0	0	0	0	0	0	0	0	0	0
												AK016040	0	0	0	0	0	0	0	0	0	0
												Mocs2	0	0	0	0	0	0	0	0	0	0
												Mocs2	0	0	0	0	0	0	0	0	0	0
												Itga2	0	0	0	0	0	0	0	0	0	0
												Itga1	0	0	0	0	0	0	0	0	0	0
												Emb	0	0	0	0	0	0	0	0	0	0
												Hcn1	0	0	0	0	0	0	0	0	0	0
												AK016808	0	0	0	0	0	0	0	0	0	0
												1700112E06Rik	0	0	0	0	0	0	0	0	0	0
												Gm10248	0	0	0	0	0	0	0	0	0	0
												AK043847	0	0	0	0	0	0	0	0	0	0
												Kcnma1	0	0	0	0	0	1	1	0	0	0
												AK005833	0	0	0	0	0	0	0	0	0	0
												AK015227	0	0	0	0	0	0	0	0	0	0
												Cacna2d3	0	0	0	0	0	0	0	0	0	0
												Selk	0	0	0	0	0	0	0	0	0	0
												Actr8	0	0	0	0	0	0	0	0	0	0
												Il17rb	0	0	0	0	0	0	0	1	0	1
												Chdh	0	0	0	0	0	0	0	0	0	0
												Cacna1d	0	0	0	0	0	1	1	0	1	0
												Wdfy4	0	0	0	0	0	0	0	0	0	0
												Arhgap22	0	0	0	0	0	0	0	0	0	0
												AK136780	0	0	0	0	0	0	0	0	0	0
												Ptpn20	0	0	0	0	0	0	0	0	0	0
												Grid1	0	0	0	0	0	0	0	1	0	1
												Nrg3	0	0	0	0	0	0	0	0	0	0
												Gm15217	0	0	0	0	0	0	0	0	0	0
												Bmp4	0	0	0	0	0	0	0	0	0	0
												Cdkn3	0	0	0	0	0	0	0	0	0	0
												Cnih	0	0	0	0	0	0	0	0	0	0
												Gmfb	0	0	0	0	0	0	0	0	0	0
												Cgrrf1	0	0	0	0	0	0	0	0	0	0
												Samd4	0	0	0	0	0	0	0	0	0	0
												AK156967	0	0	0	0	0	0	0	0	0	0
												Gch1	0	0	0	0	0	0	1	0	0	0
												6720456H20Rik	0	0	0	0	0	0	0	0	0	0
												Vmn2r89	0	0	0	0	0	0	0	0	0	0
												Gm5622	0	0	0	0	0	0	0	0	0	0
												Gm5800	0	0	0	0	0	0	0	0	0	0
												Ang4	0	0	0	0	0	0	0	0	0	0
												AY358078	0	0	0	0	0	0	0	0	0	0
												Ear6	0	0	0	0	0	0	0	0	0	0
												Mett11d1	0	0	0	0	0	0	0	0	0	0
												Slc39a2	0	0	0	0	0	0	0	0	0	0
												Gm13892	0	0	0	0	0	0	0	0	0	0
												Gm10909	0	0	0	0	0	0	0	0	0	0
												M37296	0	0	0	0	0	0	0	0	0	0
												Tcrd	0	0	0	0	0	0	0	0	0	0
												Gm6683	0	0	0	0	0	0	0	0	0	0
												Zfhx2	0	0	0	0	0	0	0	0	0	0
												Thtpa	0	0	0	0	0	0	0	0	0	0
												Ap1g2	0	0	0	0	0	0	0	0	0	0
												Jph4	0	0	0	0	0	0	0	0	0	0
												Dhrs2	0	0	0	0	0	0	0	0	0	0
												Cryl1	0	0	0	0	0	0	0	0	0	0
												Ift88	0	0	0	0	0	0	0	0	0	0
												Il17d	0	0	0	0	0	0	0	0	0	0
												N6amt2	0	0	0	0	0	0	0	0	0	0
												AK006644	0	0	0	0	0	0	0	0	0	0
												Xpo4	0	0	0	0	0	0	0	0	0	0
												Lats2	0	0	0	0	0	0	0	0	0	0
												Gm10094	0	0	0	0	0	0	0	0	0	0
												F630043A04Rik	0	0	0	0	0	0	0	0	0	0
												Zdhhc20	0	0	0	0	0	0	0	0	0	0
												Efha1	0	0	0	0	0	0	0	0	0	0
												Sacs	0	0	0	0	0	0	0	0	0	0
												Sgcg	0	0	0	0	0	0	0	0	0	0
												1700109G14Rik	0	0	0	0	0	0	0	0	0	0
												Msra	0	0	0	0	0	0	0	0	0	0
												AK076947	0	0	0	0	0	0	0	0	0	0
												Fzd3	0	0	0	0	0	0	0	1	1	1
												Fbxo16	0	0	0	0	0	0	0	0	0	0
												AK028094	0	0	0	0	0	0	0	0	0	0
												Zfp395	0	0	0	0	0	0	0	0	0	0
												Pnoc	0	0	0	0	0	0	0	0	1	0
												Cdca2	0	0	0	0	0	0	0	0	0	0
												Gnrh1	0	0	0	0	0	0	0	0	0	0
												Dock5	0	0	0	0	0	0	0	0	0	0
												Nefl	0	0	0	0	0	0	1	0	0	0
												Nefm	0	0	0	0	0	0	0	0	0	0
												AK162870	0	0	0	0	0	0	0	0	0	0
												Adam7	0	0	0	0	0	0	0	0	0	0
												Adamdec1	0	0	0	0	0	0	0	0	0	0
												Adam28	0	0	0	0	0	0	0	0	0	0
												Bin3	0	0	0	0	0	0	0	0	0	0
												2610301G19Rik	0	0	0	0	0	0	0	0	0	0
												Pdlim2	0	0	0	0	0	0	0	0	0	0
												Sorbs3	0	0	0	0	0	0	0	0	0	0
												Lrch1	0	0	0	0	0	0	0	0	0	0
												AK076847	0	0	0	0	0	0	0	0	0	0
												5031414D18Rik	0	0	0	0	0	0	0	0	0	0
												Lrrc63	0	0	0	0	0	0	0	0	0	0
												Lcp1	0	0	0	0	0	0	0	0	0	0
												Cpb2	0	0	0	0	0	0	0	0	0	0
												Zc3h13	0	0	0	0	0	0	0	0	0	0
												4930564B18Rik	0	0	0	0	0	0	0	0	0	0
												AK205379	0	0	0	0	0	0	0	0	0	0
												AK013627	0	0	0	0	0	0	0	0	0	0
												Tsc22d1	0	0	0	0	0	0	0	0	0	0
												Akap11	0	0	0	0	0	0	0	0	0	0
												Dgkh	0	0	0	0	0	0	0	0	1	0
												Naa16	0	0	0	0	0	0	0	0	0	0
												Mtrf1	0	0	0	0	0	0	0	0	0	0
												Kbtbd7	0	0	0	0	0	0	0	0	0	0
												Gm5465	0	0	0	0	0	0	0	0	0	0
												Wbp4	0	0	0	0	0	0	0	0	0	0
												Elf1	0	0	0	0	0	0	0	0	0	0
												Gm6999	0	0	0	0	0	0	0	0	0	0
												Olfm4	0	0	0	0	0	0	0	0	0	0
												AK015937	0	0	0	0	0	0	0	0	0	0
												Gm5088	0	0	0	0	0	0	0	0	0	0
												Dach1	0	0	0	0	0	0	0	0	0	0
												Pibf1	0	0	0	0	0	0	0	0	0	0
												Klf5	0	0	0	0	0	0	0	0	0	0
												Kctd12	0	0	0	0	0	0	0	0	0	0
												Irg1	0	0	0	0	0	0	0	0	0	0
												Cln5	0	0	0	0	0	1	1	0	0	0
												AK079958	0	0	0	0	0	0	0	0	0	0
												Scel	0	0	0	0	0	0	0	0	0	0
												Pou4f1	0	0	0	0	0	1	1	0	0	0
												Rnf219	0	0	0	0	0	0	0	0	0	0
												D130009I18Rik	0	0	0	0	0	0	0	0	0	0
												Rbm26	0	0	0	0	0	0	0	0	0	0
												Slitrk1	0	0	0	0	0	0	0	0	0	0
												Slitrk6	0	0	0	0	0	0	0	0	0	0
												AK015607	0	0	0	0	0	0	0	0	0	0
												Gpc5	0	0	0	0	0	0	0	0	0	0
												Gpc6	0	0	0	0	0	0	0	0	0	0
												Tgds	0	0	0	0	0	0	0	0	0	0
												Gpr180	0	0	0	0	0	0	0	0	0	0
												AK017006	0	0	0	0	0	0	0	0	0	0
												Sox21	0	0	0	0	0	0	0	0	0	0
												AK039417	0	0	0	0	0	0	0	0	0	0
												Abcc4	0	0	0	0	0	0	0	0	0	0
												Cldn10	0	0	0	0	0	0	0	0	0	0
												Dzip1	0	0	0	0	0	0	0	0	0	0
												Dnajc3	0	0	0	0	0	0	0	0	0	0
												Uggt2	0	0	0	0	0	0	0	0	0	0
												AK147121	0	0	0	0	0	0	0	0	0	0
												Hs6st3	0	0	0	0	0	0	0	0	0	0
												Mbnl2	0	0	0	0	0	0	0	0	0	0
												Ipo5	0	0	0	0	0	0	0	0	0	0
												Spef2	0	0	0	0	0	0	0	0	0	0
												Prlr	0	0	0	0	0	0	0	1	0	1
												Agxt2	0	0	0	0	0	0	0	0	0	0
												Adamts12	0	0	0	0	0	0	0	0	0	0
												Npr3	0	0	0	0	0	0	0	0	1	1
												Cdh6	1	0	0	0	0	0	0	0	0	0
												AK132982	0	0	0	0	0	0	0	0	0	0
												Cdh10	1	0	0	0	0	0	0	0	0	0
												Myo10	0	0	0	0	0	0	0	0	0	0
												Fam134b	0	0	0	0	0	1	1	0	0	0
												Zfp622	0	0	0	0	0	0	0	0	0	0
												Fbxl7	0	0	0	0	0	0	0	0	0	0
												Trio	0	0	0	0	0	0	0	0	0	0
												Dnahc5	0	0	0	0	0	0	0	0	0	0
												Ctnnd2	0	0	0	0	0	0	1	0	0	0
												Dap	0	0	0	0	0	0	0	0	0	0
												Ankrd33b	0	0	0	0	0	0	0	0	0	0
												Ropn1l	0	0	0	0	0	0	0	0	0	0
												2012-03-06	0	0	0	0	0	0	0	0	0	0
												Cmbl	0	0	0	0	0	0	0	0	0	0
												Cct5	0	0	0	0	0	0	0	0	0	0
												Fam173b	0	0	0	0	0	0	0	0	0	0
												Sema5a	0	0	0	0	0	0	0	1	0	1
												AK029646	0	0	0	0	0	0	0	0	0	0
												Sdc2	0	0	0	0	0	0	0	0	0	0
												Pgcp	0	0	0	0	0	0	0	0	0	0
												Tspyl5	0	0	0	0	0	0	0	0	0	0
												AK166895	0	0	0	0	0	0	0	0	0	0
												Mtdh	0	0	0	0	0	0	0	0	0	0
												Laptm4b	0	0	0	0	0	0	0	0	0	0
												Matn2	0	0	0	0	0	0	0	0	0	0
												9430069I07Rik	0	0	0	0	0	0	0	0	0	0
												Rpl30	0	0	0	0	0	0	0	0	0	0
												BC030476	0	0	0	0	0	0	0	0	0	0
												Hrsp12	0	0	0	0	0	0	0	0	0	0
												Pop1	0	0	0	0	0	0	0	0	0	0
												Nipal2	0	0	0	0	0	0	0	0	0	0
												Kcns2	0	0	0	0	0	0	0	0	0	0
												Grhl2	0	0	0	0	0	0	0	0	0	0
												Fzd6	0	0	0	0	0	0	0	1	1	1
												Cthrc1	0	0	0	0	0	0	0	0	0	0
												Slc25a32	0	0	0	0	0	0	0	0	0	0
												Dcaf13	0	0	0	0	0	0	0	0	0	0
												Sybu	0	0	0	0	0	0	0	0	0	0
												AK010129	0	0	0	0	0	0	0	0	0	0
												Kcnv1	0	0	0	0	0	0	0	0	0	0
												AK006231	0	0	0	0	0	0	0	0	0	0
												AK014957	0	0	0	0	0	0	0	0	0	0
												Csmd3	0	0	0	0	0	0	0	0	0	0
												Colec10	0	0	0	0	0	0	0	0	0	0
												Mal2	0	0	0	0	0	0	0	0	0	0
												AK041614	0	0	0	0	0	0	0	0	0	0
												Efr3a	0	0	0	0	0	0	0	0	0	0
												Ndrg1	0	0	0	0	0	0	0	0	0	0
												AK085274	0	0	0	0	0	0	0	0	0	0
												St3gal1	0	0	0	0	0	0	0	0	0	0
												AK144172	0	0	0	0	0	0	0	0	0	0
												Khdrbs3	0	0	0	0	0	0	0	0	0	0
												Tcf20	0	0	0	0	0	0	0	0	0	0
												AK080278	0	0	0	0	0	0	0	0	0	0
												AK140580	0	0	0	0	0	0	0	0	0	0
												Nfam1	0	0	0	0	0	0	0	1	0	1
												Efcab6	0	0	0	0	0	0	0	0	0	0
												Sult4a1	0	0	0	0	0	0	0	0	0	0
												Cerk	0	0	0	0	0	0	0	0	1	0
												Tbc1d22a	0	0	0	0	0	0	0	0	0	0
												Fam19a5	0	0	0	0	0	0	0	0	0	0
												AK019614	0	0	0	0	0	0	0	0	0	0
												Zdhhc25	0	0	0	0	0	0	0	0	0	0
												Brd1	0	0	0	0	0	0	0	0	0	0
												Shank3	0	0	0	0	0	0	0	0	0	0
												Acr	0	0	0	0	0	0	0	0	0	0
												Rabl2	0	0	0	0	0	0	0	0	0	0
												Syt10	0	0	0	0	0	0	0	0	0	0
												Alg10b	0	0	0	0	0	0	0	0	0	0
												AK135736	0	0	0	0	0	0	0	0	0	0
												AK135804	0	0	0	0	0	0	0	0	0	0
												Cpne8	0	0	0	0	0	0	0	0	0	0
												AK005807	0	0	0	0	0	0	0	0	0	0
												Prickle1	0	0	0	0	0	0	0	0	0	0
												Tmem117	0	0	0	0	0	0	0	0	0	0
												LOC100043315	0	0	0	0	0	0	0	0	0	0
												Nell2	0	0	0	0	0	0	0	0	0	0
												Senp1	0	0	0	0	0	0	0	0	0	0
												Pfkm	0	0	0	0	0	0	0	0	0	0
												Asb8	0	0	0	0	0	0	0	0	0	0
												Olfr288	0	0	1	1	1	1	1	1	1	1
												H1fnt	0	0	0	0	0	0	0	0	0	0
												Zfp641	0	0	0	0	0	0	0	0	0	0
												Olfr257	0	0	0	0	0	0	0	0	0	0
												Olfr282	0	0	1	1	1	1	1	1	1	1
												Olfr281	0	0	1	1	1	1	1	1	1	1
												Lalba	0	0	0	0	0	0	0	0	0	0
												Olfr279	0	0	1	1	1	1	1	1	1	1
												AK217757	0	0	0	0	0	0	0	0	0	0
												2310037I24Rik	0	0	0	0	0	0	0	0	0	0
												Ccnt1	0	0	0	0	0	0	0	0	0	0
												Larp4	0	0	0	0	0	0	0	0	0	0
												Dip2b	0	0	0	0	0	0	0	0	0	0
												Atf1	0	0	0	0	0	0	0	0	0	0
												Tmprss12	0	0	0	0	0	0	0	0	0	0
												Mettl7a1	0	0	0	0	0	0	0	0	0	0
												Gm10035	0	0	0	0	0	0	0	0	0	0
												AB099516	0	0	0	0	0	0	0	0	0	0
												Slc11a2	0	0	0	0	0	0	1	0	0	0
												Letmd1	0	0	0	0	0	0	0	0	0	0
												AK138921	0	0	0	0	0	0	0	0	0	0
												Krt80	0	0	0	0	0	0	0	0	0	0
												Krt7	0	0	0	0	0	0	0	0	0	0
												1700011A15Rik	0	0	0	0	0	0	0	0	0	0
												Krt81	0	0	0	0	0	0	0	0	0	0
												Krt86	0	0	0	0	0	0	0	0	0	0
												Gm6042	0	0	0	0	0	0	0	0	0	0
												Krt84	0	0	0	0	0	0	0	0	0	0
												Krt82	0	0	0	0	0	0	0	0	0	0
												4732456N10Rik	0	0	0	0	0	0	0	0	0	0
												Krt75	0	0	0	0	0	0	0	0	0	0
												Gm5476	0	0	0	0	0	0	0	0	0	0
												Gm5477	0	0	0	0	0	0	0	0	0	0
												Gm5414	0	0	0	0	0	0	0	0	0	0
												Gm5478	0	0	0	0	0	0	0	0	0	0
												Mkl2	0	0	0	0	0	0	0	0	0	0
												AK131759	0	0	0	0	0	0	0	0	0	0
												Parn	0	0	0	0	0	0	0	0	0	0
												Mpv17l	0	0	0	0	0	0	0	0	0	0
												Ifitm7	0	0	0	0	0	0	0	0	0	0
												2900011O08Rik	0	0	0	0	0	0	0	0	0	0
												4921513D23Rik	0	0	0	0	0	0	0	0	0	0
												Abcc1	0	0	0	0	0	0	0	0	0	0
												A630010A05Rik	0	0	0	0	0	0	0	0	0	0
												Snai2	0	0	0	0	0	1	1	0	0	0
												Smpd4	0	0	0	0	0	0	0	0	0	0
												Med15	0	0	0	0	0	0	0	0	0	0
												Klhl22	0	0	0	0	0	0	0	0	0	0
												Scarf2	0	0	0	0	0	0	0	0	0	0
												Car15	0	0	0	0	0	0	0	0	0	0
												Dgcr2	0	0	0	0	0	0	0	0	0	0
												Tssk1	0	0	0	0	0	0	0	0	0	0
												Tssk2	0	0	0	0	0	0	0	0	0	0
												Dgcr14	0	0	0	0	0	0	0	0	0	0
												Gnb1l	0	0	0	0	0	0	0	0	0	0
												Tbx1	0	0	0	0	0	1	1	0	0	0
												Gp1bb	0	0	0	0	0	0	0	0	0	0
												2012-09-05	0	0	0	0	0	0	0	0	0	0
												AK041461	0	0	0	0	0	0	0	0	0	0
												Map3k13	0	0	0	0	0	0	0	0	0	0
												Tmem41a	0	0	0	0	0	0	0	0	0	0
												Liph	0	0	0	0	0	0	0	0	0	0
												Senp2	0	0	0	0	0	0	0	0	0	0
												Igf2bp2	0	0	0	0	0	0	0	0	0	0
												Tbccd1	0	0	0	0	0	0	0	0	0	0
												Dnajb11	0	0	0	0	0	0	0	0	0	0
												AK149453	0	0	0	0	0	0	0	0	0	0
												Ahsg	0	0	0	0	0	0	0	0	0	0
												Fetub	0	0	0	0	0	0	0	0	0	0
												Hrg	0	0	0	0	0	0	0	0	0	0
												Kng2	0	0	0	0	0	0	0	0	0	0
												Kng1	0	0	0	0	0	0	0	0	0	0
												Eif4a2	0	0	0	0	0	0	0	0	0	0
												Rfc4	0	0	0	0	0	0	0	0	0	0
												Rtp1	0	0	0	0	0	0	0	0	0	0
												Masp1	0	0	0	0	0	0	0	0	0	0
												AK144897	0	0	0	0	0	0	0	0	0	0
												Rtp4	0	0	0	0	0	0	0	0	0	0
												Lpp	0	0	0	0	0	0	0	0	0	0
												AK053957	0	0	0	0	0	0	0	0	0	0
												Tprg	0	0	0	0	0	0	0	0	0	0
												Trp63	0	0	0	0	0	0	0	0	0	0
												Leprel1	0	0	0	0	0	0	0	0	0	0
												Bdh1	0	0	0	0	0	0	0	0	0	0
												AK029404	0	0	0	0	0	0	0	0	0	0
												Dlg1	0	0	0	0	0	0	0	0	0	0
												Mfi2	0	0	0	0	0	0	0	0	0	0
												Pigz	0	0	0	0	0	0	0	0	0	0
												0610012G03Rik	0	0	0	0	0	0	0	0	0	0
												Ncbp2	0	0	0	0	0	0	0	0	0	0
												Senp5	0	0	0	0	0	0	0	0	0	0
												Pak2	0	0	0	0	0	0	0	0	0	0
												Pigx	0	0	0	0	0	0	0	0	0	0
												1500031L02Rik	0	0	0	0	0	0	0	0	0	0
												Osbpl11	0	0	0	0	0	0	0	0	0	0
												Snx4	0	0	0	0	0	0	0	0	0	0
												AK160141	0	0	0	0	0	0	0	0	0	0
												Zfp148	0	0	0	0	0	0	0	0	0	0
												Slc12a8	0	0	0	0	0	0	0	0	0	0
												Mylk	0	0	0	0	0	0	0	0	0	0
												AK044449	0	0	0	0	0	0	0	0	0	0
												Ptplb	0	0	0	0	0	0	0	0	0	0
												Adcy5	0	0	0	0	0	0	1	0	1	0
												Cd86	0	0	0	0	0	0	0	0	0	0
												Ildr1	0	0	0	0	0	0	0	0	0	0
												Slc15a2	0	0	0	0	0	0	0	0	0	0
												Eaf2	0	0	0	0	0	0	0	0	0	0
												Iqcb1	0	0	0	0	0	0	0	0	0	0
												AK015360	0	0	0	0	0	0	0	0	0	0
												Golgb1	0	0	0	0	0	0	0	0	0	0
												Gtf2e1	0	0	0	0	0	0	0	0	0	0
												Rabl3	0	0	0	0	0	0	0	0	0	0
												Hgd	0	0	0	0	0	0	0	0	0	0
												Ndufb4	0	0	0	0	0	0	0	0	0	0
												Fstl1	0	0	0	0	0	0	0	0	0	0
												Lrrc58	0	0	0	0	0	0	0	0	0	0
												Ccdc80	0	0	0	0	0	0	0	0	0	0
												Slc35a5	0	0	0	0	0	0	0	0	0	0
												Atg3	0	0	0	0	0	0	0	0	0	0
												Cd200	0	0	0	0	0	0	0	0	0	0
												Gm609	0	0	0	0	0	0	0	0	0	0
												Slc9a10	0	0	0	0	0	0	0	0	0	0
												Gcet2	0	0	0	0	0	0	0	0	0	0
												Tmprss7	0	0	0	0	0	0	0	0	0	0
												Tagln3	0	0	0	0	0	0	0	0	0	0
												AK165366	0	0	0	0	0	0	0	0	0	0
												Plcxd2	0	0	0	0	0	0	0	0	0	0
												Cd96	0	0	0	0	0	0	0	0	0	0
												Pvrl3	1	0	0	0	0	0	0	0	0	0
												Ift57	0	0	0	0	0	0	0	0	0	0
												Cd47	0	0	0	0	0	0	0	0	0	1
												Zpld1	0	0	0	0	0	0	0	0	0	0
												Nfkbiz	0	0	0	0	0	0	0	0	0	0
												Fam55c	0	0	0	0	0	0	0	0	0	0
												Cep97	0	0	0	0	0	0	0	0	0	0
												Rpl24	0	0	0	0	0	0	0	0	0	0
												2310061J03Rik	0	0	0	0	0	0	0	0	0	0
												Pcnp	0	0	0	0	0	0	0	0	0	0
												Rg9mtd1	0	0	0	0	0	0	0	0	0	0
												Senp7	0	0	0	0	0	0	0	0	0	0
												Impg2	0	0	0	0	0	0	0	0	0	0
												Abi3bp	0	0	0	0	0	0	0	0	0	0
												Tfg	0	0	0	0	0	0	0	0	0	0
												Gpr128	0	0	0	0	0	0	0	1	1	1
												Arl6	0	0	0	0	0	0	0	0	0	0
												AK016054	0	0	0	0	0	0	0	0	0	0
												Epha6	0	0	0	0	0	0	0	1	0	1
												DQ694814	0	0	0	0	0	0	0	0	0	0
												Arl13b	0	0	0	0	0	0	0	0	0	0
												Stx19	0	0	0	0	0	0	0	0	0	0
												Pros1	0	0	0	0	0	0	0	0	0	0
												Pou1f1	0	0	0	0	0	0	0	0	0	0
												Chmp2b	0	0	0	0	0	0	0	0	0	0
												Vgll3	0	0	0	0	0	0	0	0	0	0
												AK005838	0	0	0	0	0	0	0	0	0	0
												Cadm2	0	0	0	0	0	0	0	0	0	0
												AK029643	0	0	0	0	0	0	0	0	0	0
												Gbe1	0	0	0	0	0	0	0	0	0	0
												AK076959	0	0	0	0	0	0	0	0	0	0
												AK019789	0	0	0	0	0	0	0	0	0	0
												Tmprss15	0	0	0	0	0	0	0	0	0	0
												Ncam2	0	0	0	0	0	0	0	0	0	0
												Adamts5	0	0	0	0	0	0	0	0	0	0
												AK085480	0	0	0	0	0	0	0	0	0	0
												Cldn17	0	0	0	0	0	0	0	0	0	0
												Sod1	0	0	0	0	0	1	1	0	0	0
												Scaf4	0	0	0	0	0	0	0	0	0	0
												Hunk	0	0	0	0	0	0	0	0	0	0
												2610039C10Rik	0	0	0	0	0	0	0	0	0	0
												AK090163	0	0	0	0	0	0	0	0	0	0
												Mrap	0	0	0	0	0	0	0	0	0	0
												Urb1	0	0	0	0	0	0	0	0	0	0
												4931408A02Rik	0	0	0	0	0	0	0	0	0	0
												1110004E09Rik	0	0	0	0	0	0	0	0	0	0
												AK005956	0	0	0	0	0	0	0	0	0	0
												4930404I05Rik	0	0	0	0	0	0	0	0	0	0
												4932438H23Rik	0	0	0	0	0	0	0	0	0	0
												Olig2	0	0	0	0	0	0	0	0	0	0
												Ifnar2	0	0	0	0	0	0	0	1	0	1
												Il10rb	0	0	0	0	0	0	0	1	0	1
												AK038602	0	0	0	0	0	0	0	0	0	0
												Ifnar1	0	0	0	0	0	0	0	1	0	1
												Ifngr2	0	0	0	0	0	0	0	0	0	0
												Tmem50b	0	0	0	0	0	0	0	0	0	0
												Dnajc28	0	0	0	0	0	0	0	0	0	0
												Gart	0	0	0	0	0	0	0	0	0	0
												Itsn1	0	0	0	0	0	0	0	0	0	0
												Slc5a3	0	0	0	0	0	0	0	0	0	0
												Mrps6	0	0	0	0	0	0	0	0	0	0
												AK087806	0	0	0	0	0	0	0	0	0	0
												Kcne2	0	0	0	0	0	0	0	0	0	0
												Fam165b	0	0	0	0	0	0	0	0	0	0
												AK006730	0	0	0	0	0	0	0	0	0	0
												4930563D23Rik	0	0	0	0	0	0	0	0	0	0
												Kcne1	0	0	0	0	0	0	0	0	0	0
												AK045951	0	0	0	0	0	0	0	0	0	0
												Rcan1	0	0	0	0	0	0	0	0	0	0
												AK007854	0	0	0	0	0	0	0	0	0	0
												Setd4	0	0	0	0	0	0	0	0	0	0
												Cbr1	0	0	0	0	0	0	0	0	0	0
												Cbr3	0	0	0	0	0	0	0	0	0	0
												Dopey2	0	0	0	0	0	0	0	0	0	0
												AK009785	0	0	0	0	0	0	0	0	0	0
												Morc3	0	0	0	0	0	0	0	0	0	0
												Chaf1b	0	0	0	0	0	0	0	0	0	0
												Sim2	0	0	0	0	0	0	0	0	0	0
												Hlcs	0	0	0	0	0	0	0	0	0	0
												Dscr3	0	0	0	0	0	0	0	0	0	0
												Dyrk1a	0	0	0	0	0	0	0	0	0	0
												BC099513	0	0	0	0	0	0	0	0	0	0
												Kcnj15	0	0	0	0	0	0	0	0	0	0
												Erg	0	0	0	0	0	0	0	0	0	0
												Ets2	0	0	0	0	0	0	0	0	0	0
												AK037512	0	0	0	0	0	0	0	0	0	0
												AK040426	0	0	0	0	0	0	0	0	0	0
												Psmg1	0	0	0	0	0	0	0	0	0	0
												Brwd1	0	0	0	0	0	0	0	0	0	0
												AK160668	0	0	0	0	0	0	0	0	0	0
												Brwd1	0	0	0	0	0	0	0	0	0	0
												Hmgn1	0	0	0	0	0	0	0	0	0	0
												Lca5l	0	0	0	0	0	0	0	0	0	0
												Sh3bgr	0	0	0	0	0	0	0	0	0	0
												B3galt5	0	0	0	0	0	0	0	0	0	0
												Itgb2l	0	0	0	0	0	0	0	0	0	0
												Dscam	0	0	0	0	0	0	0	0	0	0
												Bace2	0	0	0	0	0	0	0	0	0	0
												Mx1	0	0	0	0	0	0	0	0	0	0
												Fam3b	0	0	0	0	0	0	0	0	0	0
												Tmprss2	0	0	0	0	0	0	0	0	0	0
												Tbc1d5	0	0	0	0	0	0	0	0	0	0
												Efhb	0	0	0	0	0	0	0	0	0	0
												4921523A10Rik	0	0	0	0	0	0	0	0	0	0
												Kat2b	0	0	0	0	0	0	0	0	0	0
												Sgol1	0	0	0	0	0	0	0	0	0	0
												Sult1c2	0	0	0	0	0	0	0	0	0	0
												Sult1c1	0	0	0	0	0	0	0	0	0	0
												Slc5a7	0	0	0	0	0	0	0	0	0	0
												Cd70	0	0	0	0	0	0	0	0	0	0
												Tnfsf14	0	0	0	0	0	0	0	0	0	0
												C3	0	0	0	0	0	0	0	0	0	0
												Gpr108	0	0	0	0	0	0	0	0	0	0
												Trip10	0	0	0	0	0	0	0	0	0	0
												Vav1	0	0	0	0	0	0	0	0	0	0
												Emr1	0	0	0	0	0	0	0	1	1	1
												AK195428	0	0	0	0	0	0	0	0	0	0
												AK019598	0	0	0	0	0	0	0	0	0	0
												Pja2	0	0	0	0	0	0	1	0	0	0
												AK139806	0	0	0	0	0	0	0	0	0	0
												Tmem232	0	0	0	0	0	0	0	0	0	0
												Ptprm	1	0	0	0	0	0	0	1	0	1
												Epb4.1l3	0	0	0	0	0	0	0	0	0	0
												Galnt14	0	0	0	0	0	0	0	0	0	0
												AK085353	0	0	0	0	0	0	0	0	0	0
												Ehd3	0	0	0	0	0	0	0	0	0	0
												Sos1	0	0	0	0	0	0	0	0	0	0
												Eml4	0	0	0	0	0	0	0	0	0	0
												Cox7a2l	0	0	0	0	0	0	0	0	0	0
												Kcng3	0	0	0	0	0	0	0	0	0	0
												AK020236	0	0	0	0	0	0	0	0	0	0
												1700106N22Rik	0	0	0	0	0	0	0	0	0	0
												Six3	0	0	0	0	0	0	0	0	0	0
												Six2	0	0	0	0	0	0	0	0	0	0
												Srbd1	0	0	0	0	0	0	0	0	0	0
												Prkce	0	0	0	0	0	0	0	0	0	0
												Epas1	0	0	0	0	0	1	1	0	0	0
												1700090G07Rik	0	0	0	0	0	0	0	0	0	0
												Atp6v1e2	0	0	0	0	0	0	0	0	0	0
												Socs5	0	0	0	0	0	0	0	0	0	0
												Gtf2a1l	0	0	0	0	0	0	0	0	0	0
												Lhcgr	0	0	0	0	0	0	0	1	1	1
												Fshr	0	0	0	0	0	0	0	1	1	1
												Nrxn1	0	0	0	0	0	0	1	0	0	0
												Adcyap1	0	0	0	0	0	1	1	0	1	0
												Mpp7	0	0	0	0	0	0	0	0	0	0
												Wac	0	0	0	0	0	0	0	0	0	0
												6030446N20Rik	0	0	0	0	0	0	0	0	0	0
												Riok3	0	0	0	0	0	0	0	0	0	0
												Lama3	0	0	0	0	0	0	0	0	0	0
												Zfp521	0	0	0	0	0	0	0	0	0	0
												Cdh2	1	0	0	0	0	0	0	0	0	0
												Dsc3	1	0	0	0	0	0	0	0	0	0
												Dsc2	1	0	0	0	0	0	0	0	0	0
												Dsc1	1	0	0	0	0	0	0	0	0	0
												Dsg3	1	0	0	0	0	0	0	0	0	0
												Dsg2	1	0	0	0	0	0	0	0	0	0
												Ttr	0	0	0	0	0	0	0	0	0	0
												B4galt6	0	0	0	0	0	0	0	0	0	0
												Rnf125	0	0	0	0	0	0	0	0	0	0
												Rnf138	0	0	0	0	0	0	0	0	0	0
												Mep-1beta	0	0	0	0	0	0	0	0	0	0
												Mep1b	0	0	0	0	0	0	0	0	0	0
												Fam59a	0	0	0	0	0	0	0	0	0	0
												Klhl14	0	0	0	0	0	0	0	0	0	0
												AK076809	0	0	0	0	0	0	0	0	0	0
												Pik3c3	0	0	0	0	0	0	0	0	0	0
												Slc25a46	0	0	0	0	0	0	0	0	0	0
												Sap130	0	0	0	0	0	0	0	0	0	0
												Ammecr1l	0	0	0	0	0	0	0	0	0	0
												Ctnna1	0	0	0	0	0	0	0	0	0	0
												Lrrtm2	0	0	0	0	0	0	0	0	0	0
												Sil1	0	0	0	0	0	0	0	0	0	0
												AK080350	0	0	0	0	0	0	0	0	0	0
												Matr3	0	0	0	0	0	0	0	0	0	0
												Paip2	0	0	0	0	0	0	0	0	0	0
												Slc23a1	0	0	0	0	0	0	0	0	0	0
												2010001M09Rik	0	0	0	0	0	0	0	0	0	0
												Spata24	0	0	0	0	0	0	0	0	0	0
												Dnajc18	0	0	0	0	0	0	0	0	0	0
												Ecscr	0	0	0	0	0	0	0	0	0	0
												1700066B19Rik	0	0	0	0	0	0	0	0	0	0
												Pcdhb10	0	0	0	0	0	0	0	0	0	0
												Pcdhb11	0	0	0	0	0	0	0	0	0	0
												Pcdhb12	0	0	0	0	0	0	0	0	0	0
												Pcdhb13	0	0	0	0	0	0	0	0	0	0
												Pcdhb14	1	0	0	0	0	0	0	0	0	0
												Pcdhb15	0	0	0	0	0	0	0	0	0	0
												Pcdhb17	0	0	0	0	0	0	0	0	0	0
												Pcdhb18	0	0	0	0	0	0	0	0	0	0
												Pcdhb19	0	0	0	0	0	0	0	0	0	0
												Pcdhb20	0	0	0	0	0	0	0	0	0	0
												Pcdhb21	0	0	0	0	0	0	0	0	0	0
												Diap1	0	0	0	0	0	1	1	0	0	0
												Hdac3	0	0	0	0	0	0	0	0	0	0
												Rell2	0	0	0	0	0	0	0	0	0	0
												Fchsd1	0	0	0	0	0	0	0	0	0	0
												Arap3	0	0	0	0	0	0	0	0	0	0
												Pcdh1	1	0	0	0	0	0	0	0	0	0
												1700086O06Rik	0	0	0	0	0	0	0	0	0	0
												1700086O06Rik	0	0	0	0	0	0	0	0	0	0
												0610009O20Rik	0	0	0	0	0	0	0	0	0	0
												Pcdh12	1	0	0	0	0	0	0	0	0	0
												Ndfip1	0	0	0	0	0	0	0	0	0	0
												Spry4	0	0	0	0	0	0	0	0	0	0
												9630014M24Rik	0	0	0	0	0	0	0	0	0	0
												Fgf1	0	0	0	0	0	0	0	0	0	0
												Gm5820	0	0	0	0	0	0	0	0	0	0
												Arhgap26	0	0	0	0	0	0	0	0	0	0
												AK158482	0	0	0	0	0	0	0	0	0	0
												Nr3c1	0	0	0	0	0	0	0	0	0	1
												Pabpc2	0	0	0	0	0	0	0	0	0	0
												Yipf5	0	0	0	0	0	0	0	0	0	0
												AK079798	0	0	0	0	0	0	0	0	0	0
												Prelid2	0	0	0	0	0	0	0	0	0	0
												Sh3rf2	0	0	0	0	0	0	0	0	0	0
												Plac8l1	0	0	0	0	0	0	0	0	0	0
												AK204365	0	0	0	0	0	0	0	0	0	0
												Lars	0	0	0	0	0	0	0	0	0	0
												Ppp2r2b	0	0	0	0	0	0	0	0	0	0
												Jakmip2	0	0	0	0	0	0	0	0	0	0
												Spink3	0	0	0	0	0	0	0	0	0	0
												Scgb3a2	0	0	0	0	0	0	0	0	0	0
												Gm94	0	0	0	0	0	0	0	0	0	0
												Spink5	0	0	0	0	0	0	0	0	0	0
												Spink14	0	0	0	0	0	0	0	0	0	0
												Spink6	0	0	0	0	0	0	0	0	0	0
												Spink12	0	0	0	0	0	0	0	0	0	0
												Spinkl	0	0	0	0	0	0	0	0	0	0
												Spink11	0	0	0	0	0	0	0	0	0	0
												Npy6r	0	0	0	0	0	0	0	1	1	1
												Myot	0	0	0	0	0	0	0	0	0	0
												Dcp2	0	0	0	0	0	0	0	0	0	0
												Mcc	0	0	0	0	0	0	0	0	0	0
												A930012L18Rik	0	0	0	0	0	0	0	0	0	0
												1700044K03Rik	0	0	0	0	0	0	0	0	0	0
												Fam170a	0	0	0	0	0	0	0	0	0	0
												Sncaip	0	0	0	0	0	0	0	0	0	0
												Gramd3	0	0	0	0	0	0	0	0	0	0
												Aldh7a1	0	0	0	0	0	0	0	0	0	0
												Slc12a2	0	0	0	0	0	0	1	0	0	0
												Fbn2	0	0	0	0	0	0	0	0	0	0
												Adamts19	0	0	0	0	0	0	0	0	0	0
												Chsy3	0	0	0	0	0	0	0	0	0	0
												AK087736	0	0	0	0	0	0	0	0	0	0
												Il17b	0	0	0	0	0	0	0	0	0	0
												Pcyox1l	0	0	0	0	0	0	0	0	0	0
												Grpel2	0	0	0	0	0	0	0	0	0	0
												1500015A07Rik	0	0	0	0	0	0	0	0	0	0
												Afap1l1	0	0	0	0	0	0	0	0	0	0
												Adrb2	0	0	0	0	0	0	0	1	1	1
												Gm9949	0	0	0	0	0	0	0	0	0	0
												Htr4	0	0	0	0	0	0	0	1	1	1
												Zfp532	0	0	0	0	0	0	0	0	0	0
												5330437I02Rik	0	0	0	0	0	0	0	0	0	0
												Sec11c	0	0	0	0	0	0	0	0	0	0
												BC053977	0	0	0	0	0	0	0	0	0	0
												Lman1	0	0	0	0	0	0	0	0	0	0
												Ccbe1	0	0	0	0	0	0	0	0	0	0
												Tcf4	0	0	0	0	0	0	0	0	0	0
												Ccdc68	0	0	0	0	0	0	0	0	0	0
												AK076657	0	0	0	0	0	0	0	0	0	0
												Rab27b	0	0	0	0	0	0	0	0	0	0
												Dcc	0	0	0	0	0	0	0	1	0	1
												Mex3c	0	0	0	0	0	0	0	0	0	0
												Smad4	0	0	0	0	0	0	0	0	0	0
												Me2	0	0	0	0	0	0	0	0	0	0
												Mro	0	0	0	0	0	0	0	0	0	0
												Mapk4	0	0	0	0	0	0	0	0	0	0
												Skor2	0	0	0	0	0	0	0	0	0	0
												Ier3ip1	0	0	0	0	0	0	0	0	0	0
												Hdhd2	0	0	0	0	0	0	0	0	0	0
												Katnal2	0	0	0	0	0	0	0	0	0	0
												Pias2	0	0	0	0	0	0	0	0	0	0
												St8sia5	0	0	0	0	0	0	0	0	0	0
												Rnf165	0	0	0	0	0	0	0	0	0	0
												Slc14a2	0	0	0	0	0	0	0	0	0	0
												Setbp1	0	0	0	0	0	0	0	0	0	0
												Pard6g	0	0	0	0	0	0	0	0	0	0
												Adnp2	0	0	0	0	0	0	0	0	0	0
												AK141205	0	0	0	0	0	0	0	0	0	0
												Rbfa	0	0	0	0	0	0	0	0	0	0
												Txnl4a	0	0	0	0	0	0	0	0	0	0
												Naa10	0	0	0	0	0	0	0	0	0	0
												Gm2176	0	0	0	0	0	0	0	0	0	0
												AK155068	0	0	0	0	0	0	0	0	0	0
												Galr1	0	0	0	0	0	0	0	1	1	1
												Mbp	0	0	0	0	0	0	0	0	0	0
												Pla2g16	0	0	0	0	0	0	0	0	0	0
												Lgals12	0	0	0	0	0	0	0	0	0	0
												Hrasls5	0	0	0	0	0	0	0	0	0	0
												Slc22a19	0	0	0	0	0	0	0	0	0	0
												BC014805	0	0	0	0	0	0	0	0	0	0
												AB056442	0	0	0	0	0	0	0	0	0	0
												Gm5631	0	0	0	0	0	0	0	0	0	0
												C730048C13Rik	0	0	0	0	0	0	0	0	0	0
												Chrm1	0	0	0	0	0	0	0	1	1	1
												Slc3a2	0	0	0	0	0	0	0	0	0	0
												AK036616	0	0	0	0	0	0	0	0	0	0
												Wdr74	0	0	0	0	0	0	0	0	0	0
												1700092M07Rik	0	0	0	0	0	0	0	0	0	0
												Stx5a	0	0	0	0	0	0	0	0	0	0
												BC094633	0	0	0	0	0	0	0	0	0	0
												Nxf1	0	0	0	0	0	0	0	0	0	0
												Tmem223	0	0	0	0	0	0	0	0	0	0
												Tmem179b	0	0	0	0	0	0	0	0	0	0
												Gm2518	0	0	0	0	0	0	0	0	0	0
												Taf6l	0	0	0	0	0	0	0	0	0	0
												Polr2g	0	0	0	0	0	0	0	0	0	0
												Ttc9c	0	0	0	0	0	0	0	0	0	0
												Hnrnpul2	0	0	0	0	0	0	0	0	0	0
												Gng3	0	0	0	0	0	0	0	0	1	0
												Bscl2	0	0	0	0	0	0	0	0	0	0
												Ubxn1	0	0	0	0	0	0	0	0	0	0
												AI462493	0	0	0	0	0	0	0	0	0	0
												AK011444	0	0	0	0	0	0	0	0	0	0
												1810009A15Rik	0	0	0	0	0	0	0	0	0	0
												Ints5	0	0	0	0	0	0	0	0	0	0
												Ganab	0	0	0	0	0	0	0	0	0	0
												B3gat3	0	0	0	0	0	0	0	0	0	0
												Rom1	0	0	0	0	0	1	1	0	0	0
												Eml3	0	0	0	0	0	0	0	0	0	0
												Mta2	0	0	0	0	0	0	0	0	0	0
												Tut1	0	0	0	0	0	0	0	0	0	0
												Eef1g	0	0	0	0	0	0	0	0	0	0
												Ahnak	0	0	0	0	0	0	0	0	0	0
												Scgb1a1	0	0	0	0	0	0	0	0	0	0
												Asrgl1	0	0	0	0	0	0	0	0	0	0
												AK048878	0	0	0	0	0	0	0	0	0	0
												Gm5057	0	0	0	0	0	0	0	0	0	0
												Incenp	0	0	0	0	0	0	0	0	0	0
												Fth1	0	0	0	0	0	0	0	0	0	0
												Best1	0	0	0	0	0	0	0	0	0	0
												Tmem132a	0	0	0	0	0	0	0	0	0	0
												Tmem109	0	0	0	0	0	0	0	0	0	0
												Prpf19	0	0	0	0	0	0	0	0	0	0
												Zp1	0	0	0	0	0	0	0	0	0	0
												Gpr44	0	0	0	0	0	0	0	1	1	1
												Ccdc86	0	0	0	0	0	0	0	0	0	0
												Ms4a10	0	0	0	0	0	0	0	0	0	0
												Ms4a4b	0	0	0	0	0	0	0	0	0	0
												Ms4a6c	0	0	0	0	0	0	0	0	0	0
												AK079938	0	0	0	0	0	0	0	0	0	0
												Ms4a6b	0	0	0	0	0	0	0	0	0	0
												Ms4a4d	0	0	0	0	0	0	0	0	0	0
												Ms4a6d	0	0	0	0	0	0	0	0	0	0
												Ms4a2	0	0	0	0	0	0	0	0	1	0
												Ms4a3	0	0	0	0	0	0	0	0	0	0
												Plac1l	0	0	0	0	0	0	0	0	0	0
												Oosp1	0	0	0	0	0	0	0	0	0	0
												Gm97	0	0	0	0	0	0	0	0	0	0
												Gif	0	0	0	0	0	0	0	0	0	0
												Mrpl16	0	0	0	0	0	0	0	0	0	0
												Stx3	0	0	0	0	0	0	0	0	0	0
												AK044380	0	0	0	0	0	0	0	0	0	0
												Olfr1417	0	0	1	1	1	1	1	1	1	1
												Olfr1418	0	0	1	1	1	1	1	1	1	1
												Olfr1419	0	0	1	1	1	1	1	1	1	1
												Olfr1420	0	0	1	1	1	1	1	1	1	1
												Patl1	0	0	0	0	0	0	0	0	0	0
												Osbp	0	0	0	0	0	0	0	0	0	0
												Fam111a	0	0	0	0	0	0	0	0	0	0
												Glyat	0	0	0	0	0	0	0	0	0	0
												Olfr1442	0	0	1	1	1	1	1	1	1	1
												Olfr1443	0	0	1	1	1	1	1	1	1	1
												Keg1	0	0	0	0	0	0	0	0	0	0
												Cntf	0	0	0	0	0	0	0	0	0	0
												Zfp91	0	0	0	0	0	0	0	0	0	0
												Lpxn	0	0	0	0	0	0	0	0	0	0
												Olfr1444	0	0	1	1	1	1	1	1	1	1
												Olfr1445	0	0	1	1	1	1	1	1	1	1
												Olfr1446	0	0	1	1	1	1	1	1	1	1
												Olfr1447	0	0	1	1	1	1	1	1	1	1
												Rmnd1	0	0	0	0	0	0	0	0	0	0
												DQ696666	0	0	0	0	0	0	0	0	0	0
												Olfr1448	0	0	1	1	1	1	1	1	1	1
												Olfr1449	0	0	1	1	1	1	1	1	1	1
												Olfr1450	0	0	1	1	1	1	1	1	1	1
												Olfr1451	0	0	1	1	1	1	1	1	1	1
												Olfr1453	0	0	1	1	1	1	1	1	1	1
												Olfr1454	0	0	1	1	1	1	1	1	1	1
												Olfr1457	0	0	1	1	1	1	1	1	1	1
												Olfr1459	0	0	1	1	1	1	1	1	1	1
												Olfr1461	0	0	1	1	1	1	1	1	1	1
												Olfr1462	0	0	1	1	1	1	1	1	1	1
												Olfr1463	0	0	1	1	1	1	1	1	1	1
												Olfr1465	0	0	1	1	1	1	1	1	1	1
												Olfr1466	0	0	1	1	1	1	1	1	1	1
												Olfr1467	0	0	1	1	1	1	1	1	1	1
												Olfr1469	0	0	1	1	1	1	1	1	1	1
												Olfr1471	0	0	1	1	1	1	1	1	1	1
												Olfr1472	0	0	1	1	1	1	1	1	1	1
												Olfr1474	0	0	1	1	1	1	1	1	1	1
												Olfr1475	0	0	1	1	1	1	1	1	1	1
												Olfr1477	0	0	1	1	1	1	1	1	1	1
												Olfr1480	0	0	1	1	1	1	1	1	1	1
												Olfr1484	0	0	1	1	1	1	1	1	1	1
												Olfr1487	0	0	1	1	1	1	1	1	1	1
												Olfr1489	0	0	1	1	1	1	1	1	1	1
												Olfr1490	0	0	1	1	1	1	1	1	1	1
												Olfr1491	0	0	1	1	1	1	1	1	1	1
												Olfr1494	0	0	1	1	1	1	1	1	1	1
												Olfr1495	0	0	1	1	1	1	1	1	1	1
												Olfr1496	0	0	1	1	1	1	1	1	1	1
												Olfr1497	0	0	1	1	1	1	1	1	1	1
												Olfr1499	0	0	1	1	1	1	1	1	1	1
												Olfr1500	0	0	1	1	1	1	1	1	1	1
												Olfr1501	0	0	1	1	1	1	1	1	1	1
												Olfr1502	0	0	1	1	1	1	1	1	1	1
												BC106814	0	0	0	0	0	0	0	0	0	0
												BC106814	0	0	0	0	0	0	0	0	0	0
												Olfr1504	0	0	1	1	1	1	1	1	1	1
												Olfr1505	0	0	1	1	1	1	1	1	1	1
												Gnaq	0	0	0	0	0	0	0	0	1	0
												Gna14	0	0	0	0	0	0	0	0	1	0
												Prune2	0	0	0	0	0	0	0	0	0	0
												Gcnt1	0	0	0	0	0	0	0	0	0	0
												Rfk	0	0	0	0	0	0	0	0	0	0
												Pcsk5	0	0	0	0	0	0	0	0	0	0
[truncated: 3,629 more rows]

## Sheet: Kaz Hapmix GO
# species: Mus musculus													GO:0004769	GO:0001533	GO:0030057	GO:0031424	GO:0050909	GO:0030216	GO:0009913	GO:0007606	GO:0004984	GO:0007608
# support: EXP, IMP, ISS, ISM, TAS, IEA, IDA, IGI, ISO, IGC, NAS, IPI, IEP, ISA, RCA, IC												AK080684	0	0	0	0	0	0	0	0	0	0
# associations retrieved on: 2012-01-03 15:06:37-05												2700089E24Rik	0	0	0	0	0	0	0	0	0	0
# gofunc built on: 2011-09-27 00:14:12.081902-04												Trim3	0	0	0	0	0	0	0	0	0	0
# gene associations file: ftp://ftp.geneontology.org/pub/go/gene-associations/gene_association.mgi.gz												Lix1l	0	0	0	0	0	0	0	0	0	0
# revision: 1.888												Tmem65	0	0	0	0	0	0	0	0	0	0
# downloaded on: 2011-09-26 20:52:45-04												Slc1a4	0	0	0	0	0	0	0	0	0	0
# GO DAG files from: http://archive.geneontology.org/latest-full/go_201109-assocdb-tables.tar.gz												AK089957	0	0	0	0	0	0	0	0	0	0
# downloaded on: 2011-09-14 13:37:39-04												Olfr633	0	0	0	0	0	0	0	1	1	1
# translation required: yes												Derl1	0	0	0	0	0	0	0	0	0	0
# translation info:												Zfhx4	0	0	0	0	0	0	0	0	0	0
# authority: ensembl												Nrbp2	0	0	0	0	0	0	0	0	0	0
# synergizer db built on: 2011-09-13 18:29:21.292355-04												D830046C22Rik	0	0	0	0	0	0	0	0	0	0
# synergizer db built from: Ensembl Genes 63 / Ensembl Metazoa Genes 10 / Ensembl Plants Genes 10												Scnm1	0	0	0	0	0	0	0	0	0	0
# namespace: mgi_symbol												Ntsr1	0	0	0	0	0	0	0	0	0	0
# coverage: 99.9%												Grik3	0	0	0	0	0	0	0	0	0	0
# size of "genespace": 25067												Extl2	0	0	0	0	0	0	0	0	0	0
# number of attributes: 14615												Sdk2	0	0	0	0	0	0	0	0	0	0
# NOTE: the last record consists of all the entities in the												Bcl9	0	0	0	0	0	0	0	0	0	0
# "genespace" that are not associated with any attribute (for												Arsg	0	0	0	0	0	0	0	0	0	0
# the requested support).												Pbxip1	0	0	0	0	0	0	0	0	0	0
# Original number of entities in query: 1658												Clcc1	0	0	0	0	0	0	0	0	0	0
# Number of entities in query: 1628												Olfr885	0	0	0	0	0	0	0	1	1	1
# Total number of entities: 25382												Shisa4	0	0	0	0	0	0	0	0	0	0
# Original total number of entities: 25067												Mtmr11	0	0	0	0	0	0	0	0	0	0
# Entities not in default gene space: 315												Zhx2	0	0	0	0	0	0	0	0	0	0
# Total number of attributes: 14615												Nav1	0	0	0	0	0	0	0	0	0	0
# Translation required: yes												Olfr904	0	0	0	0	0	0	0	1	1	1
# Translation coverage: 0.998909												Hey1	0	0	0	0	0	0	0	0	0	0
# Mode: unordered												Fam135a	0	0	0	0	0	0	0	0	0	0
# Number of simulations: 1000												Man1a2	0	0	0	0	0	0	0	0	0	0
# Adjusted P-value cutoff: 0.05												2900079G21Rik	0	0	0	0	0	0	0	0	0	0
# Over/under: over												Smpd1	0	0	0	0	0	0	0	0	0	0
# Evidence codes: EXP, IMP, ISS, ISM, TAS, IEA, IDA, IGI, ISO, IGC, NAS, IPI, IEP, ISA, RCA, IC												Hist2h4	0	0	0	0	0	0	0	0	0	0
OVERREPRESENTED ATTRIBUTES												Ugp2	0	0	0	0	0	0	0	0	0	0
N	X	LOD	P	P_adj	attrib ID	attrib name						1110058L19Rik	0	0	0	0	0	0	0	0	0	0
4	4	2.11927	1.68661e-05	0.049	GO:0004769	steroid delta-isomerase activity						Col9a1	0	0	0	0	0	0	0	0	0	0
16	24	1.45616	3.43889e-14	<0.001	GO:0001533	cornified envelope						Col19a1	0	0	0	0	0	0	0	0	0	0
10	18	1.25826	3.11836e-08	<0.001	GO:0030057	desmosome						Lgsn	0	0	0	0	0	0	0	0	0	0
13	28	1.10717	4.46999e-09	<0.001	GO:0031424	keratinization						4931428L18Rik	0	0	0	0	0	0	0	0	0	0
24	66	0.930415	9.04363e-13	<0.001	GO:0050909	sensory perception of taste						4930521A18Rik	0	0	0	0	0	0	0	0	0	0
15	45	0.87346	6.60939e-08	<0.001	GO:0030216	keratinocyte differentiation						AK219219	0	0	0	0	0	0	0	0	0	0
16	56	0.777543	2.73159e-07	<0.001	GO:0009913	epidermal cell differentiation						C230029F24Rik	0	0	0	0	0	0	0	0	0	0
174	1194	0.426954	4.81604e-25	<0.001	GO:0007606	sensory perception of chemical stimulus						BC029710	0	0	0	0	0	0	0	0	0	0
148	1088	0.38617	1.49682e-18	<0.001	GO:0004984	olfactory receptor activity						AK020188	0	0	0	0	0	0	0	0	0	0
150	1106	0.384936	1.13336e-18	<0.001	GO:0007608	sensory perception of smell						Tmeff2	0	0	0	0	0	0	0	0	0	0
187	1434	0.370473	3.25723e-21	<0.001	GO:0007600	sensory perception						Sdpr	0	0	0	0	0	0	0	0	0	0
199	1626	0.339023	2.29447e-19	<0.001	GO:0050877	neurological system process						Spp2	0	0	0	0	0	0	0	0	0	0
213	1821	0.317372	2.09939e-18	<0.001	GO:0003008	system process						Glrp1	0	0	0	0	0	0	0	0	0	0
222	1982	0.295868	5.59047e-17	<0.001	GO:0004888	transmembrane signaling receptor activity						AK030268	0	0	0	0	0	0	0	0	0	0
230	2062	0.294855	2.2511e-17	<0.001	GO:0038023	signaling receptor activity						Epb4.1l5	0	0	0	0	0	0	0	0	0	0
212	1921	0.286593	1.55946e-15	<0.001	GO:0007186	G-protein coupled receptor protein signaling pathway						Ptpn4	0	0	0	0	0	0	0	0	0	0
244	2301	0.270056	8.96731e-16	<0.001	GO:0004871	signal transducer activity						Tmem177	0	0	0	0	0	0	0	0	0	0
244	2301	0.270056	8.96731e-16	<0.001	GO:0060089	molecular transducer activity						Lmod1	0	0	0	0	0	0	0	0	0	0
267	2588	0.258631	9.17002e-16	<0.001	GO:0004872	receptor activity						Ipo9	0	0	0	0	0	0	0	0	0	0
275	2751	0.242766	1.56407e-14	<0.001	GO:0007166	cell surface receptor linked signaling pathway						1700025G04Rik	0	0	0	0	0	0	0	0	0	0
157	1560	0.231615	8.88087e-09	<0.001	GO:0004930	G-protein coupled receptor activity						Xpr1	0	0	0	0	0	0	0	0	0	0
298	3238	0.200874	2.48647e-11	<0.001	GO:0032501	multicellular organismal process						Tnr	0	0	0	0	0	0	0	0	0	0
337	3813	0.183073	1.24648e-10	<0.001	GO:0007165	signal transduction						Pou2f1	0	0	0	0	0	0	0	0	0	0
380	4519	0.159618	3.08213e-09	<0.001	GO:0051716	cellular response to stimulus						Olfml2b	0	0	0	0	0	0	0	0	0	0
445	5476	0.146369	7.54847e-09	<0.001	GO:0016021	integral to membrane						Atf6	0	0	0	0	0	0	0	0	0	0
453	5601	0.144339	9.64048e-09	<0.001	GO:0031224	intrinsic to membrane						Fcrla	0	0	0	0	0	0	0	0	0	0
497	6252	0.138316	1.37295e-08	<0.001	GO:0044425	membrane part						Fcgr2b	0	0	0	0	0	0	0	0	0	0
446	5706	0.123036	8.79461e-07	0.002	GO:0050896	response to stimulus						Fcgr4	0	0	0	0	0	0	0	0	0	0
												BC094916	0	0	0	0	0	0	0	0	0	0
												Ifi203	0	0	0	0	0	0	0	0	0	0
												Ifi202b	0	0	0	0	0	0	0	0	0	0
												Ifi205	0	0	0	0	0	0	0	0	0	0
												Olfr433	0	0	0	0	0	0	0	1	1	1
												Olfr432	0	0	0	0	0	0	0	1	1	1
												Olfr430	0	0	0	0	0	0	0	1	1	1
												Olfr429	0	0	0	0	0	0	0	1	1	1
												Olfr427	0	0	0	0	0	0	0	1	1	1
												Olfr231	0	0	0	0	0	0	0	1	1	1
												Olfr424	0	0	0	0	0	0	0	1	1	1
												Olfr420	0	0	0	0	0	0	0	1	1	1
												Spna1	0	0	0	0	0	0	0	0	0	0
												Olfr419	0	0	0	0	0	0	0	1	1	1
												1810030J14Rik	0	0	0	0	0	0	0	0	0	0
												Olfr417	0	0	0	0	0	0	0	1	1	1
												Olfr248	0	0	0	0	0	0	0	1	1	1
												Olfr414	0	0	0	0	0	0	0	1	1	1
												Fmn2	0	0	0	0	0	0	0	0	0	0
												Grem2	0	0	0	0	0	0	0	0	0	0
												Rgs7	0	0	0	0	0	0	0	0	0	0
												AK136128	0	0	0	0	0	0	0	0	0	0
												Fh1	0	0	0	0	0	0	0	0	0	0
												Kmo	0	0	0	0	0	0	0	0	0	0
												Opn3	0	0	0	0	0	0	0	0	0	0
												Chml	0	0	0	0	0	0	0	0	0	0
												Exo1	0	0	0	0	0	0	0	0	0	0
												Themis	0	0	0	0	0	0	0	0	0	0
												2310057J18Rik	0	0	0	0	0	0	0	0	0	0
												6330407J23Rik	0	0	0	0	0	0	0	0	0	0
												Echdc1	0	0	0	0	0	0	0	0	0	0
												Rnf146	0	0	0	0	0	0	0	0	0	0
												Rspo3	0	0	0	0	0	0	0	0	0	0
												Cenpw	0	0	0	0	0	0	0	0	0	0
												Trmt11	0	0	0	0	0	0	0	0	0	0
												Hint3	0	0	0	0	0	0	0	0	0	0
												Ncoa7	0	0	0	0	0	0	0	0	0	0
												Hey2	0	0	0	0	0	0	0	0	0	0
												Hddc2	0	0	0	0	0	0	0	0	0	0
												Tpd52l1	0	0	0	0	0	0	0	0	0	0
												Rnf217	0	0	0	0	0	0	0	0	0	0
												Frk	0	0	0	0	0	0	0	0	0	0
												Ctnna3	0	0	0	0	0	0	0	0	0	0
												Syn3	0	0	0	0	0	0	0	0	0	0
												Scyl2	0	0	0	0	0	0	0	0	0	0
												AK048993	0	0	0	0	0	0	0	0	0	0
												Actr6	0	0	0	0	0	0	0	0	0	0
												AK036535	0	0	0	0	0	0	0	0	0	0
												Uhrf1bp1l	0	0	0	0	0	0	0	0	0	0
												DQ556351	0	0	0	0	0	0	0	0	0	0
												AK041893	0	0	0	0	0	0	0	0	0	0
												Metap2	0	0	0	0	0	0	0	0	0	0
												AK029692	0	0	0	0	0	0	0	0	0	0
												Ppfia2	0	0	0	0	0	0	0	0	0	0
												Nav3	0	0	0	0	0	0	0	0	0	0
												Osbpl8	0	0	0	0	0	0	0	0	0	0
												Kcnc2	0	0	0	0	0	0	0	0	0	0
												Ptprr	0	0	0	0	0	0	0	0	0	0
												DQ556351	0	0	0	0	0	0	0	0	0	0
												Vwc2	0	0	0	0	0	0	0	0	0	0
												Zpbp	0	0	0	0	0	0	0	0	0	0
												4930415F15Rik	0	0	0	0	0	0	0	0	0	0
												AK041795	0	0	0	0	0	0	0	0	0	0
												4930512M02Rik	0	0	0	0	0	0	0	0	0	0
												Ikzf1	0	0	0	0	0	0	0	0	0	0
												Ddc	0	0	0	0	0	0	0	0	0	0
												AK006690	0	0	0	0	0	0	0	0	0	0
												Grb10	0	0	0	0	0	0	0	0	0	0
												Cobl	0	0	0	0	0	0	0	0	0	0
												Egfr	0	0	0	0	0	0	0	0	0	0
												Fbxo48	0	0	0	0	0	0	0	0	0	0
												Plek	0	0	0	0	0	0	0	0	0	0
												Cnrip1	0	0	0	0	0	0	0	0	0	0
												Ppp3r1	0	0	0	0	0	0	0	0	0	0
												Pno1	0	0	0	0	0	0	0	0	0	0
												Wdr92	0	0	0	0	0	0	0	0	0	0
												C1d	0	0	0	0	0	0	0	0	0	0
												Etaa1	0	0	0	0	0	0	0	0	0	0
												AK013680	0	0	0	0	0	0	0	0	0	0
												AK018427	0	0	0	0	0	0	0	0	0	0
												Meis1	0	0	0	0	0	0	0	0	0	0
												AK144295	0	0	0	0	0	0	0	0	0	0
												Spred2	0	0	0	0	0	0	0	0	0	0
												Rab1	0	0	0	0	0	0	0	0	0	0
												Cep68	0	0	0	0	0	0	0	0	0	0
												Sertad2	0	0	0	0	0	0	0	0	0	0
												Aftph	0	0	0	0	0	0	0	0	0	0
												1110067D22Rik	0	0	0	0	0	0	0	0	0	0
												Peli1	0	0	0	0	0	0	0	0	0	0
												Vps54	0	0	0	0	0	0	0	0	0	0
												AK162774	0	0	0	0	0	0	0	0	0	0
												AK038605	0	0	0	0	0	0	0	0	0	0
												Mdh1	0	0	0	0	0	0	0	0	0	0
												AV249152	0	0	0	0	0	0	0	0	0	0
												Otx1	0	0	0	0	0	0	0	0	0	0
												Ehbp1	0	0	0	0	0	0	0	0	0	0
												Slit3	0	0	0	0	0	0	0	0	0	0
												Myh8	0	0	0	0	0	0	0	0	0	0
												Myh13	0	0	0	0	0	0	0	0	0	0
												Zzef1	0	0	0	0	0	0	0	0	0	0
												Nxn	0	0	0	0	0	0	0	0	0	0
												Timm22	0	0	0	0	0	0	0	0	0	0
												Abr	0	0	0	0	0	0	0	0	0	0
												Bhlha9	0	0	0	0	0	0	0	0	0	0
												Tusc5	0	0	0	0	0	0	0	0	0	0
												Gosr1	0	0	0	0	0	0	0	0	0	0
												Cpd	0	0	0	0	0	0	0	0	0	0
												Tmigd1	0	0	0	0	0	0	0	0	0	0
												Blmh	0	0	0	0	0	0	0	0	0	0
												Slc6a4	0	0	0	0	0	0	0	0	0	0
												Ccdc55	0	0	0	0	0	0	0	0	0	0
												Efcab5	0	0	0	0	0	0	0	0	0	0
												Ssh2	0	0	0	0	0	0	0	0	0	0
												AK217986	0	0	0	0	0	0	0	0	0	0
												Coro6	0	0	0	0	0	0	0	0	0	0
												Ankrd13b	0	0	0	0	0	0	0	0	0	0
												Git1	0	0	0	0	0	0	0	0	0	0
												Lig3	0	0	0	0	0	0	0	0	0	0
												Rffl	0	0	0	0	0	0	0	0	0	0
												Rad51l3	0	0	0	0	0	0	0	0	0	0
												Fndc8	0	0	0	0	0	0	0	0	0	0
												Nle1	0	0	0	0	0	0	0	0	0	0
												Unc45b	0	0	0	0	0	0	0	0	0	0
												AK005634	0	0	0	0	0	0	0	0	0	0
												Slfn5	0	0	0	0	0	0	0	0	0	0
												Slfn9	0	0	0	0	0	0	0	0	0	0
												Slfn8	0	0	0	0	0	0	0	0	0	0
												Slfn10-ps	0	0	0	0	0	0	0	0	0	0
												Slfn2	0	0	0	0	0	0	0	0	0	0
												AK135766	0	0	0	0	0	0	0	0	0	0
												Slfn1	0	0	0	0	0	0	0	0	0	0
												Slfn4	0	0	0	0	0	0	0	0	0	0
												Slfn3	0	0	0	0	0	0	0	0	0	0
												Msi2	0	0	0	0	0	0	0	0	0	0
												AK002838	0	0	0	0	0	0	0	0	0	0
												Gna13	0	0	0	0	0	0	0	0	0	0
												9930022D16Rik	0	0	0	0	0	0	0	0	0	0
												Amz2	0	0	0	0	0	0	0	0	0	0
												Slc16a6	0	0	0	0	0	0	0	0	0	0
												1700012B07Rik	0	0	0	0	0	0	0	0	0	0
												AK006264	0	0	0	0	0	0	0	0	0	0
												Rnf144a	0	0	0	0	0	0	0	0	0	0
												Rsad2	0	0	0	0	0	0	0	0	0	0
												Cmpk2	0	0	0	0	0	0	0	0	0	0
												AK015322	0	0	0	0	0	0	0	0	0	0
												AK163447	0	0	0	0	0	0	0	0	0	0
												Sox11	0	0	0	0	0	0	0	0	0	0
												Ttc15	0	0	0	0	0	0	0	0	0	0
												Tssc1	0	0	0	0	0	0	0	0	0	0
												Syne2	0	0	0	0	0	0	0	0	0	0
												Flrt2	0	0	0	0	0	0	0	0	0	0
												1700019M22Rik	0	0	0	0	0	0	0	0	0	0
												AK145433	0	0	0	0	0	0	0	0	0	0
												Serpina3g	0	0	0	0	0	0	0	0	0	0
												Adam6a	0	0	0	0	0	0	0	0	0	0
												AK172386	0	0	0	0	0	0	0	0	0	0
												Gfod1	0	0	0	0	0	0	0	0	0	0
												AK017339	0	0	0	0	0	0	0	0	0	0
												F2r	0	0	0	0	0	0	0	0	0	0
												Iqgap2	0	0	0	0	0	0	0	0	0	0
												Tmem171	0	0	0	0	0	0	0	0	0	0
												Fcho2	0	0	0	0	0	0	0	0	0	0
												AK136034	0	0	0	0	0	0	0	0	0	0
												Tnpo1	0	0	0	0	0	0	0	0	0	0
												AK136034	0	0	0	0	0	0	0	0	0	0
												AK020854	0	0	0	0	0	0	0	0	0	0
												AK145614	0	0	0	0	0	0	0	0	0	0
												Zfp366	0	0	0	0	0	0	0	0	0	0
												Mast4	0	0	0	0	0	0	0	0	0	0
												Cacna2d3	0	0	0	0	0	0	0	0	0	0
												Selk	0	0	0	0	0	0	0	0	0	0
												Actr8	0	0	0	0	0	0	0	0	0	0
												Il17rb	0	0	0	0	0	0	0	0	0	0
												Chdh	0	0	0	0	0	0	0	0	0	0
												Cacna1d	0	0	0	0	0	0	0	0	0	0
												Fermt2	0	0	0	0	0	0	0	0	0	0
												AK015914	0	0	0	0	0	0	0	0	0	0
												AK039091	0	0	0	0	0	0	0	0	0	0
												Ddhd1	0	0	0	0	0	0	0	0	0	0
												Olfr725	0	0	0	0	0	0	0	1	1	1
												Olfr726	0	0	0	0	0	0	0	1	1	1
												Olfr727	0	0	0	0	0	0	0	1	1	1
												Olfr728	0	0	0	0	0	0	0	1	1	1
												Olfr729	0	0	0	0	0	0	0	1	1	1
												Olfr745	0	0	0	0	0	0	0	1	1	1
												Olfr746	0	0	0	0	0	0	0	1	1	1
												Olfr747	0	0	0	0	0	0	0	1	1	1
												Olfr748	0	0	0	0	0	0	0	1	1	1
												Ttc5	0	0	0	0	0	0	0	0	0	0
												Tsc22d1	0	0	0	0	0	0	0	0	0	0
												Ednrb	0	0	0	0	0	0	0	0	0	0
												Gpc6	0	0	0	0	0	0	0	0	0	0
												Zfpm2	0	0	0	0	0	0	0	0	0	0
												Oxr1	0	0	0	0	0	0	0	0	0	0
												Angpt1	0	0	0	0	0	0	0	0	0	0
												Nov	0	0	0	0	0	0	0	0	0	0
												BC048519	0	0	0	0	0	0	0	0	0	0
												Taf2	0	0	0	0	0	0	0	0	0	0
												Dscc1	0	0	0	0	0	0	0	0	0	0
												Gm9920	0	0	0	0	0	0	0	0	0	0
												Deptor	0	0	0	0	0	0	0	0	0	0
												Col14a1	0	0	0	0	0	0	0	0	0	0
												Mrpl13	0	0	0	0	0	0	0	0	0	0
												Mtbp	0	0	0	0	0	0	0	0	0	0
												Sntb1	0	0	0	0	0	0	0	0	0	0
												Has2	0	0	0	0	0	0	0	0	0	0
												Has2as	0	0	0	0	0	0	0	0	0	0
												BC026439	0	0	0	0	0	0	0	0	0	0
												AK182887	0	0	0	0	0	0	0	0	0	0
												Wdr67	0	0	0	0	0	0	0	0	0	0
												9130401M01Rik	0	0	0	0	0	0	0	0	0	0
												BC039940	0	0	0	0	0	0	0	0	0	0
												Zhx1	0	0	0	0	0	0	0	0	0	0
												Atad2	0	0	0	0	0	0	0	0	0	0
												Wdyhv1	0	0	0	0	0	0	0	0	0	0
												Fbxo32	0	0	0	0	0	0	0	0	0	0
												Klhl38	0	0	0	0	0	0	0	0	0	0
												Anxa13	0	0	0	0	0	0	0	0	0	0
												D15Ertd621e	0	0	0	0	0	0	0	0	0	0
												Trmt12	0	0	0	0	0	0	0	0	0	0
												Rnf139	0	0	0	0	0	0	0	0	0	0
												Tatdn1	0	0	0	0	0	0	0	0	0	0
												Ndufb9	0	0	0	0	0	0	0	0	0	0
												Mtss1	0	0	0	0	0	0	0	0	0	0
												DQ560483	0	0	0	0	0	0	0	0	0	0
												DQ690034	0	0	0	0	0	0	0	0	0	0
												DQ708916	0	0	0	0	0	0	0	0	0	0
												DQ553947	0	0	0	0	0	0	0	0	0	0
												DQ715789	0	0	0	0	0	0	0	0	0	0
												DQ719367	0	0	0	0	0	0	0	0	0	0
												DQ714108	0	0	0	0	0	0	0	0	0	0
												DQ569270	0	0	0	0	0	0	0	0	0	0
												DQ539992	0	0	0	0	0	0	0	0	0	0
												DQ725355	0	0	0	0	0	0	0	0	0	0
												DQ685100	0	0	0	0	0	0	0	0	0	0
												DQ719893	0	0	0	0	0	0	0	0	0	0
												DQ685134	0	0	0	0	0	0	0	0	0	0
												DQ692580	0	0	0	0	0	0	0	0	0	0
												DQ557910	0	0	0	0	0	0	0	0	0	0
												DQ688388	0	0	0	0	0	0	0	0	0	0
												DQ685795	0	0	0	0	0	0	0	0	0	0
												DQ563733	0	0	0	0	0	0	0	0	0	0
												DQ700079	0	0	0	0	0	0	0	0	0	0
												DQ540925	0	0	0	0	0	0	0	0	0	0
												DQ723500	0	0	0	0	0	0	0	0	0	0
												DQ699830	0	0	0	0	0	0	0	0	0	0
												DQ693016	0	0	0	0	0	0	0	0	0	0
												DQ716191	0	0	0	0	0	0	0	0	0	0
												DQ702976	0	0	0	0	0	0	0	0	0	0
												DQ686395	0	0	0	0	0	0	0	0	0	0
												DQ701088	0	0	0	0	0	0	0	0	0	0
												DQ546629	0	0	0	0	0	0	0	0	0	0
												DQ703690	0	0	0	0	0	0	0	0	0	0
												DQ724494	0	0	0	0	0	0	0	0	0	0
												DQ721352	0	0	0	0	0	0	0	0	0	0
												DQ697070	0	0	0	0	0	0	0	0	0	0
												DQ711171	0	0	0	0	0	0	0	0	0	0
												DQ685458	0	0	0	0	0	0	0	0	0	0
												DQ700390	0	0	0	0	0	0	0	0	0	0
												DQ700826	0	0	0	0	0	0	0	0	0	0
												DQ717005	0	0	0	0	0	0	0	0	0	0
												DQ717559	0	0	0	0	0	0	0	0	0	0
												DQ566446	0	0	0	0	0	0	0	0	0	0
												DQ724299	0	0	0	0	0	0	0	0	0	0
												DQ696544	0	0	0	0	0	0	0	0	0	0
												DQ696182	0	0	0	0	0	0	0	0	0	0
												DQ718380	0	0	0	0	0	0	0	0	0	0
												DQ552243	0	0	0	0	0	0	0	0	0	0
												DQ721346	0	0	0	0	0	0	0	0	0	0
												DQ561419	0	0	0	0	0	0	0	0	0	0
												DQ547106	0	0	0	0	0	0	0	0	0	0
												DQ698625	0	0	0	0	0	0	0	0	0	0
												DQ551003	0	0	0	0	0	0	0	0	0	0
												DQ722800	0	0	0	0	0	0	0	0	0	0
												DQ549732	0	0	0	0	0	0	0	0	0	0
												DQ713814	0	0	0	0	0	0	0	0	0	0
												DQ702585	0	0	0	0	0	0	0	0	0	0
												DQ715352	0	0	0	0	0	0	0	0	0	0
												DQ555467	0	0	0	0	0	0	0	0	0	0
												DQ697538	0	0	0	0	0	0	0	0	0	0
												DQ701556	0	0	0	0	0	0	0	0	0	0
												DQ563704	0	0	0	0	0	0	0	0	0	0
												DQ706020	0	0	0	0	0	0	0	0	0	0
												DQ718749	0	0	0	0	0	0	0	0	0	0
												DQ717704	0	0	0	0	0	0	0	0	0	0
												DQ684763	0	0	0	0	0	0	0	0	0	0
												DQ692371	0	0	0	0	0	0	0	0	0	0
												DQ557715	0	0	0	0	0	0	0	0	0	0
												DQ540050	0	0	0	0	0	0	0	0	0	0
												DQ694912	0	0	0	0	0	0	0	0	0	0
												DQ698417	0	0	0	0	0	0	0	0	0	0
												DQ555237	0	0	0	0	0	0	0	0	0	0
												DQ709177	0	0	0	0	0	0	0	0	0	0
												DQ688189	0	0	0	0	0	0	0	0	0	0
												DQ549578	0	0	0	0	0	0	0	0	0	0
												DQ698574	0	0	0	0	0	0	0	0	0	0
												AK076851	0	0	0	0	0	0	0	0	0	0
												DQ718921	0	0	0	0	0	0	0	0	0	0
												DQ701447	0	0	0	0	0	0	0	0	0	0
												DQ706459	0	0	0	0	0	0	0	0	0	0
												DQ706266	0	0	0	0	0	0	0	0	0	0
												DQ562964	0	0	0	0	0	0	0	0	0	0
												DQ722338	0	0	0	0	0	0	0	0	0	0
												DQ567724	0	0	0	0	0	0	0	0	0	0
												DQ686061	0	0	0	0	0	0	0	0	0	0
												DQ726035	0	0	0	0	0	0	0	0	0	0
												DQ701507	0	0	0	0	0	0	0	0	0	0
												DQ726630	0	0	0	0	0	0	0	0	0	0
												DQ557693	0	0	0	0	0	0	0	0	0	0
												DQ716549	0	0	0	0	0	0	0	0	0	0
												DQ724814	0	0	0	0	0	0	0	0	0	0
												DQ555935	0	0	0	0	0	0	0	0	0	0
												DQ558110	0	0	0	0	0	0	0	0	0	0
												DQ565149	0	0	0	0	0	0	0	0	0	0
												DQ693466	0	0	0	0	0	0	0	0	0	0
												DQ722902	0	0	0	0	0	0	0	0	0	0
												AK015560	0	0	0	0	0	0	0	0	0	0
												Sqle	0	0	0	0	0	0	0	0	0	0
												E430025E21Rik	0	0	0	0	0	0	0	0	0	0
												Nsmce2	0	0	0	0	0	0	0	0	0	0
												Trib1	0	0	0	0	0	0	0	0	0	0
												AK035211	0	0	0	0	0	0	0	0	0	0
												AK041614	0	0	0	0	0	0	0	0	0	0
												Asap1	0	0	0	0	0	0	0	0	0	0
												Zc3h3	0	0	0	0	0	0	0	0	0	0
												Gsdmd	0	0	0	0	0	0	0	0	0	0
												Naprt1	0	0	0	0	0	0	0	0	0	0
												Eef1d	0	0	0	0	0	0	0	0	0	0
												Tigd5	0	0	0	0	0	0	0	0	0	0
												Pycrl	0	0	0	0	0	0	0	0	0	0
												Tsta3	0	0	0	0	0	0	0	0	0	0
												Zfp623	0	0	0	0	0	0	0	0	0	0
												Zfp707	0	0	0	0	0	0	0	0	0	0
												Mapk15	0	0	0	0	0	0	0	0	0	0
												Fam83h	0	0	0	0	0	0	0	0	0	0
												AK158547	0	0	0	0	0	0	0	0	0	0
												Scrib	0	0	0	0	0	0	0	0	0	0
												Puf60	0	0	0	0	0	0	0	0	0	0
												Eppk1	0	0	0	0	0	0	0	0	0	0
												BC024139	0	0	0	0	0	0	0	0	0	0
												Cacng2	0	0	0	0	0	0	0	0	0	0
												AK043153	0	0	0	0	0	0	0	0	0	0
												Ift27	0	0	0	0	0	0	0	0	0	0
												Pvalb	0	0	0	0	0	0	0	0	0	0
												Ncf4	0	0	0	0	0	0	0	0	0	0
												Csf2rb2	0	0	0	0	0	0	0	0	0	0
												Csf2rb	0	0	0	0	0	0	0	0	0	0
												Il2rb	0	0	0	0	0	0	0	0	0	0
												C1qtnf6	0	0	0	0	0	0	0	0	0	0
												Sstr3	0	0	0	0	0	0	0	0	0	0
												Rac2	0	0	0	0	0	0	0	0	0	0
												AK085438	0	0	0	0	0	0	0	0	0	0
												Lrrk2	0	0	0	0	0	0	0	0	0	0
												Muc19	0	0	0	0	0	0	0	0	0	0
												Tmem117	0	0	0	0	0	0	0	0	0	0
												LOC100043315	0	0	0	0	0	0	0	0	0	0
												Vdr	0	0	0	0	0	0	0	0	0	0
												Tmem106c	0	0	0	0	0	0	0	0	0	0
												Col2a1	0	0	0	0	0	0	0	0	0	0
												Fgd4	0	0	0	0	0	0	0	0	0	0
												Fgd4	0	0	0	0	0	0	0	0	0	0
												Olfr19	0	0	0	0	0	0	0	1	1	1
												Bcl6	0	0	0	0	0	0	0	0	0	0
												Parp14	0	0	0	0	0	0	0	0	0	0
												Dtx3l	0	0	0	0	0	0	0	0	0	0
												Parp9	0	0	0	0	0	0	0	0	0	0
												AK144265	0	0	0	0	0	0	0	0	0	0
												Kpna1	0	0	0	0	0	0	0	0	0	0
												Wdr5b	0	0	0	0	0	0	0	0	0	0
												Fam162a	0	0	0	0	0	0	0	0	0	0
												Csta	0	0	0	0	0	0	0	0	0	0
												Stfa2l1	0	0	0	0	0	0	0	0	0	0
												Gm5483	0	1	0	0	0	1	1	0	0	0
												Robo2	0	0	0	0	0	0	0	0	0	0
												Cyyr1	0	0	0	0	0	0	0	0	0	0
												Grik1	0	0	0	0	0	0	0	0	0	0
												Cldn17	0	0	0	0	0	0	0	0	0	0
												Cldn8	0	0	0	0	0	0	0	0	0	0
												Krtap26-1	0	0	0	0	0	0	0	0	0	0
												Cntnap5c	0	0	0	0	0	0	0	0	0	0
												1110012J17Rik	0	0	0	0	0	0	0	0	0	0
												Greb1l	0	0	0	0	0	0	0	0	0	0
												Aqp4	0	0	0	0	0	0	0	0	0	0
												AK140437	0	0	0	0	0	0	0	0	0	0
												Chst9	0	0	0	0	0	0	0	0	0	0
												Cdh2	0	0	0	0	0	0	0	0	0	0
												AK133007	0	0	0	0	0	0	0	0	0	0
												Dsc3	0	0	1	0	0	0	0	0	0	0
												Dsc2	0	0	1	0	0	0	0	0	0	0
												Dsc1	0	0	1	0	0	0	0	0	0	0
												Dsg1c	0	0	1	0	0	0	0	0	0	0
												Dsg1a	0	0	1	0	0	0	0	0	0	0
												Dsg1b	0	0	1	0	0	0	0	0	0	0
												Dsg4	0	0	1	0	0	1	1	0	0	0
												Dsg3	0	0	1	0	0	0	0	0	0	0
												Dsg2	0	0	1	0	0	0	0	0	0	0
												Ttr	0	0	0	0	0	0	0	0	0	0
												B4galt6	0	0	0	0	0	0	0	0	0	0
												Rnf125	0	0	0	0	0	0	0	0	0	0
												Rnf138	0	0	0	0	0	0	0	0	0	0
												Mep-1beta	0	0	0	0	0	0	0	0	0	0
												Mep1b	0	0	0	0	0	0	0	0	0	0
												Fam59a	0	0	0	0	0	0	0	0	0	0
												Chsy3	0	0	0	0	0	0	0	0	0	0
												Spink10	0	0	0	0	0	0	0	0	0	0
												Tmx3	0	0	0	0	0	0	0	0	0	0
												Ms4a8a	0	0	0	0	0	0	0	0	0	0
												1700017D01Rik	0	0	0	0	0	0	0	0	0	0
												1700025F22Rik	0	0	0	0	0	0	0	0	0	0
												Ms4a13	0	0	0	0	0	0	0	0	0	0
												Ms4a1	0	0	0	0	0	0	0	0	0	0
												Ms4a5	0	0	0	0	0	0	0	0	0	0
												Ms4a7	0	0	0	0	0	0	0	0	0	0
												Jak2	0	0	0	0	0	0	0	0	0	0
												Insl6	0	0	0	0	0	0	0	0	0	0
												Rln1	0	0	0	0	0	0	0	0	0	0
												5033414D02Rik	0	0	0	0	0	0	0	0	0	0
												Cd274	0	0	0	0	0	0	0	0	0	0
												Pdcd1lg2	0	0	0	0	0	0	0	0	0	0
												A930007I19Rik	0	0	0	0	0	0	0	0	0	0
												A930007I19Rik	0	0	0	0	0	0	0	0	0	0
												C030046E11Rik	0	0	0	0	0	0	0	0	0	0
												Ermp1	0	0	0	0	0	0	0	0	0	0
												Il33	0	0	0	0	0	0	0	0	0	0
												Stambpl1	0	0	0	0	0	0	0	0	0	0
												Acta2	0	0	0	0	0	0	0	0	0	0
												Fas	0	0	0	0	0	0	0	0	0	0
												1500017E21Rik	0	0	0	0	0	0	0	0	0	0
												Plce1	0	0	0	0	0	0	0	0	0	0
												Sorcs1	0	0	0	0	0	0	0	0	0	0
												Bbip1	0	0	0	0	0	0	0	0	0	0
												Atrnl1	0	0	0	0	0	0	0	0	0	0
												Rsu1	0	0	0	0	0	0	0	0	0	0
												Cubn	0	0	0	0	0	0	0	0	0	0
												Ptpla	0	0	0	0	0	0	0	0	0	0
												AK014986	0	0	0	0	0	0	0	0	0	0
												Stam	0	0	0	0	0	0	0	0	0	0
												Fam23a	0	0	0	0	0	0	0	0	0	0
												Tbpl2	0	0	0	0	0	0	0	0	0	0
												Il1f8	0	0	0	0	0	0	0	0	0	0
												Il1f9	0	0	0	0	0	0	0	0	0	0
												Sp5	0	0	0	0	0	0	0	0	0	0
												4933404M02Rik	0	0	0	0	0	0	0	0	0	0
												Gad1	0	0	0	0	0	0	0	0	0	0
												Agps	0	0	0	0	0	0	0	0	0	0
												Ttc30b	0	0	0	0	0	0	0	0	0	0
												Ttc30a1	0	0	0	0	0	0	0	0	0	0
												AK019604	0	0	0	0	0	0	0	0	0	0
												Gm14461	0	0	0	0	0	0	0	0	0	0
												Ppp1r1c	0	0	0	0	0	0	0	0	0	0
												Pde1a	0	0	0	0	0	0	0	0	0	0
												Chst1	0	0	0	0	0	0	0	0	0	0
												DQ561039	0	0	0	0	0	0	0	0	0	0
												Spred1	0	0	0	0	0	0	0	0	0	0
												Mir674	0	0	0	0	0	0	0	0	0	0
												Fam98b	0	0	0	0	0	0	0	0	0	0
												Fbn1	0	0	0	0	0	0	0	0	0	0
												Smox	0	0	0	0	0	0	0	0	0	0
												Adra1d	0	0	0	0	0	0	0	0	0	0
												5330413P13Rik	0	0	0	0	0	0	0	0	0	0
												Gm5840	0	0	0	0	0	0	0	0	0	0
												Psp	0	0	0	0	0	0	0	0	0	0
												0610008F07Rik	0	0	0	0	0	0	0	0	0	0
												Hnf4a	0	0	0	0	0	0	0	0	0	0
												Ttpal	0	0	0	0	0	0	0	0	0	0
												Serinc3	0	0	0	0	0	0	0	0	0	0
												Pkig	0	0	0	0	0	0	0	0	0	0
												Ada	0	0	0	0	0	0	0	0	0	0
												Bmp7	0	0	0	0	0	0	0	0	0	0
												Spo11	0	0	0	0	0	0	0	0	0	0
												Rae1	0	0	0	0	0	0	0	0	0	0
												Rbm38	0	0	0	0	0	0	0	0	0	0
												AK045814	0	0	0	0	0	0	0	0	0	0
												AK140896	0	0	0	0	0	0	0	0	0	0
												AK165607	0	0	0	0	0	0	0	0	0	0
												Slco4a1	0	0	0	0	0	0	0	0	0	0
												1600027N09Rik	0	0	0	0	0	0	0	0	0	0
												Ogfr	0	0	0	0	0	0	0	0	0	0
												Col9a3	0	0	0	0	0	0	0	0	0	0
												Tcfl5	0	0	0	0	0	0	0	0	0	0
												Dido1	0	0	0	0	0	0	0	0	0	0
												2310003C23Rik	0	0	0	0	0	0	0	0	0	0
												Slc17a9	0	0	0	0	0	0	0	0	0	0
												Bhlhe23	0	0	0	0	0	0	0	0	0	0
												AK045142	0	0	0	0	0	0	0	0	0	0
												Ythdf1	0	0	0	0	0	0	0	0	0	0
												Birc7	0	0	0	0	0	0	0	0	0	0
												Nkain4	0	0	0	0	0	0	0	0	0	0
												Arfgap1	0	0	0	0	0	0	0	0	0	0
												Col20a1	0	0	0	0	0	0	0	0	0	0
												Chrna4	0	0	0	0	0	0	0	0	0	0
												AK080597	0	0	0	0	0	0	0	0	0	0
												Kcnq2	0	0	0	0	0	0	0	0	0	0
												Eef1a2	0	0	0	0	0	0	0	0	0	0
												DQ556351	0	0	0	0	0	0	0	0	0	0
												Hnf4g	0	0	0	0	0	0	0	0	0	0
												AK012506	0	0	0	0	0	0	0	0	0	0
												Pkia	0	0	0	0	0	0	0	0	0	0
												Fam164a	0	0	0	0	0	0	0	0	0	0
												Il7	0	0	0	0	0	0	0	0	0	0
												AK151815	0	0	0	0	0	0	0	0	0	0
												AK005828	0	0	0	0	0	0	0	0	0	0
												Stmn2	0	0	0	0	0	0	0	0	0	0
												Trim55	0	0	0	0	0	0	0	0	0	0
												Crh	0	0	0	0	0	0	0	0	0	0
												AK021232	0	0	0	0	0	0	0	0	0	0
												Phf17	0	0	0	0	0	0	0	0	0	0
												Sclt1	0	0	0	0	0	0	0	0	0	0
												D3Ertd751e	0	0	0	0	0	0	0	0	0	0
												Mgst2	0	0	0	0	0	0	0	0	0	0
												Maml3	0	0	0	0	0	0	0	0	0	0
												Rsrc1	0	0	0	0	0	0	0	0	0	0
												Mlf1	0	0	0	0	0	0	0	0	0	0
												Lrba	0	0	0	0	0	0	0	0	0	0
												Mab21l2	0	0	0	0	0	0	0	0	0	0
												Dclk2	0	0	0	0	0	0	0	0	0	0
												Cd1d2	0	0	0	0	0	0	0	0	0	0
												Kirrel	0	0	0	0	0	0	0	0	0	0
												Fcrls	0	0	0	0	0	0	0	0	0	0
												Cd5l	0	0	0	0	0	0	0	0	0	0
												Fcrl1	0	0	0	0	0	0	0	0	0	0
												Etv3	0	0	0	0	0	0	0	0	0	0
												Arhgef11	0	0	0	0	0	0	0	0	0	0
												4933430H15Rik	0	0	0	0	0	0	0	0	0	0
												Pear1	0	0	0	0	0	0	0	0	0	0
												Ntrk1	0	0	0	0	0	0	0	0	0	0
												Insrr	0	0	0	0	0	0	0	0	0	0
												Sh2d2a	0	0	0	0	0	0	0	0	0	0
												Prcc	0	0	0	0	0	0	0	0	0	0
												Hdgf	0	0	0	0	0	0	0	0	0	0
												Mrpl24	0	0	0	0	0	0	0	0	0	0
												BC023814	0	0	0	0	0	0	0	0	0	0
												Isg20l2	0	0	0	0	0	0	0	0	0	0
												Crabp2	0	0	0	0	0	0	0	0	0	0
												Nes	0	0	0	0	0	0	0	0	0	0
												Bcan	0	0	0	0	0	0	0	0	0	0
												Hapln2	0	0	0	0	0	0	0	0	0	0
												Gpatch4	0	0	0	0	0	0	0	0	0	0
												Apoa1bp	0	0	0	0	0	0	0	0	0	0
												Ttc24	0	0	0	0	0	0	0	0	0	0
												Iqgap3	0	0	0	0	0	0	0	0	0	0
												Mef2d	0	0	0	0	0	0	0	0	0	0
												BC106167	0	0	0	0	0	0	0	0	0	0
												AK007191	0	0	0	0	0	0	0	0	0	0
												AK141565	0	0	0	0	0	0	0	0	0	0
												AK140632	0	0	0	0	0	0	0	0	0	0
												Rhbg	0	0	0	0	0	0	0	0	0	0
												1700021C14Rik	0	0	0	0	0	0	0	0	0	0
												Cct3	0	0	0	0	0	0	0	0	0	0
												0610031J06Rik	0	0	0	0	0	0	0	0	0	0
												Tmem79	0	0	0	0	0	0	0	0	0	0
												Smg5	0	0	0	0	0	0	0	0	0	0
												Bglap2	0	0	0	0	0	0	0	0	0	0
												Bglap	0	0	0	0	0	0	0	0	0	0
												Pmf1	0	0	0	0	0	0	0	0	0	0
												Slc25a44	0	0	0	0	0	0	0	0	0	0
												Sema4a	0	0	0	0	0	0	0	0	0	0
												Lmna	0	0	0	0	0	0	0	0	0	0
												Rab25	0	0	0	0	0	0	0	0	0	0
												Robld3	0	0	0	0	0	0	0	0	0	0
												Ubqln4	0	0	0	0	0	0	0	0	0	0
												Ssr2	0	0	0	0	0	0	0	0	0	0
												Arhgef2	0	0	0	0	0	0	0	0	0	0
												Rxfp4	0	0	0	0	0	0	0	0	0	0
												AK078352	0	0	0	0	0	0	0	0	0	0
												2810403A07Rik	0	0	0	0	0	0	0	0	0	0
												Rit1	0	0	0	0	0	0	0	0	0	0
												Syt11	0	0	0	0	0	0	0	0	0	0
												Gon4l	0	0	0	0	0	0	0	0	0	0
												Msto1	0	0	0	0	0	0	0	0	0	0
												Dap3	0	0	0	0	0	0	0	0	0	0
												Ash1l	0	0	0	0	0	0	0	0	0	0
												Rusc1	0	0	0	0	0	0	0	0	0	0
												Fdps	0	0	0	0	0	0	0	0	0	0
												Pklr	0	0	0	0	0	0	0	0	0	0
												Hcn3	0	0	0	0	0	0	0	0	0	0
												Fam189b	0	0	0	0	0	0	0	0	0	0
												Gba	0	0	0	0	0	0	0	0	0	0
												Mtx1	0	0	0	0	0	0	0	0	0	0
												Thbs3	0	0	0	0	0	0	0	0	0	0
												Muc1	0	0	0	0	0	0	0	0	0	0
												Trim46	0	0	0	0	0	0	0	0	0	0
												Krtcap2	0	0	0	0	0	0	0	0	0	0
												Dpm3	0	0	0	0	0	0	0	0	0	0
												Slc50a1	0	0	0	0	0	0	0	0	0	0
												Efna1	0	0	0	0	0	0	0	0	0	0
												Efna3	0	0	0	0	0	0	0	0	0	0
												AK140090	0	0	0	0	0	0	0	0	0	0
												Efna4	0	0	0	0	0	0	0	0	0	0
												4731419I09Rik	0	0	0	0	0	0	0	0	0	0
												Adam15	0	0	0	0	0	0	0	0	0	0
												Dcst1	0	0	0	0	0	0	0	0	0	0
												Zbtb7b	0	0	0	0	0	0	0	0	0	0
												AK161599	0	0	0	0	0	0	0	0	0	0
												AK136654	0	0	0	0	0	0	0	0	0	0
												Flad1	0	0	0	0	0	0	0	0	0	0
												Cks1b	0	0	0	0	0	0	0	0	0	0
												Shc1	0	0	0	0	0	0	0	0	0	0
												Pygo2	0	0	0	0	0	0	0	0	0	0
												Pmvk	0	0	0	0	0	0	0	0	0	0
												Adar	0	0	0	0	0	0	0	0	0	0
												Chrnb2	0	0	0	0	0	0	0	0	0	0
												AK040741	0	0	0	0	0	0	0	0	0	0
												Ube2q1	0	0	0	0	0	0	0	0	0	0
												She	0	0	0	0	0	0	0	0	0	0
												Il6ra	0	0	0	0	0	0	0	0	0	0
												Atp8b2	0	0	0	0	0	0	0	0	0	0
												Hax1	0	0	0	0	0	0	0	0	0	0
												Ubap2l	0	0	0	0	0	0	0	0	0	0
												4933434E20Rik	0	0	0	0	0	0	0	0	0	0
												1700094D03Rik	0	0	0	0	0	0	0	0	0	0
												Tpm3	0	0	0	0	0	0	0	0	0	0
												Rps27	0	0	0	0	0	0	0	0	0	0
												Rab13	0	0	0	0	0	0	0	0	0	0
												Jtb	0	0	0	0	0	0	0	0	0	0
												Creb3l4	0	0	0	0	0	0	0	0	0	0
												Crtc2	0	0	0	0	0	0	0	0	0	0
												Dennd4b	0	0	0	0	0	0	0	0	0	0
												Gatad2b	0	0	0	0	0	0	0	0	0	0
												Slc27a3	0	0	0	0	0	0	0	0	0	0
												Ints3	0	0	0	0	0	0	0	0	0	0
												Npr1	0	0	0	0	0	0	0	0	0	0
												Ilf2	0	0	0	0	0	0	0	0	0	0
												Snapin	0	0	0	0	0	0	0	0	0	0
												2500003M10Rik	0	0	0	0	0	0	0	0	0	0
												S100a1	0	0	0	0	0	0	0	0	0	0
												S100a13	0	0	0	0	0	0	0	0	0	0
												S100a14	0	0	0	0	0	0	0	0	0	0
												S100a16	0	0	0	0	0	0	0	0	0	0
												S100a3	0	0	0	0	0	0	0	0	0	0
												S100a4	0	0	0	0	0	0	0	0	0	0
												S100a5	0	0	0	0	0	0	0	0	0	0
												S100a6	0	0	0	0	0	0	0	0	0	0
												S100a7a	0	0	0	0	0	0	0	0	0	0
												S100a8	0	0	0	0	0	0	0	0	0	0
												S100a9	0	0	0	0	0	0	0	0	0	0
												9130204L05Rik	0	0	0	0	0	0	0	0	0	0
												Pglyrp3	0	0	0	0	0	0	0	0	0	0
												DQ688935	0	0	0	0	0	0	0	0	0	0
												Lor	0	1	0	1	0	1	1	0	0	0
												Prr9	0	0	0	0	0	0	0	0	0	0
												Lelp1	0	0	0	0	0	0	0	0	0	0
												AK137696	0	0	0	0	0	0	0	0	0	0
												Sprr2a1	0	0	0	0	0	0	0	0	0	0
												Sprr2b	0	0	0	0	0	0	0	0	0	0
												Sprr2d	0	1	0	1	0	1	1	0	0	0
												Sprr2e	0	1	0	1	0	1	1	0	0	0
												Sprr2f	0	1	0	1	0	1	1	0	0	0
												Sprr2g	0	1	0	1	0	1	1	0	0	0
												Sprr2h	0	1	0	1	0	1	1	0	0	0
												Sprr2i	0	1	0	1	0	1	1	0	0	0
												Sprr2j-ps	0	0	0	0	0	0	0	0	0	0
												Sprr2k	0	1	0	1	0	1	1	0	0	0
												Sprr1b	0	1	0	1	0	1	1	0	0	0
												Sprr3	0	0	0	1	0	0	0	0	0	0
												Sprr1a	0	1	0	1	0	1	1	0	0	0
												Sprr4	0	0	0	1	0	0	0	0	0	0
												Ivl	0	1	0	1	0	1	1	0	0	0
												Smcp	0	0	0	0	0	0	0	0	0	0
												Lce6a	0	0	0	0	0	0	0	0	0	0
												Lce1a1	0	0	0	0	0	0	0	0	0	0
												Lce1b	0	0	0	0	0	0	0	0	0	0
												Lce1a2	0	0	0	0	0	0	0	0	0	0
												Lce1c	0	0	0	0	0	0	0	0	0	0
												Lce1d	0	1	0	0	0	0	0	0	0	0
												Lce1e	0	0	0	0	0	0	0	0	0	0
												Lce1f	0	0	0	0	0	0	0	0	0	0
												Lce1g	0	0	0	0	0	0	0	0	0	0
												Lce1h	0	0	0	0	0	0	0	0	0	0
												Lce1i	0	0	0	0	0	0	0	0	0	0
												Kprp	0	0	0	0	0	0	0	0	0	0
												Lce1l	0	0	0	0	0	0	0	0	0	0
												2310050C09Rik	0	0	0	0	0	0	0	0	0	0
												Lce3a	0	0	0	0	0	0	0	0	0	0
												Lce3b	0	0	0	0	0	0	0	0	0	0
												Lce3c	0	0	0	0	0	0	0	0	0	0
												Lce3f	0	0	0	0	0	0	0	0	0	0
												Crct1	0	0	0	0	0	0	0	0	0	0
												Lce1m	0	0	0	0	0	0	0	0	0	0
												Crnn	0	0	0	0	0	0	0	0	0	0
												Flg2	0	0	0	0	0	0	0	0	0	0
												Flg	0	1	0	0	0	0	1	0	0	0
												Hrnr	0	1	0	0	0	0	0	0	0	0
												Rptn	0	1	0	0	0	0	0	0	0	0
												Tchhl1	0	0	0	0	0	0	0	0	0	0
												S100a11	0	0	0	0	0	0	0	0	0	0
												S100a10	0	0	0	0	0	0	0	0	0	0
												Tdpoz2	0	0	0	0	0	0	0	0	0	0
												Tdpoz1	0	0	0	0	0	0	0	0	0	0
												Tdpoz4	0	0	0	0	0	0	0	0	0	0
												Tdpoz3	0	0	0	0	0	0	0	0	0	0
												Them4	0	0	0	0	0	0	0	0	0	0
												Them5	0	0	0	0	0	0	0	0	0	0
												AK040387	0	0	0	0	0	0	0	0	0	0
												Rorc	0	0	0	0	0	0	0	0	0	0
												AK008482	0	0	0	0	0	0	0	0	0	0
												Lingo4	0	0	0	0	0	0	0	0	0	0
												AK006651	0	0	0	0	0	0	0	0	0	0
												Tdrkh	0	0	0	0	0	0	0	0	0	0
												Oaz3	0	0	0	0	0	0	0	0	0	0
												Mrpl9	0	0	0	0	0	0	0	0	0	0
												Riiad1	0	0	0	0	0	0	0	0	0	0
												Celf3	0	0	0	0	0	0	0	0	0	0
												Snx27	0	0	0	0	0	0	0	0	0	0
												Cgn	0	0	0	0	0	0	0	0	0	0
												Pogz	0	0	0	0	0	0	0	0	0	0
												Psmb4	0	0	0	0	0	0	0	0	0	0
												Selenbp1	0	0	0	0	0	0	0	0	0	0
												Rfx5	0	0	0	0	0	0	0	0	0	0
												Pi4kb	0	0	0	0	0	0	0	0	0	0
												AK042619	0	0	0	0	0	0	0	0	0	0
												Zfp687	0	0	0	0	0	0	0	0	0	0
												Psmd4	0	0	0	0	0	0	0	0	0	0
												Pip5k1a	0	0	0	0	0	0	0	0	0	0
												Vps72	0	0	0	0	0	0	0	0	0	0
												Tmod4	0	0	0	0	0	0	0	0	0	0
												Lysmd1	0	0	0	0	0	0	0	0	0	0
												Tnfaip8l2	0	0	0	0	0	0	0	0	0	0
												Sema6c	0	0	0	0	0	0	0	0	0	0
												Gabpb2	0	0	0	0	0	0	0	0	0	0
												AK020406	0	0	0	0	0	0	0	0	0	0
												Mllt11	0	0	0	0	0	0	0	0	0	0
												Cdc42se1	0	0	0	0	0	0	0	0	0	0
												Gm128	0	0	0	0	0	0	0	0	0	0
												Bnipl	0	0	0	0	0	0	0	0	0	0
												Prune	0	0	0	0	0	0	0	0	0	0
												Fam63a	0	0	0	0	0	0	0	0	0	0
												Anxa9	0	0	0	0	0	0	0	0	0	0
												AK144859	0	0	0	0	0	0	0	0	0	0
												Lass2	0	0	0	0	0	0	0	0	0	0
												Setdb1	0	0	0	0	0	0	0	0	0	0
												4930558C23Rik	0	0	0	0	0	0	0	0	0	0
												Arnt	0	0	0	0	0	0	0	0	0	0
												Ctsk	0	0	0	0	0	0	0	0	0	0
												Ctss	0	0	0	0	0	0	0	0	0	0
												Hormad1	0	0	0	0	0	0	0	0	0	0
												Golph3l	0	0	0	0	0	0	0	0	0	0
												Ensa	0	0	0	0	0	0	0	0	0	0
												Mcl1	0	0	0	0	0	0	0	0	0	0
												Adamtsl4	0	0	0	0	0	0	0	0	0	0
												Ecm1	0	0	0	0	0	0	0	0	0	0
												Tars2	0	0	0	0	0	0	0	0	0	0
												Rprd2	0	0	0	0	0	0	0	0	0	0
												Prpf3	0	0	0	0	0	0	0	0	0	0
												Mrps21	0	0	0	0	0	0	0	0	0	0
												AK044447	0	0	0	0	0	0	0	0	0	0
												Gm129	0	0	0	0	0	0	0	0	0	0
												BC028528	0	0	0	0	0	0	0	0	0	0
												Aph1a	0	0	0	0	0	0	0	0	0	0
												Car14	0	0	0	0	0	0	0	0	0	0
												Anp32e	0	0	0	0	0	0	0	0	0	0
												AK028005	0	0	0	0	0	0	0	0	0	0
												Plekho1	0	0	0	0	0	0	0	0	0	0
												Vps45	0	0	0	0	0	0	0	0	0	0
												Otud7b	0	0	0	0	0	0	0	0	0	0
												Sf3b4	0	0	0	0	0	0	0	0	0	0
												Sv2a	0	0	0	0	0	0	0	0	0	0
												Bola1	0	0	0	0	0	0	0	0	0	0
												Hist2h2ab	0	0	0	0	0	0	0	0	0	0
												Hist2h2ac	0	0	0	0	0	0	0	0	0	0
												Hist2h2be	0	0	0	0	0	0	0	0	0	0
												Hist2h3c1	0	0	0	0	0	0	0	0	0	0
												Hist2h2aa2	0	0	0	0	0	0	0	0	0	0
												Hist2h3c1	0	0	0	0	0	0	0	0	0	0
												Hist2h3b	0	0	0	0	0	0	0	0	0	0
												Hist2h2bb	0	0	0	0	0	0	0	0	0	0
												Fcgr1	0	0	0	0	0	0	0	0	0	0
												AK135774	0	0	0	0	0	0	0	0	0	0
												AK015488	0	0	0	0	0	0	0	0	0	0
												AK135774	0	0	0	0	0	0	0	0	0	0
												AK015488	0	0	0	0	0	0	0	0	0	0
												Terc	0	0	0	0	0	0	0	0	0	0
												BC107364	0	0	0	0	0	0	0	0	0	0
												Hfe2	0	0	0	0	0	0	0	0	0	0
												AK143784	0	0	0	0	0	0	0	0	0	0
												Txnip	0	0	0	0	0	1	1	0	0	0
												AK052161	0	0	0	0	0	0	0	0	0	0
												Polr3gl	0	0	0	0	0	0	0	0	0	0
												Ankrd34a	0	0	0	0	0	0	0	0	0	0
												6330549D23Rik	0	0	0	0	0	0	0	0	0	0
												Rbm8a	0	0	0	0	0	0	0	0	0	0
												Pex11b	0	0	0	0	0	0	0	0	0	0
												Itga10	0	0	0	0	0	0	0	0	0	0
												Ankrd35	0	0	0	0	0	0	0	0	0	0
												Pias3	0	0	0	0	0	0	0	0	0	0
												Nudt17	0	0	0	0	0	0	0	0	0	0
												Polr3c	0	0	0	0	0	0	0	0	0	0
												Rnf115	0	0	0	0	0	0	0	0	0	0
												Cd160	0	0	0	0	0	0	0	0	0	0
												4930442L01Rik	0	0	0	0	0	0	0	0	0	0
												Pdzk1	0	0	0	0	0	0	0	0	0	0
												Gpr89	0	0	0	0	0	0	0	0	0	0
												Gja8	0	0	0	0	0	0	0	0	0	0
												Gja5	0	0	0	0	0	0	0	0	0	0
												Acp6	0	0	0	0	0	0	0	0	0	0
												AK145276	0	0	0	0	0	0	0	0	0	0
												Olfr1402	0	0	0	0	0	0	0	1	1	1
												Chd1l	0	0	0	0	0	0	0	0	0	0
												Fmo5	0	0	0	0	0	0	0	0	0	0
												Prkab2	0	0	0	0	0	0	0	0	0	0
												AK080051	0	0	0	0	0	0	0	0	0	0
												Sec22b	0	0	0	0	0	0	0	0	0	0
												Gm5544	0	0	0	0	0	0	0	0	0	0
												Notch2	0	0	0	0	0	0	0	0	0	0
												Adam30	0	0	0	0	0	0	0	0	0	0
												Reg4	0	0	0	0	0	0	0	0	0	0
												Hmgcs2	0	0	0	0	0	0	0	0	0	0
												Phgdh	0	0	0	0	0	0	0	0	0	0
												Zfp697	0	0	0	0	0	0	0	0	0	0
												Hsd3b4	0	0	0	0	0	0	0	0	0	0
												Hsd3b4	0	0	0	0	0	0	0	0	0	0
												Hsd3b5	0	0	0	0	0	0	0	0	0	0
												Hsd3b2	1	0	0	0	0	0	0	0	0	0
												Hsd3b3	1	0	0	0	0	0	0	0	0	0
												Hsd3b1	1	0	0	0	0	0	0	0	0	0
												Hao2	0	0	0	0	0	0	0	0	0	0
												Wars2	0	0	0	0	0	0	0	0	0	0
												Tbx15	0	0	0	0	0	0	0	0	0	0
												AK047534	0	0	0	0	0	0	0	0	0	0
												Wdr3	0	0	0	0	0	0	0	0	0	0
												Gdap2	0	0	0	0	0	0	0	0	0	0
												AK015105	0	0	0	0	0	0	0	0	0	0
												Fam46c	0	0	0	0	0	0	0	0	0	0
												Vtcn1	0	0	0	0	0	0	0	0	0	0
												Trim45	0	0	0	0	0	0	0	0	0	0
												Ttf2	0	0	0	0	0	0	0	0	0	0
												Ptgfrn	0	0	0	0	0	0	0	0	0	0
												Cd2	0	0	0	0	0	0	0	0	0	0
												Slc22a15	0	0	0	0	0	0	0	0	0	0
												Nhlh2	0	0	0	0	0	0	0	0	0	0
												Casq2	0	0	0	0	0	0	0	0	0	0
												Vangl1	0	0	0	0	0	0	0	0	0	0
												Ngf	0	0	0	0	0	0	0	0	0	0
												Tspan2	0	0	0	0	0	0	0	0	0	0
												Tshb	0	0	0	0	0	0	0	0	0	0
												Sycp1	0	0	0	0	0	0	0	0	0	0
												Dennd2c	0	0	0	0	0	0	0	0	0	0
												Bcas2	0	0	0	0	0	0	0	0	0	0
												Trim33	0	0	0	0	0	0	0	0	0	0
												Syt6	0	0	0	0	0	0	0	0	0	0
												Olfml3	0	0	0	0	0	0	0	0	0	0
												Hipk1	0	0	0	0	0	0	0	0	0	0
												AK016162	0	0	0	0	0	0	0	0	0	0
												Dclre1b	0	0	0	0	0	0	0	0	0	0
												AK052792	0	0	0	0	0	0	0	0	0	0
												Ap4b1	0	0	0	0	0	0	0	0	0	0
												Bcl2l15	0	0	0	0	0	0	0	0	0	0
												Ptpn22	0	0	0	0	0	0	0	0	0	0
												Rsbn1	0	0	0	0	0	0	0	0	0	0
												A130049A11Rik	0	0	0	0	0	0	0	0	0	0
												Lrig2	0	0	0	0	0	0	0	0	0	0
												Slc16a1	0	0	0	0	0	0	0	0	0	0
												Fam19a3	0	0	0	0	0	0	0	0	0	0
												Ppm1j	0	0	0	0	0	0	0	0	0	0
												Rhoc	0	0	0	0	0	0	0	0	0	0
												Capza1	0	0	0	0	0	0	0	0	0	0
												St7l	0	0	0	0	0	0	0	0	0	0
												Wnt2b	0	0	0	0	0	0	0	0	0	0
												AK018929	0	0	0	0	0	0	0	0	0	0
												Kcnd3	0	0	0	0	0	0	0	0	0	0
												Ddx20	0	0	0	0	0	0	0	0	0	0
												6530418L21Rik	0	0	0	0	0	0	0	0	0	0
												Rap1a	0	0	0	0	0	0	0	0	0	0
												AK138691	0	0	0	0	0	0	0	0	0	0
												Adora3	0	0	0	0	0	0	0	0	0	0
												Adora3	0	0	0	0	0	0	0	0	0	0
												I830077J02Rik	0	0	0	0	0	0	0	0	0	0
												Atp5f1	0	0	0	0	0	0	0	0	0	0
												Wdr77	0	0	0	0	0	0	0	0	0	0
												Ovgp1	0	0	0	0	0	0	0	0	0	0
												1700027A23Rik	0	0	0	0	0	0	0	0	0	0
												Chia	0	0	0	0	0	0	0	0	0	0
												Chi3l3	0	0	0	0	0	0	0	0	0	0
												Chi3l4	0	0	0	0	0	0	0	0	0	0
												BC051070	0	0	0	0	0	0	0	0	0	0
												2010016I18Rik	0	0	0	0	0	0	0	0	0	0
												Dennd2d	0	0	0	0	0	0	0	0	0	0
												Cept1	0	0	0	0	0	0	0	0	0	0
												Dram2	0	0	0	0	0	0	0	0	0	0
												4933421E11Rik	0	0	0	0	0	0	0	0	0	0
												Cd53	0	0	0	0	0	0	0	0	0	0
												Olfr266	0	0	0	0	0	0	0	1	1	1
												AK038087	0	0	0	0	0	0	0	0	0	0
												Kcna3	0	0	0	0	0	0	0	0	0	0
												AI504432	0	0	0	0	0	0	0	0	0	0
												AK080695	0	0	0	0	0	0	0	0	0	0
												Kcna2	0	0	0	0	0	0	0	0	0	0
												Kcna10	0	0	0	0	0	0	0	0	0	0
												AK080367	0	0	0	0	0	0	0	0	0	0
												Prok1	0	0	0	0	0	0	0	0	0	0
												Hbxip	0	0	0	0	0	0	0	0	0	0
												Slc16a4	0	0	0	0	0	0	0	0	0	0
												Rbm15	0	0	0	0	0	0	0	0	0	0
												Kcnc4	0	0	0	0	0	0	0	0	0	0
												Slc6a17	0	0	0	0	0	0	0	0	0	0
												Ubl4b	0	0	0	0	0	0	0	0	0	0
												Alx3	0	0	0	0	0	0	0	0	0	0
												Fam40a	0	0	0	0	0	0	0	0	0	0
												Ahcyl1	0	0	0	0	0	0	0	0	0	0
												Csf1	0	0	0	0	0	0	0	0	0	0
												Eps8l3	0	0	0	0	0	0	0	0	0	0
												4933431E20Rik	0	0	0	0	0	0	0	0	0	0
												Gstm5	0	0	0	0	0	0	0	0	0	0
												Gstm7	0	0	0	0	0	0	0	0	0	0
												Gstm6	0	0	0	0	0	0	0	0	0	0
												Gstm3	0	0	0	0	0	0	0	0	0	0
												Gstm2	0	0	0	0	0	0	0	0	0	0
												Gstm1	0	0	0	0	0	0	0	0	0	0
												Gstm4	0	0	0	0	0	0	0	0	0	0
												Ampd2	0	0	0	0	0	0	0	0	0	0
												Gnat2	0	0	0	0	0	0	0	0	0	0
												Gnai3	0	0	0	0	0	0	0	0	0	0
												Gpr61	0	0	0	0	0	0	0	0	0	0
												Amigo1	0	0	0	0	0	0	0	0	0	0
												Cyb561d1	0	0	0	0	0	0	0	0	0	0
												Atxn7l2	0	0	0	0	0	0	0	0	0	0
												Sypl2	0	0	0	0	0	0	0	0	0	0
												AK005839	0	0	0	0	0	0	0	0	0	0
												Psma5	0	0	0	0	0	0	0	0	0	0
												Sort1	0	0	0	0	0	0	0	0	0	0
												Mybphl	0	0	0	0	0	0	0	0	0	0
												AK144267	0	0	0	0	0	0	0	0	0	0
												Psrc1	0	0	0	0	0	0	0	0	0	0
												Celsr2	0	0	0	0	0	0	0	0	0	0
												Sars	0	0	0	0	0	0	0	0	0	0
												5330417C22Rik	0	0	0	0	0	0	0	0	0	0
												1700013F07Rik	0	0	0	0	0	0	0	0	0	0
												Tmem167b	0	0	0	0	0	0	0	0	0	0
												Tmem167b	0	0	0	0	0	0	0	0	0	0
												Taf13	0	0	0	0	0	0	0	0	0	0
												Wdr47	0	0	0	0	0	0	0	0	0	0
												Gpsm2	0	0	0	0	0	0	0	0	0	0
												Aknad1	0	0	0	0	0	0	0	0	0	0
												Stxbp3a	0	0	0	0	0	0	0	0	0	0
												Fndc7	0	0	0	0	0	0	0	0	0	0
												Prpf38b	0	0	0	0	0	0	0	0	0	0
												4921515J06Rik	0	0	0	0	0	0	0	0	0	0
												Fam102b	0	0	0	0	0	0	0	0	0	0
												4930443G12Rik	0	0	0	0	0	0	0	0	0	0
												Slc25a24	0	0	0	0	0	0	0	0	0	0
												Vav3	0	0	0	0	0	0	0	0	0	0
												Ntng1	0	0	0	0	0	0	0	0	0	0
												Prmt6	0	0	0	0	0	0	0	0	0	0
												Amy2b	0	0	0	0	0	0	0	0	0	0
												Amy2a5	0	0	0	0	0	0	0	0	0	0
												Amy2a5	0	0	0	0	0	0	0	0	0	0
												Amy2a5	0	0	0	0	0	0	0	0	0	0
												Amy2a5	0	0	0	0	0	0	0	0	0	0
												Amy1	0	0	0	0	0	0	0	0	0	0
												Rnpc3	0	0	0	0	0	0	0	0	0	0
												AK017534	0	0	0	0	0	0	0	0	0	0
												Col11a1	0	0	0	0	0	0	0	0	0	0
												AK132829	0	0	0	0	0	0	0	0	0	0
												Olfm3	0	0	0	0	0	0	0	0	0	0
												S1pr1	0	0	0	0	0	0	0	0	0	0
												Dph5	0	0	0	0	0	0	0	0	0	0
												Slc30a7	0	0	0	0	0	0	0	0	0	0
												Vcam1	0	0	0	0	0	0	0	0	0	0
												Gpr88	0	0	0	0	0	0	0	0	0	0
												Cdc14a	0	0	0	0	0	0	0	0	0	0
												Rtcd1	0	0	0	0	0	0	0	0	0	0
												Dbt	0	0	0	0	0	0	0	0	0	0
												Lrrc39	0	0	0	0	0	0	0	0	0	0
												Ccdc76	0	0	0	0	0	0	0	0	0	0
												Sass6	0	0	0	0	0	0	0	0	0	0
												Hiat1	0	0	0	0	0	0	0	0	0	0
												Slc35a3	0	0	0	0	0	0	0	0	0	0
												Agl	0	0	0	0	0	0	0	0	0	0
												Frrs1	0	0	0	0	0	0	0	0	0	0
												Palmd	0	0	0	0	0	0	0	0	0	0
												D3Bwg0562e	0	0	0	0	0	0	0	0	0	0
												4833424O15Rik	0	0	0	0	0	0	0	0	0	0
												Snx7	0	0	0	0	0	0	0	0	0	0
												AK076759	0	0	0	0	0	0	0	0	0	0
												Dpyd	0	0	0	0	0	0	0	0	0	0
												Ptbp2	0	0	0	0	0	0	0	0	0	0
												Col25a1	0	0	0	0	0	0	0	0	0	0
												Rap1gds1	0	0	0	0	0	0	0	0	0	0
												B930007M17Rik	0	0	0	0	0	0	0	0	0	0
												AK076796	0	0	0	0	0	0	0	0	0	0
												AK076796	0	0	0	0	0	0	0	0	0	0
												Pdha2	0	0	0	0	0	0	0	0	0	0
												Unc5c	0	0	0	0	0	0	0	0	0	0
												AK010245	0	0	0	0	0	0	0	0	0	0
												Raver2	0	0	0	0	0	0	0	0	0	0
												Jak1	0	0	0	0	0	0	0	0	0	0
												Faah	0	0	0	0	0	0	0	0	0	0
												Nsun4	0	0	0	0	0	0	0	0	0	0
												Uqcrh	0	0	0	0	0	0	0	0	0	0
												Lrrc41	0	0	0	0	0	0	0	0	0	0
												Rad54l	0	0	0	0	0	0	0	0	0	0
												AK010894	0	0	0	0	0	0	0	0	0	0
												1520402A15Rik	0	0	0	0	0	0	0	0	0	0
												Pomgnt1	0	0	0	0	0	0	0	0	0	0
												Tspan1	0	0	0	0	0	0	0	0	0	0
												1700042G07Rik	0	0	0	0	0	0	0	0	0	0
												Pik3r3	0	0	0	0	0	0	0	0	0	0
												Mast2	0	0	0	0	0	0	0	0	0	0
												Zc3h12a	0	0	0	0	0	0	0	0	0	0
												Gpr157	0	0	0	0	0	0	0	0	0	0
												Slc2a5	0	0	0	0	0	0	0	0	0	0
												Slc2a7	0	0	0	0	0	0	0	0	0	0
												Camta1	0	0	0	0	0	0	0	0	0	0
												Tnip2	0	0	0	0	0	0	0	0	0	0
												Sh3bp2	0	0	0	0	0	0	0	0	0	0
												Add1	0	0	0	0	0	0	0	0	0	0
												Mfsd10	0	0	0	0	0	0	0	0	0	0
												Nop14	0	0	0	0	0	0	0	0	0	0
												Grk4	0	0	0	0	0	0	0	0	0	0
												Htt	0	0	0	0	0	0	0	0	0	0
												A930005I04Rik	0	0	0	0	0	0	0	0	0	0
												Rgs12	0	0	0	0	0	0	0	0	0	0
												BC038278	0	0	0	0	0	0	0	0	0	0
												Apbb2	0	0	0	0	0	0	0	0	0	0
												Kctd8	0	0	0	0	0	0	0	0	0	0
												Gabrg1	0	0	0	0	0	0	0	0	0	0
												Gabra2	0	0	0	0	0	0	0	0	0	0
												Stap1	0	0	0	0	0	0	0	0	0	0
												Uba6	0	0	0	0	0	0	0	0	0	0
												Gnrhr	0	0	0	0	0	0	0	0	0	0
												Tmprss11c	0	0	0	0	0	0	0	0	0	0
												Tmprss11d	0	0	0	0	0	0	0	0	0	0
												Tmprss11a	0	0	0	0	0	0	0	0	0	0
												9930032O22Rik	0	0	0	0	0	0	0	0	0	0
												Tmprss11f	0	0	0	0	0	0	0	0	0	0
												Tmprss11bnl	0	0	0	0	0	0	0	0	0	0
												Tmprss11e	0	0	0	0	0	0	0	0	0	0
												Ythdc1	0	0	0	0	0	0	0	0	0	0
												Ugt2b34	0	0	0	0	0	0	0	0	0	0
												Ugt2b1	0	0	0	0	0	0	0	0	0	0
												Ugt2b35	0	0	0	0	0	0	0	0	0	0
												Ugt2b36	0	0	0	0	0	0	0	0	0	0
												Ugt2b5	0	0	0	0	0	0	0	0	0	0
												Ugt2b37	0	0	0	0	0	0	0	0	0	0
												Ugt2a3	0	0	0	0	0	0	0	0	0	0
												Ugt2b38	0	0	0	0	0	0	0	0	0	0
												Ugt2a1	0	0	0	0	0	0	0	1	0	1
												Sult1b1	0	0	0	0	0	0	0	0	0	0
												Sult1d1	0	0	0	0	0	0	0	0	0	0
												Sult1e1	0	0	0	0	0	0	0	0	0	0
												Clip2	0	0	0	0	0	0	0	0	0	0
												Gm52	0	0	0	0	0	0	0	0	0	0
												Rfc2	0	0	0	0	0	0	0	0	0	0
												Lat2	0	0	0	0	0	0	0	0	0	0
												Eif4h	0	0	0	0	0	0	0	0	0	0
												Limk1	0	0	0	0	0	0	0	0	0	0
												Get4	0	0	0	0	0	0	0	0	0	0
												Adap1	0	0	0	0	0	0	0	0	0	0
												Cox19	0	0	0	0	0	0	0	0	0	0
												3110082I17Rik	0	0	0	0	0	0	0	0	0	0
												Gpr146	0	0	0	0	0	0	0	0	0	0
												C130050O18Rik	0	0	0	0	0	0	0	0	0	0
												Gpr30	0	0	0	0	0	0	0	0	0	0
												Pds5b	0	0	0	0	0	0	0	0	0	0
												Rfc3	0	0	0	0	0	0	0	0	0	0
												EG232599	0	0	0	0	0	0	0	0	0	0
												AK081964	0	0	0	0	0	0	0	0	0	0
												Cav2	0	0	0	0	0	0	0	0	0	0
												Cav1	0	0	0	0	0	0	0	0	0	0
												Met	0	0	0	0	0	0	0	0	0	0
												Capza2	0	0	0	0	0	0	0	0	0	0
												St7	0	0	0	0	0	0	0	0	0	0
												Wnt2	0	0	0	0	0	0	0	0	0	0
												Asz1	0	0	0	0	0	0	0	0	0	0
												Cftr	0	0	0	0	0	0	0	0	0	0
												Cttnbp2	0	0	0	0	0	0	0	0	0	0
												Naa38	0	0	0	0	0	0	0	0	0	0
												Kcnd2	0	0	0	0	0	0	0	0	0	0
												Tspan12	0	0	0	0	0	0	0	0	0	0
												AK040992	0	0	0	0	0	0	0	0	0	0
												Ing3	0	0	0	0	0	0	0	0	0	0
												A430107O13Rik	0	0	0	0	0	0	0	0	0	0
												Wnt16	0	0	0	0	0	1	1	0	0	0
												Fam3c	0	0	0	0	0	0	0	0	0	0
												Ptprz1	0	0	0	0	0	0	0	0	0	0
												Aass	0	0	0	0	0	0	0	0	0	0
												Grid2	0	0	0	0	0	0	0	0	0	0
												M19910	0	0	0	0	0	0	0	0	0	0
												Aplf	0	0	0	0	0	0	0	0	0	0
												AK042791	0	0	0	0	0	0	0	0	0	0
												AK131825	0	0	0	0	0	0	0	0	0	0
												D630042P16Rik	0	0	0	0	0	0	0	0	0	0
												Cav3	0	0	0	0	0	0	0	0	0	0
												Oxtr	0	0	0	0	0	0	0	0	0	0
												Brpf1	0	0	0	0	0	0	0	0	0	0
												AK016007	0	0	0	0	0	0	0	0	0	0
												Ogg1	0	0	0	0	0	0	0	0	0	0
												Camk1	0	0	0	0	0	0	0	0	0	0
												Tada3	0	0	0	0	0	0	0	0	0	0
												Arpc4	0	0	0	0	0	0	0	0	0	0
												Ttll3	0	0	0	0	0	0	0	0	0	0
												Rpusd3	0	0	0	0	0	0	0	0	0	0
												Cidec	0	0	0	0	0	0	0	0	0	0
												Jagn1	0	0	0	0	0	0	0	0	0	0
												Il17re	0	0	0	0	0	0	0	0	0	0
												Il17rc	0	0	0	0	0	0	0	0	0	0
												Cxcl12	0	0	0	0	0	0	0	0	0	0
												Clec4a4	0	0	0	0	0	0	0	0	0	0
												Clec4b1	0	0	0	0	0	0	0	0	0	0
												Clec4a2	0	0	0	0	0	0	0	0	0	0
												Fgf6	0	0	0	0	0	0	0	0	0	0
												Fgf23	0	0	0	0	0	0	0	0	0	0
												9630033F20Rik	0	0	0	0	0	0	0	0	0	0
												Ccnd2	0	0	0	0	0	0	0	0	0	0
												AK043994	0	0	0	0	0	0	0	0	0	0
												AK136154	0	0	0	0	0	0	0	0	0	0
												Magohb	0	0	0	0	0	0	0	0	0	0
												Styk1	0	0	0	0	0	0	0	0	0	0
												Csda	0	0	0	0	0	0	0	0	0	0
												5430401F13Rik	0	0	0	0	0	0	0	0	0	0
												Tas2r130	0	0	0	0	1	0	0	1	0	0
												Tas2r107	0	0	0	0	1	0	0	1	0	0
												Tas2r106	0	0	0	0	1	0	0	1	0	0
												Tas2r104	0	0	0	0	1	0	0	1	0	0
												Tas2r105	0	0	0	0	1	0	0	1	0	0
												Tas2r114	0	0	0	0	1	0	0	1	0	0
												Prb1	0	0	0	0	0	0	0	0	0	0
												Prpmp5	0	0	0	0	0	0	0	0	0	0
												BC069935	0	0	0	0	0	0	0	0	0	0
												Prp2	0	0	0	0	0	0	0	0	0	0
												Tas2r120	0	0	0	0	1	0	0	1	0	0
												Tas2r121	0	0	0	0	1	0	0	1	0	0
												Tas2r122	0	0	0	0	1	0	0	1	0	0
												Tas2r115	0	0	0	0	1	0	0	1	0	0
												Tas2r124	0	0	0	0	1	0	0	1	0	0
												Tas2r102	0	0	0	0	1	0	0	1	0	0
												Tas2r136	0	0	0	0	1	0	0	1	0	0
												Tas2r117	0	0	0	0	1	0	0	1	0	0
												Tas2r123	0	0	0	0	1	0	0	1	0	0
												Tas2r116	0	0	0	0	1	0	0	1	0	0
												Tas2r110	0	0	0	0	1	0	0	1	0	0
												Tas2r113	0	0	0	0	1	0	0	1	0	0
												Tas2r125	0	0	0	0	1	0	0	1	0	0
												Tas2r129	0	0	0	0	1	0	0	1	0	0
												Tas2r131	0	0	0	0	1	0	0	1	0	0
												Tas2r109	0	0	0	0	1	0	0	1	0	0
												Tas2r140	0	0	0	0	1	0	0	1	0	0
												5530400C23Rik	0	0	0	0	0	0	0	0	0	0
												Kap	0	0	0	0	0	0	0	0	0	0
												Etv6	0	0	0	0	0	0	0	0	0	0
												AK016696	0	0	0	0	0	0	0	0	0	0
												AK019585	0	0	0	0	0	0	0	0	0	0
												Grin2b	0	0	0	0	0	0	0	0	0	0
												E330021D16Rik	0	0	0	0	0	0	0	0	0	0
												AK081271	0	0	0	0	0	0	0	0	0	0
												Slco1a6	0	0	0	0	0	0	0	0	0	0
												Slco1a5	0	0	0	0	0	0	0	0	0	0
												Vmn1r72	0	0	0	0	0	0	0	0	0	0
												Vmn1r73	0	0	0	0	0	0	0	0	0	0
												Dpy19l3	0	0	0	0	0	0	0	0	0	0
												Zfp507	0	0	0	0	0	0	0	0	0	0
												Mrgpra4	0	0	0	0	0	0	0	0	0	0
												Mrgprx1	0	0	0	0	0	0	0	0	0	0
												Adamtsl3	0	0	0	0	0	0	0	0	0	0
												Fam154b	0	0	0	0	0	0	0	0	0	0
												Eftud1	0	0	0	0	0	0	0	0	0	0
												Ctsc	0	0	0	0	0	0	0	0	0	0
												Rab38	0	0	0	0	0	0	0	0	0	0
												Olfr631	0	0	0	0	0	0	0	1	1	1
												Olfr632	0	0	0	0	0	0	0	1	1	1
												Olfr635	0	0	0	0	0	0	0	1	1	1
												Olfr638	0	0	0	0	0	0	0	1	1	1
												Olfr639	0	0	0	0	0	0	0	1	1	1
												Olfr640	0	0	0	0	0	0	0	1	1	1
												Olfr641	0	0	0	0	0	0	0	1	1	1
												Olfr642	0	0	0	0	0	0	0	1	1	1
												Olfr643	0	0	0	0	0	0	0	1	1	1
												Olfr644	0	0	0	0	0	0	0	1	1	1
												Olfr645	0	0	0	0	0	0	0	1	1	1
												Olfr646	0	0	0	0	0	0	0	1	1	1
												Ubqln3	0	0	0	0	0	0	0	0	0	0
												Ubqlnl	0	0	0	0	0	0	0	0	0	0
												E030002O03Rik	0	0	0	0	0	0	0	0	0	0
												Olfr648	0	0	0	0	0	0	0	1	1	1
												Olfr649	0	0	0	0	0	0	0	1	1	1
												Trim6	0	0	0	0	0	0	0	0	0	0
												Trim34a	0	0	0	0	0	0	0	0	0	0
												Trim12a	0	0	0	0	0	0	0	0	0	0
												AK085986	0	0	0	0	0	0	0	0	0	0
												9230105E10Rik	0	0	0	0	0	0	0	0	0	0
												A530023O14Rik	0	0	0	0	0	0	0	0	0	0
												A530023O14Rik	0	0	0	0	0	0	0	0	0	0
												Trim30a	0	0	0	0	0	0	0	0	0	0
												Trim30d	0	0	0	0	0	0	0	0	0	0
												EG625321	0	0	0	0	0	0	0	0	0	0
												Olfr651	0	0	0	0	0	0	0	1	1	1
												Olfr652	0	0	0	0	0	0	0	1	1	1
												Olfr653	0	0	0	0	0	0	0	1	1	1
												Olfr654	0	0	0	0	0	0	0	1	1	1
												Olfr655	0	0	0	0	0	0	0	1	1	1
												Olfr656	0	0	0	0	0	0	0	1	1	1
												Olfr657	0	0	0	0	0	0	0	1	1	1
												Olfr658	0	0	0	0	0	0	0	1	1	1
												Olfr659	0	0	0	0	0	0	0	1	1	1
												Olfr661	0	0	0	0	0	0	0	1	1	1
												Olfr663	0	0	0	0	0	0	0	1	1	1
												Dub1a	0	0	0	0	0	0	0	0	0	0
												Dub1	0	0	0	0	0	0	0	0	0	0
												Olfr665	0	0	0	0	0	0	0	1	1	1
												Olfr666	0	0	0	0	0	0	0	1	1	1
												AK135830	0	0	0	0	0	0	0	0	0	0
												Olfr667	0	0	0	0	0	0	0	1	1	1
												Olfr668	0	0	0	0	0	0	0	1	1	1
												Olfr669	0	0	0	0	0	0	0	1	1	1
												Olfr670	0	0	0	0	0	0	0	1	1	1
												Olfr671	0	0	0	0	0	0	0	1	1	1
												Olfr672	0	0	0	0	0	0	0	1	1	1
												Olfr675	0	0	0	0	0	0	0	1	1	1
												Olfr676	0	0	0	0	0	0	0	1	1	1
												Olfr677	0	0	0	0	0	0	0	1	1	1
												Olfr678	0	0	0	0	0	0	0	1	1	1
												Olfr679	0	0	0	0	0	0	0	1	1	1
												Olfr692	0	0	0	0	0	0	0	1	1	1
												Fam160a2	0	0	0	0	0	0	0	0	0	0
												Cnga4	0	0	0	0	0	0	0	1	0	1
												Cckbr	0	0	0	0	0	0	0	0	0	0
												Prkcdbp	0	0	0	0	0	0	0	0	0	0
												AK204824	0	0	0	0	0	0	0	0	0	0
												Apbb1	0	0	0	0	0	0	0	0	0	0
												Hpx	0	0	0	0	0	0	0	0	0	0
												Arfip2	0	0	0	0	0	0	0	0	0	0
												Fxc1	0	0	0	0	0	0	0	0	0	0
												Dnhd1	0	0	0	0	0	0	0	0	0	0
												Rrp8	0	0	0	0	0	0	0	0	0	0
												Ilk	0	0	0	0	0	0	0	0	0	0
												AK192647	0	0	0	0	0	0	0	0	0	0
												AK214512	0	0	0	0	0	0	0	0	0	0
												Taf10	0	0	0	0	0	0	0	0	0	0
												Tpp1	0	0	0	0	0	0	0	0	0	0
												Dchs1	0	0	0	0	0	0	0	0	0	0
												AK136817	0	0	0	0	0	0	0	0	0	0
												Mrpl17	0	0	0	0	0	0	0	0	0	0
												Gvin1	0	0	0	0	0	0	0	0	0	0
												Gvin1	0	0	0	0	0	0	0	0	0	0
												Gm4759	0	0	0	0	0	0	0	0	0	0
												AK172683	0	0	0	0	0	0	0	0	0	0
												Olfr693	0	0	0	0	0	0	0	1	1	1
												Olfr694	0	0	0	0	0	0	0	1	1	1
												Olfr695	0	0	0	0	0	0	0	1	1	1
												Olfr697	0	0	0	0	0	0	0	1	1	1
												Olfr698	0	0	0	0	0	0	0	1	1	1
												Olfr699	0	0	0	0	0	0	0	1	1	1
												Olfr700	0	0	0	0	0	0	0	1	1	1
												AK016243	0	0	0	0	0	0	0	0	0	0
												Olfr701	0	0	0	0	0	0	0	1	1	1
												Olfr702	0	0	0	0	0	0	0	1	1	1
												Olfr703	0	0	0	0	0	0	0	1	1	1
												Olfr704	0	0	0	0	0	0	0	1	1	1
												Olfr705	0	0	0	0	0	0	0	1	1	1
												Olfr706	0	0	0	0	0	0	0	1	1	1
												Olfr707	0	0	0	0	0	0	0	1	1	1
												Olfr1532-ps1	0	0	0	0	0	0	0	0	0	0
												Olfr710	0	0	0	0	0	0	0	1	1	1
												Olfr6	0	0	0	0	0	0	0	1	1	1
												Olfr711	0	0	0	0	0	0	0	1	1	1
												Olfr2	0	0	0	0	0	0	0	1	1	1
												Olfr713	0	0	0	0	0	0	0	1	1	1
												Olfr714	0	0	0	0	0	0	0	1	1	1
												Olfr17	0	0	0	0	0	0	0	1	1	1
												Olfr715	0	0	0	0	0	0	0	1	1	1
												Olfr716	0	0	0	0	0	0	0	1	1	1
												Nlrp14	0	0	0	0	0	0	0	0	0	0
												Rbmxl2	0	0	0	0	0	0	0	0	0	0
												AY512917	0	0	0	0	0	0	0	0	0	0
												Syt9	0	0	0	0	0	0	0	0	0	0
												Insc	0	0	0	0	0	0	0	0	0	0
												AK043303	0	0	0	0	0	0	0	0	0	0
												Ppapdc1a	0	0	0	0	0	0	0	0	0	0
												Ptpre	0	0	0	0	0	0	0	0	0	0
												5830432E09Rik	0	0	0	0	0	0	0	0	0	0
												Mki67	0	0	0	0	0	0	0	0	0	0
												Olfr533	0	0	0	0	0	0	0	1	1	1
												Olfr535	0	0	0	0	0	0	0	1	1	1
												Olfr536	0	0	0	0	0	0	0	1	1	1
												Olfr538	0	0	0	0	0	0	0	1	1	1
												Olfr46	0	0	0	0	0	0	0	1	1	1
												Olfr61	0	0	0	0	0	0	0	1	1	1
												Olfr53	0	0	0	0	0	0	0	1	1	1
												Olfr539	0	0	0	0	0	0	0	1	1	1
												Fam70b	0	0	0	0	0	0	0	0	0	0
												Gas6	0	0	0	0	0	0	0	0	0	0
												1700029H14Rik	0	0	0	0	0	0	0	0	0	0
												Rasa3	0	0	0	0	0	0	0	0	0	0
												Nrg1	0	0	0	0	0	0	0	0	0	0
												Sgcz	0	0	0	0	0	0	0	0	0	0
												Sorbs2	0	0	0	0	0	0	0	0	0	0
												4933411K20Rik	0	0	0	0	0	0	0	0	0	0
												Slc25a4	0	0	0	0	0	0	0	0	0	0
												Helt	0	0	0	0	0	0	0	0	0	0
												Pde4c	0	0	0	0	0	0	0	0	0	0
												Rab3a	0	0	0	0	0	0	0	0	0	0
												Mpv17l2	0	0	0	0	0	0	0	0	0	0
												Ifi30	0	0	0	0	0	0	0	0	0	0
												Pik3r2	0	0	0	0	0	0	0	0	0	0
												2010320M18Rik	0	0	0	0	0	0	0	0	0	0
												Mast3	0	0	0	0	0	0	0	0	0	0
												Il12rb1	0	0	0	0	0	0	0	0	0	0
												Arrdc2	0	0	0	0	0	0	0	0	0	0
												Kcnn1	0	0	0	0	0	0	0	0	0	0
												Ccdc124	0	0	0	0	0	0	0	0	0	0
												Slc5a5	0	0	0	0	0	0	0	0	0	0
												Gm15427	0	0	0	0	0	0	0	0	0	0
												Snora68	0	0	0	0	0	0	0	0	0	0
												Mtap1s	0	0	0	0	0	0	0	0	0	0
												AK006380	0	0	0	0	0	0	0	0	0	0
												AK029875	0	0	0	0	0	0	0	0	0	0
												Adat1	0	0	0	0	0	0	0	0	0	0
												Kars	0	0	0	0	0	0	0	0	0	0
												Cdh13	0	0	0	0	0	0	0	0	0	0
												Slc38a8	0	0	0	0	0	0	0	0	0	0
												Mbtps1	0	0	0	0	0	0	0	0	0	0
												Hsdl1	0	0	0	0	0	0	0	0	0	0
												Lrrc50	0	0	0	0	0	0	0	0	0	0
												Taf1c	0	0	0	0	0	0	0	0	0	0
												Adad2	0	0	0	0	0	0	0	0	0	0
												Kcng4	0	0	0	0	0	0	0	0	0	0
												AK085792	0	0	0	0	0	0	0	0	0	0
												Wfdc1	0	0	0	0	0	0	0	0	0	0
												Atp2c2	0	0	0	0	0	0	0	0	0	0
												4632415K11Rik	0	0	0	0	0	0	0	0	0	0
												AK209885	0	0	0	0	0	0	0	0	0	0
												Klhl36	0	0	0	0	0	0	0	0	0	0
												Usp10	0	0	0	0	0	0	0	0	0	0
												AK087264	0	0	0	0	0	0	0	0	0	0
												Foxf1a	0	0	0	0	0	0	0	0	0	0
												Gucy1a2	0	0	0	0	0	0	0	0	0	0
												Vps26b	0	0	0	0	0	0	0	0	0	0
												Ncapd3	0	0	0	0	0	0	0	0	0	0
												Jam3	0	0	1	0	0	0	0	0	0	0
												Igsf9b	0	0	0	0	0	0	0	0	0	0
												AB352175	0	0	0	0	0	0	0	0	0	0
												Spata19	0	0	0	0	0	0	0	0	0	0
												Siae	0	0	0	0	0	0	0	0	0	0
												Tbrg1	0	0	0	0	0	0	0	0	0	0
												Panx3	0	0	0	0	0	0	0	0	0	0
												Olfr160	0	0	0	0	0	0	0	0	0	0
												Olfr151	0	0	0	0	0	0	0	1	1	1
												Olfr874	0	0	0	0	0	0	0	1	1	1
												Olfr875	0	0	0	0	0	0	0	1	1	1
												Olfr876	0	0	0	0	0	0	0	1	1	1
												Olfr877	0	0	0	0	0	0	0	1	1	1
												Olfr145	0	0	0	0	0	0	0	1	1	1
												Olfr878	0	0	0	0	0	0	0	1	1	1
												Olfr881	0	0	0	0	0	0	0	1	1	1
												Olfr883	0	0	0	0	0	0	0	1	1	1
												Olfr884	0	0	0	0	0	0	0	1	1	1
												Olfr887	0	0	0	0	0	0	0	1	1	1
												Olfr888	0	0	0	0	0	0	0	1	1	1
												Olfr889	0	0	0	0	0	0	0	1	1	1
												Olfr890	0	0	0	0	0	0	0	1	1	1
												Olfr891	0	0	0	0	0	0	0	1	1	1
												Olfr893	0	0	0	0	0	0	0	1	1	1
												Olfr894	0	0	0	0	0	0	0	1	1	1
												Olfr143	0	0	0	0	0	0	0	1	1	1
												Olfr895	0	0	0	0	0	0	0	1	1	1
												Olfr25	0	0	0	0	0	0	0	1	1	1
												Olfr898	0	0	0	0	0	0	0	1	1	1
												Olfr250	0	0	0	0	0	0	0	1	1	1
												Olfr251	0	0	0	0	0	0	0	1	1	1
												Olfr147	0	0	0	0	0	0	0	1	1	1
												Olfr901	0	0	0	0	0	0	0	1	1	1
												Olfr902	0	0	0	0	0	0	0	1	1	1
												Olfr905	0	0	0	0	0	0	0	1	1	1
												Olfr906	0	0	0	0	0	0	0	1	1	1
												Olfr907	0	0	0	0	0	0	0	1	1	1
												Olfr908	0	0	0	0	0	0	0	1	1	1
												Olfr911-ps1	0	0	0	0	0	0	0	0	0	0
												Olfr910	0	0	0	0	0	0	0	1	1	1
												Olfr912	0	0	0	0	0	0	0	1	1	1
												Olfr913	0	0	0	0	0	0	0	1	1	1
												Olfr914	0	0	0	0	0	0	0	1	1	1
												Olfr915	0	0	0	0	0	0	0	0	0	0
												Olfr916	0	0	0	0	0	0	0	1	1	1
												Olfr917	0	0	0	0	0	0	0	1	1	1
												Olfr918	0	0	0	0	0	0	0	1	1	1
												Olfr919	0	0	0	0	0	0	0	1	1	1
												Vwa5a	0	0	0	0	0	0	0	0	0	0
												Olfr920	0	0	0	0	0	0	0	1	1	1
												Olfr935	0	0	0	0	0	0	0	1	1	1
												Olfr146	0	0	0	0	0	0	0	1	1	1
												Olfr937	0	0	0	0	0	0	0	1	1	1
												Olfr938	0	0	0	0	0	0	0	1	1	1
												Olfr27	0	0	0	0	0	0	0	1	1	1
												Olfr943	0	0	0	0	0	0	0	1	1	1
												Olfr944	0	0	0	0	0	0	0	1	1	1
												Olfr1537-ps1	0	0	0	0	0	0	0	0	0	0
												Olfr945	0	0	0	0	0	0	0	1	1	1
												Olfr948	0	0	0	0	0	0	0	1	1	1
												Adamts7	0	0	0	0	0	0	0	0	0	0
												Tbc1d2b	0	0	0	0	0	0	0	0	0	0
												AK043331	0	0	0	0	0	0	0	0	0	0
												Zic1	0	0	0	0	0	0	0	0	0	0
												Zic4	0	0	0	0	0	0	0	0	0	0
												Plscr1	0	0	0	0	0	0	0	0	0	0
												Plscr2	0	0	0	0	0	0	0	0	0	0
												1700057G04Rik	0	0	0	0	0	0	0	0	0	0
												Plscr4	0	0	0	0	0	0	0	0	0	0
												B430319G15Rik	0	0	0	0	0	0	0	0	0	0
												Plod2	0	0	0	0	0	0	0	0	0	0
												AK018841	0	0	0	0	0	0	0	0	0	0
												1190002N15Rik	0	0	0	0	0	0	0	0	0	0
												Slc9a9	0	0	0	0	0	0	0	0	0	0
												Chst2	0	0	0	0	0	0	0	0	0	0
												2610101N10Rik	0	0	0	0	0	0	0	0	0	0
												Paqr9	0	0	0	0	0	0	0	0	0	0
												Pcolce2	0	0	0	0	0	0	0	0	0	0
												Trpc1	0	0	0	0	0	0	0	0	0	0
												Pls1	0	0	0	0	0	0	0	0	0	0
												1700065D16Rik	0	0	0	0	0	0	0	0	0	0
												AK166469	0	0	0	0	0	0	0	0	0	0
												Xrn1	0	0	0	0	0	0	0	0	0	0
												Gk5	0	0	0	0	0	0	0	0	0	0
												Tfdp2	0	0	0	0	0	0	0	0	0	0
												Atp1b3	0	0	0	0	0	0	0	0	0	0
												Cep70	0	0	0	0	0	0	0	0	0	0
												AK015183	0	0	0	0	0	0	0	0	0	0
												Esyt3	0	0	0	0	0	0	0	0	0	0
												Mras	0	0	0	0	0	0	0	0	0	0
												1600029I14Rik	0	0	0	0	0	0	0	0	0	0
												Armc8	0	0	0	0	0	0	0	0	0	0
												Dbr1	0	0	0	0	0	0	0	0	0	0
												A4gnt	0	0	0	0	0	0	0	0	0	0
												Dzip1l	0	0	0	0	0	0	0	0	0	0
												Cldn18	0	0	0	0	0	0	0	0	0	0
												AK076865	0	0	0	0	0	0	0	0	0	0
												Nck1	0	0	0	0	0	0	0	0	0	0
												Stag1	0	0	0	0	0	0	0	0	0	0
												Pccb	0	0	0	0	0	0	0	0	0	0
												Msl2	0	0	0	0	0	0	0	0	0	0
												Tmem115	0	0	0	0	0	0	0	0	0	0
												Cyb561d2	0	0	0	0	0	0	0	0	0	0
												Nprl2	0	0	0	0	0	0	0	0	0	0
												Glb1	0	0	0	0	0	0	0	0	0	0
												Ccr4	0	0	0	0	0	0	0	0	0	0
												Trim71	0	0	0	0	0	0	0	0	0	0
												Zcwpw2	0	0	0	0	0	0	0	0	0	0
												AK013480	0	0	0	0	0	0	0	0	0	0
												Azi2	0	0	0	0	0	0	0	0	0	0
												Cmc1	0	0	0	0	0	0	0	0	0	0
												AK039053	0	0	0	0	0	0	0	0	0	0
												Vmn2r18	0	0	0	0	0	0	0	0	0	0
												Prh1	0	0	0	0	0	0	0	0	0	0
												Gm4850	0	0	0	0	0	0	0	0	0	0
												Trpm8	0	0	0	0	0	0	0	0	0	0
												Gm101	0	0	0	0	0	0	0	0	0	0
												Fcgr3	0	0	0	0	0	0	0	0	0	0
												Aim2	0	0	0	0	0	0	0	0	0	0
												Olfr421	0	0	0	0	0	0	0	1	1	1
												Olfr220	0	0	0	0	0	0	0	1	1	1
												Wdr64	0	0	0	0	0	0	0	0	0	0
												4930519F09Rik	0	0	0	0	0	0	0	0	0	0
												9330159F19Rik	0	0	0	0	0	0	0	0	0	0
												Gm3258	0	0	0	0	0	0	0	0	0	0
												Usp44	0	0	0	0	0	0	0	0	0	0
												Mir3059	0	0	0	0	0	0	0	0	0	0
												Fignl1	0	0	0	0	0	0	0	0	0	0
												2810442I21Rik	0	0	0	0	0	0	0	0	0	0
												Gm16140	0	0	0	0	0	0	0	0	0	0
												Actr2	0	0	0	0	0	0	0	0	0	0
												Gm12034	0	0	0	0	0	0	0	0	0	0
												Mir1933	0	0	0	0	0	0	0	0	0	0
												4932414J04Rik	0	0	0	0	0	0	0	0	0	0
												Mir423	0	0	0	0	0	0	0	0	0	0
												AI662270	0	0	0	0	0	0	0	0	0	0
												abParts	0	0	0	0	0	0	0	0	0	0
												Cmah	0	0	0	0	0	0	0	0	0	0
												9330111N05Rik	0	0	0	0	0	0	0	0	0	0
												F2rl1	0	0	0	0	0	0	0	0	0	0
												1700024P04Rik	0	0	0	0	0	0	0	0	0	0
												Olfr749	0	0	0	0	0	0	0	1	1	1
												Spata13	0	0	0	0	0	0	0	0	0	0
												Serp2	0	0	0	0	0	0	0	0	0	0
												Enpp2	0	0	0	0	0	0	0	0	0	0
												Fam83a	0	0	0	0	0	0	0	0	0	0
												4933412E24Rik	0	0	0	0	0	0	0	0	0	0
												Mir30b	0	0	0	0	0	0	0	0	0	0
												Mir30d	0	0	0	0	0	0	0	0	0	0
												2410075B13Rik	0	0	0	0	0	0	0	0	0	0
												Ccdc58	0	0	0	0	0	0	0	0	0	0
												Krtap24-1	0	0	0	0	0	0	0	0	0	0
												2310079G19Rik	0	0	0	0	0	0	0	0	0	0
												Krtap27-1	0	0	0	0	0	0	0	0	0	0
												2310061N02Rik	0	0	0	0	0	0	0	0	0	0
												4921533I20Rik	0	0	0	0	0	0	0	0	0	0
												Trappc8	0	0	0	0	0	0	0	0	0	0
												Fbxo38	0	0	0	0	0	0	0	0	0	0
												Spink7	0	0	0	0	0	0	0	0	0	0
												Spink13	0	0	0	0	0	0	0	0	0	0
												Hectd2	0	0	0	0	0	0	0	0	0	0
												AB350970	0	0	0	0	0	0	0	0	0	0
												AB352701	0	0	0	0	0	0	0	0	0	0
												Shoc2	0	0	0	0	0	0	0	0	0	0
												Adra2a	0	0	0	0	0	0	0	0	0	0
												Gm1006	0	0	0	0	0	0	0	0	0	0
												0610039K10Rik	0	0	0	0	0	0	0	0	0	0
												Mir1-1	0	0	0	0	0	0	0	0	0	0
												Mir133a-2	0	0	0	0	0	0	0	0	0	0
												Mir124a-3	0	0	0	0	0	0	0	0	0	0
												Pxmp3	0	0	0	0	0	0	0	0	0	0
												Gm6194	0	0	0	0	0	0	0	0	0	0
												Cd1d1	0	0	0	0	0	0	0	0	0	0
												Fcrl5	0	0	0	0	0	0	0	0	0	0
												Mir3093	0	0	0	0	0	0	0	0	0	0
												Mir9-1	0	0	0	0	0	0	0	0	0	0
												Paqr6	0	0	0	0	0	0	0	0	0	0
												Mex3a	0	0	0	0	0	0	0	0	0	0
												Mir1905	0	0	0	0	0	0	0	0	0	0
												1500004A13Rik	0	0	0	0	0	0	0	0	0	0
												Mir720	0	0	0	0	0	0	0	0	0	0
												Clk2	0	0	0	0	0	0	0	0	0	0
												Mir92b	0	0	0	0	0	0	0	0	0	0
												Lenep	0	0	0	0	0	0	0	0	0	0
												Kcnn3	0	0	0	0	0	0	0	0	0	0
												Mir190b	0	0	0	0	0	0	0	0	0	0
												Nup210l	0	0	0	0	0	0	0	0	0	0
												Slc39a1	0	0	0	0	0	0	0	0	0	0
												S100a2	0	0	0	0	0	0	0	0	0	0
												Pglyrp4	0	0	0	0	0	0	0	0	0	0
												4930529C04Rik	0	0	0	0	0	0	0	0	0	0
												Sprr2a1	0	0	0	0	0	0	0	0	0	0
												Sprr2a1	0	0	0	0	0	0	0	0	0	0
												Gm4858	0	0	0	0	0	0	0	0	0	0
												Tchh	0	0	0	0	0	0	0	0	0	0
												C2cd4d	0	0	0	0	0	0	0	0	0	0
												Gm4349	0	0	0	0	0	0	0	0	0	0
												AK142077	0	0	0	0	0	0	0	0	0	0
												Rnu1b2	0	0	0	0	0	0	0	0	0	0
												Pde4dip	0	0	0	0	0	0	0	0	0	0
												Zfp697	0	0	0	0	0	0	0	0	0	0
												Hsd3b6	1	0	0	0	0	0	0	0	0	0
												Spag17	0	0	0	0	0	0	0	0	0	0
												Cd101	0	0	0	0	0	0	0	0	0	0
												AK038444	0	0	0	0	0	0	0	0	0	0
												Phtf1	0	0	0	0	0	0	0	0	0	0
												Magi3	0	0	0	0	0	0	0	0	0	0
												Mov10	0	0	0	0	0	0	0	0	0	0
												Cttnbp2nl	0	0	0	0	0	0	0	0	0	0
												Bclp2	0	0	0	0	0	0	0	0	0	0
												Cym	0	0	0	0	0	0	0	0	0	0
												AK039581	0	0	0	0	0	0	0	0	0	0
												Scarna2	0	0	0	0	0	0	0	0	0	0
												A930005H10Rik	0	0	0	0	0	0	0	0	0	0
												Mir137	0	0	0	0	0	0	0	0	0	0
												AB349505	0	0	0	0	0	0	0	0	0	0
												Mir34a	0	0	0	0	0	0	0	0	0	0
												AB349505	0	0	0	0	0	0	0	0	0	0
												AB340928	0	0	0	0	0	0	0	0	0	0
												Cyp2w1	0	0	0	0	0	0	0	0	0	0
												4930432F04Rik	0	0	0	0	0	0	0	0	0	0
												N4bp2l2	0	0	0	0	0	0	0	0	0	0
												Ankrd7	0	0	0	0	0	0	0	0	0	0
												AB350970	0	0	0	0	0	0	0	0	0	0
												abParts	0	0	0	0	0	0	0	0	0	0
												abParts	0	0	0	0	0	0	0	0	0	0
												Klra2	0	0	0	0	0	0	0	0	0	0
												Gm8882	0	0	0	0	0	0	0	0	0	0
												A630073D07Rik	0	0	0	0	0	0	0	0	0	0
												Tas2r103	0	0	0	0	1	0	0	1	0	0
												Gm5885	0	0	0	0	0	0	0	0	0	0
												Mir1937b-2	0	0	0	0	0	0	0	0	0	0
												Gm5886	0	0	0	0	0	0	0	0	0	0
												E130304I02Rik	0	0	0	0	0	0	0	0	0	0
												4931431F19Rik	0	0	0	0	0	0	0	0	0	0
												Usp-ps	0	0	0	0	0	0	0	0	0	0
												Gm5901	0	0	0	0	0	0	0	0	0	0
												Gm15645	0	0	0	0	0	0	0	0	0	0
												Gm8979	0	0	0	0	0	0	0	0	0	0
												Gm8989	0	0	0	0	0	0	0	0	0	0
												Gm1966	0	0	0	0	0	0	0	0	0	0
												Gm10081	0	0	0	0	0	0	0	0	0	0
												Snx25	0	0	0	0	0	0	0	0	0	0
												Gm3336	0	0	0	0	0	0	0	0	0	0
												Mir1969	0	0	0	0	0	0	0	0	0	0
												Terf2ip	0	0	0	0	0	0	0	0	0	0
												Cotl1	0	0	0	0	0	0	0	0	0	0
												AI414108	0	0	0	0	0	0	0	0	0	0
												Olfr936	0	0	0	0	0	0	0	0	0	0
												Olfr947-ps1	0	0	0	0	0	0	0	0	0	0
												Plscr5	0	0	0	0	0	0	0	0	0	0
												Atr	0	0	0	0	0	0	0	0	0	0
												Txndc6	0	0	0	0	0	0	0	0	0	0
												Sox14	0	0	0	0	0	0	0	0	0	0
												Il20rb	0	0	0	0	0	0	0	0	0	0
												Tmem22	0	0	0	0	0	0	0	0	0	0
												Cacna2d2	0	0	0	0	0	0	0	0	0	0
												2900079G21Rik	0	0	0	0	0	0	0	0	0	0
												Bottom	0	0	0	0	0	0	0	0	0	0
												of	0	0	0	0	0	0	0	0	0	0
												Form	0	0	0	0	0	0	0	0	0	0
												Top	0	0	0	0	0	0	0	0	0	0
												of	0	0	0	0	0	0	0	0	0	0
												Form	0	0	0	0	0	0	0	0	0	0
												Bottom	0	0	0	0	0	0	0	0	0	0
												of	0	0	0	0	0	0	0	0	0	0
												Form	0	0	0	0	0	0	0	0	0	0
